# Supplementary material for: Genome-scale reconstructions of the mammalian secretory pathway predict metabolic costs and limitations of protein secretion
Source: Nat Commun. 2020 Jan 2;11:68. doi: 10.1038/s41467-019-13867-y (PMC6940358; doi:10.1038/s41467-019-13867-y)
Supplement: Supplementary file 4 — Supplementary Data 2 [file 41467_2019_13867_MOESM4_ESM.xlsx]

## Sheet: Chinese hamster
Entry	Protein names	Length	Mass	SP	DSB	GPI	NG	OG	TMD	Location
A0A061HTA7	Basal cell adhesion molecule-like protein	307	33884	1	0	0	0	0	0
A0A061HTB1	Ectonucleotide pyrophosphatase/phosphodiesterase family member 2-like protein (EC 3.1.4.39)	592	67636	1	0	0	0	0	0
A0A061HTB2	Ectonucleotide pyrophosphatase/phosphodiesterase family member 2-like protein (EC 3.1.4.39)	914	105105	1	0	0	0	0	0
A0A061HTB3	Collectin-10-like protein	82	8843	1	0	1	0	0	0
A0A061HTB8	Carcinoembryonic antigen-related cell adhesion molecule 3-like protein	247	27490	1	0	0	0	0	0
A0A061HTC8	Hyaluronan synthase 3 (EC 2.4.1.212)	355	39616	1	0	0	0	0	0
A0A061HTD0	Apolipoprotein C-IV-like protein (Fragment)	84	9622	1	0	0	0	0	0
A0A061HTE7	Transforming growth factor beta-1-like protein (Fragment)	172	19307	1	0	0	0	0	0
A0A061HTG5	Ovarian cancer G-protein coupled receptor	365	41096	1	0	0	0	0	0
A0A061HTH4	Ectonucleotide pyrophosphatase/phosphodiesterase family member 2-like protein (EC 3.1.4.39)	862	98943	1	0	0	0	0	0
A0A061HTH6	Uncharacterized protein	351	38523	1	0	0	0	0	0
A0A061HTI6	Asc-type amino acid transporter 1-like protein	396	44052	1	0	0	0	0	0
A0A061HTI9	Prostacyclin receptor-like protein	365	39606	1	0	0	0	0	0
A0A061HTK0	C5a anaphylatoxin chemotactic receptor C5L2-like protein	342	38186	1	0	0	0	0	0
A0A061HTL0	Vomeronasal type-1 receptor (Fragment)	268	29919	0	0	1	0	0	0
A0A061HTP6	Olfactory receptor	191	21106	1	0	0	0	0	0	[pm]
A0A061HTQ2	Myeloid-associated differentiation marker-like protein	319	35273	1	0	0	0	0	0
A0A061HTR4	Carcinoembryonic antigen-related cell adhesion molecule 1-like protein (Fragment)	136	15154	1	0	0	0	0	0
A0A061HTS3	Voltage-dependent calcium channel gamma-7 subunit-like protein	190	20458	1	0	0	0	0	0
A0A061HTU4	Olfactory receptor (Fragment)	301	33738	1	0	0	0	0	0
A0A061HTU7	Putative proline dehydrogenase 2-like protein (EC 1.5.99.8) (Fragment)	145	15817	1	0	0	0	0	0
A0A061HTU9	Uncharacterized protein	270	30331	1	0	0	0	0	0
A0A061HTV1	Carcinoembryonic antigen-related cell adhesion molecule 19-like protein (Fragment)	254	27416	1	0	0	0	0	0
A0A061HTV2	Proteinase-activated receptor	350	39517	1	0	0	0	0	0
A0A061HTW2	LysR family transcriptional regulator	252	27840	1	0	0	0	0	0
A0A061HTX2	Uncharacterized protein (Fragment)	334	31834	1	0	0	0	0	0
A0A061HTX8	FXYD domain-containing ion transport regulator 4-like protein	88	9397	1	0	0	0	0	0
A0A061HTY2	Uncharacterized protein (Fragment)	137	14779	1	0	0	0	0	0
A0A061HU01	Apolipoprotein C-II-like protein	100	11044	1	0	0	0	0	0
A0A061HU05	Uncharacterized protein	68	7290	1	0	0	0	0	0
A0A061HU10	Cation channel sperm-associated protein subunit gamma 2-like protein	497	58038	1	0	0	0	0	0
A0A061HU13	B-cell antigen receptor complex-associated protein alpha chain-like protein	156	17094	1	0	0	0	0	0
A0A061HU60	PRA1 family protein	91	9810	1	0	0	0	0	0
A0A061HU62	Testis	255	27305	1	0	1	0	0	0
A0A061HU65	Potassium channel subfamily K member 6-like protein	179	20045	1	0	0	0	0	0
A0A061HU77	Poliovirus receptor-related protein 2 isoform 2	147	15850	1	0	0	0	0	0
A0A061HU81	Zinc finger, RanBP2-type containing protein	311	36167	1	0	0	0	0	0
A0A061HU91	Olfactory receptor (Fragment)	142	16262	1	0	0	0	0	0
A0A061HUA2	Putative G-protein coupled receptor	511	56755	1	0	0	0	0	0
A0A061HUA4	SLIT and NTRK-like protein 5	846	95496	1	0	0	0	0	0
A0A061HUB6	Protein tweety homolog (Fragment)	170	17859	1	0	0	0	0	0
A0A061HUC0	Carcinoembryonic antigen-related cell adhesion molecule 16-like protein	409	44227	1	0	0	0	0	0
A0A061HUF3	Ectonucleotide pyrophosphatase/phosphodiesterase family member 2-like protein (EC 3.1.4.39)	887	101790	1	0	0	0	0	0
A0A061HUF6	Myelin and lymphocyte protein-like isoform 1	206	22238	1	0	0	0	0	0
A0A061HUG9	Bile acyl-CoA synthetase-like protein (EC 6.2.1.7)	400	43287	1	0	0	0	0	0
A0A061HUH0	Uncharacterized protein	128	14297	0	0	1	0	0	0
A0A061HUH2	Ephrin-B1-like protein	371	40538	1	0	0	0	0	0
A0A061HUH4	Thyrotropin-releasing hormone receptor-like protein	412	46503	1	0	0	0	0	0
A0A061HUI5	Olfactory receptor	309	34640	1	0	0	0	0	0	[pm]
A0A061HUJ1	Formyl peptide receptor-related sequence 3-like protein	343	38311	1	0	0	0	0	0
A0A061HUJ4	Uncharacterized protein (Fragment)	230	26565	1	0	0	0	0	0
A0A061HUJ7	Amelogenin, X isoform-like isoform 1	233	26311	1	0	0	0	0	0
A0A061HUL0	Uncharacterized protein	229	26605	1	0	0	0	0	0
A0A061HUL3	Tafazzin-like isoform 1 (EC 2.3.1.-)	236	27248	1	0	0	0	0	0
A0A061HUL8	CD99 antigen-like protein 2	209	22268	1	0	0	0	0	0
A0A061HUM0	Uncharacterized protein (Fragment)	268	27598	1	0	1	0	0	0
A0A061HUM1	Collectrin-like protein	222	24972	1	0	0	0	0	0
A0A061HUR4	Voltage-dependent calcium channel gamma-1 subunit-like protein (Fragment)	111	12278	1	0	0	0	0	0
A0A061HUR7	Biglycan-like protein	369	41660	1	0	0	0	0	0
A0A061HUT3	Ectonucleotide pyrophosphatase/phosphodiesterase family member 2-like protein (EC 3.1.4.39)	877	101041	1	0	0	0	0	0
A0A061HUT6	Serine/threonine-protein kinase PRKX-like protein (EC 2.7.11.1)	499	58083	1	0	0	0	0	0
A0A061HUU2	Uncharacterized protein (Fragment)	182	19561	1	0	1	0	0	0
A0A061HUU9	Potassium channel subfamily K member 1-like protein (Fragment)	107	11071	1	0	1	0	0	0
A0A061HUV0	Membrane-bound transcription factor site-2 protease (EC 3.4.24.85)	217	24199	1	0	0	0	0	0
A0A061HUY2	Olfactory receptor	324	35715	1	0	0	0	0	0	[pm]
A0A061HUY3	Uncharacterized protein	91	10540	1	0	1	0	0	0
A0A061HUY5	Bifunctional 3'-phosphoadenosine 5'-phosphosulfate synthase 1-like protein (EC 2.7.1.25) (Fragment)	440	50518	1	0	0	0	0	0
A0A061HUZ1	V-type proton ATPase subunit S1 (EC 3.6.3.14) (Fragment)	90	10159	1	0	0	0	0	0
A0A061HUZ3	Transmembrane 9 superfamily member	685	79064	1	0	1	0	0	0
A0A061HUZ6	Cytochrome P-450 2A14 (EC 1.14.14.1) (Fragment)	164	17960	1	0	0	0	0	0
A0A061HV08	Uncharacterized protein	430	49907	1	0	1	0	0	0
A0A061HV26	Poliovirus receptor-like protein (Fragment)	194	20753	1	0	0	0	0	0
A0A061HV30	Retinoschisin-like protein	224	25567	1	0	0	0	0	0
A0A061HV42	Delta-like protein 3 (Fragment)	392	41116	1	0	1	0	0	0
A0A061HV51	Major allergen I polypeptide chain 1-like protein (Fragment)	83	8854	1	0	0	0	0	0
A0A061HV58	Aphrodisin-like protein	167	18761	1	0	0	0	0	0
A0A061HV59	Uncharacterized protein (Fragment)	74	7948	1	0	0	0	0	0
A0A061HV60	Brain carrier protein 1	325	36243	1	0	0	0	0	0
A0A061HV64	Transmembrane protein (Fragment)	66	7512	1	0	0	0	0	0
A0A061HV71	Olfactory receptor	314	35060	1	0	0	0	0	0	[pm]
A0A061HV77	Muscleblind-like protein 2	376	41156	0	0	1	0	0	0
A0A061HVA6	Carcinoembryonic antigen-related cell adhesion molecule 1-like protein	146	16294	1	0	0	0	0	0
A0A061HVA9	Hematopoietic cell signal transducer	113	11341	1	0	0	0	0	0
A0A061HVB5	Tetraspanin	220	24588	1	0	0	0	0	0	[pm]
A0A061HVD6	Putative UDP-sugar transporter protein SLC35A4-like protein	113	12120	1	0	1	0	0	0
A0A061HVD7	Multiple epidermal growth factor-like domain protein 8	113	11444	1	0	0	0	0	0
A0A061HVE1	Amelogenin, X isoform-like isoform 1	219	24788	1	0	0	0	0	0
A0A061HVF1	Lipolysis-stimulated lipoprotein receptor-like protein (Fragment)	126	14015	1	0	0	0	0	0
A0A061HVG3	Glutaminyl-peptide cyclotransferase-like protein (EC 2.3.2.5) (Fragment)	100	11297	1	0	0	0	0	0
A0A061HVG7	Putative ATP-dependent RNA helicase DHX34 (EC 3.6.4.13) (Fragment)	97	11191	1	0	0	0	0	0
A0A061HVH0	CD99 antigen-like protein 2	238	25463	1	0	0	0	0	0
A0A061HVH8	Leucine-rich repeat and fibronectin type III domain-containing protein 1	469	50882	1	0	0	0	0	0
A0A061HVI2	Ig kappa chain V-I region	125	13920	1	0	0	0	0	0
A0A061HVJ0	RND efflux membrane fusion protein	371	38815	1	0	0	0	0	0
A0A061HVJ8	Uncharacterized protein	104	11609	1	0	0	0	0	0
A0A061HVL9	Sodium/hydrogen exchanger	644	71759	1	0	0	0	0	0
A0A061HVN1	Sperm acrosome-associated protein 5 (EC 3.2.1.17)	160	18210	1	0	0	0	0	0
A0A061HVN3	Zinc finger, C2H2-like containing protein	595	68608	1	0	0	0	0	0
A0A061HVN6	Hexosyltransferase (EC 2.4.1.-)	389	43403	1	0	0	0	0	0
A0A061HVN7	Glutamate receptor ionotropic, kainate 5 (Fragment)	94	10212	1	0	0	0	0	0
A0A061HVR8	Interleukin-28A-like protein (Fragment)	83	9353	1	0	0	0	0	0
A0A061HVU0	Endoplasmic reticulum resident protein 27	274	30723	1	0	0	0	0	0
A0A061HVU6	Killer cell lectin-like receptor	268	31407	1	0	0	0	0	0
A0A061HVV2	Uncharacterized protein	182	19558	1	0	0	0	0	0
A0A061HVV4	SLIT and NTRK-like protein 4	837	94389	1	0	0	0	0	0
A0A061HVV7	Potassium-transporting ATPase alpha chain 1-like isoform 2 (EC 3.6.3.10) (Fragment)	118	14202	1	0	0	0	0	0
A0A061HVV9	C-type lectin domain family 2 member D11-like protein	378	43856	1	0	0	0	0	0
A0A061HVX4	Palmitoyltransferase (EC 2.3.1.225)	337	39241	1	0	0	0	0	0
A0A061HVY2	Interleukin-13 receptor subunit alpha-2-like protein	378	44092	1	0	0	0	0	0
A0A061HVY3	Lysoplasmalogenase-like protein (EC 3.3.2.2)	126	13917	1	0	0	0	0	0
A0A061HVZ6	Cytochrome P450 2F2-like protein (EC 1.14.14.1)	228	25495	1	0	0	0	0	0
A0A061HVZ9	Apolipoprotein E-like protein	313	35888	1	0	0	0	0	0	[e]
A0A061HW15	Transmembrane protein	120	12724	1	0	0	0	0	0
A0A061HW29	Olfactory receptor 11L1-like protein	538	59529	1	0	0	0	0	0	[pm]
A0A061HW33	Olfactory receptor	306	34029	1	0	0	0	0	0	[pm]
A0A061HW35	Sodium/calcium exchanger 2-like protein (Fragment)	225	23835	1	0	1	0	0	0
A0A061HW36	Calcium-regulated heat stable protein 1	211	23181	1	0	0	0	0	0
A0A061HW43	Uroplakin-1b-like protein (Fragment)	92	10030	1	0	0	0	0	0
A0A061HW45	Tumor rejection antigen (Fragment)	121	13945	1	0	0	0	0	0
A0A061HW50	Uncharacterized protein	78	9081	1	0	0	0	0	0
A0A061HW53	Brain carrier protein 1	344	38484	1	0	0	0	0	0
A0A061HW74	Olfactory receptor	319	35784	1	0	0	0	0	0	[pm]
A0A061HW80	Protein tweety homolog (Fragment)	126	13885	1	0	0	0	0	0
A0A061HW87	Vomeronasal type-2 receptor	311	34553	1	0	0	0	0	0
A0A061HW93	Potassium-transporting ATPase alpha chain 1-like isoform 1 (EC 3.6.3.10)	462	50390	1	0	1	0	0	0
A0A061HWA0	Olfactory receptor	316	35660	1	0	0	0	0	0	[pm]
A0A061HWA2	Olfactory receptor (Fragment)	280	30877	1	0	0	0	0	0
A0A061HWA7	Vomeronasal type-2 receptor (Fragment)	256	28222	1	0	0	0	0	0
A0A061HWC2	Basal cell adhesion molecule-like protein	265	29476	1	0	0	0	0	0
A0A061HWC6	Uncharacterized protein (Fragment)	67	8098	1	0	0	0	0	0
A0A061HWC9	Uncharacterized protein	404	40614	1	0	0	0	0	0
A0A061HWE4	Ectonucleotide pyrophosphatase/phosphodiesterase family member 2-like protein (EC 3.1.4.39)	910	104620	1	0	0	0	0	0
A0A061HWF8	Natural cytotoxicity triggering receptor	325	36798	1	0	0	0	0	0
A0A061HWG1	26S proteasome non-ATPase regulatory subunit 8-like protein (Fragment)	205	23939	1	0	0	0	0	0
A0A061HWG5	Synapse differentiation-inducing protein 1 (Fragment)	102	10446	1	0	0	0	0	0
A0A061HWH7	Tafazzin-like isoform 1 (EC 2.3.1.-)	262	30276	1	0	0	0	0	0
A0A061HWI2	Plexin-A3-like protein	1872	208041	1	0	0	0	0	0
A0A061HWJ2	C-type lectin domain family 6 member A-like isoform 1	209	24059	1	0	0	0	0	0
A0A061HWK3	Killer cell lectin-like receptor subfamily B member 1F-like protein (Fragment)	73	8228	1	0	0	0	0	0
A0A061HWK4	Cationic amino acid transporter 3-like protein	291	31763	1	0	0	0	0	0
A0A061HWK9	Solute carrier family 2, facilitated glucose transporter member 3-like protein	534	58390	1	0	0	0	0	0
A0A061HWM1	Synaptotagmin-1-like protein	386	43094	1	0	0	0	0	0
A0A061HWQ4	Gamma-aminobutyric acid receptor subunit alpha-6 isoform 1	503	57010	1	0	0	0	0	0
A0A061HWQ5	B-cell receptor-associated protein 31-like isoform 1	203	23094	1	0	0	0	0	0
A0A061HWQ6	Syncollin	150	16347	1	0	1	0	0	0
A0A061HWQ9	Gamma-aminobutyric acid receptor subunit gamma-2-like protein	466	54063	1	0	1	0	0	0
A0A061HWR8	Uncharacterized protein (Fragment)	396	44313	1	0	0	0	0	0
A0A061HWS7	Ethanolamine-phosphatecytidylyltransferase-like protein (EC 2.7.7.14)	803	89616	1	0	0	0	0	0
A0A061HWU7	Fukutin-related protein (EC 2.-.-.-) (Fragment)	263	28596	1	0	0	0	0	0
A0A061HWV0	Matrix Gla protein (MGP)	103	12195	1	0	0	0	0	0	[e]
A0A061HWV5	ETS domain-containing transcription factor ERF-like protein	354	37803	1	0	0	0	0	0
A0A061HWV6	Killer cell lectin-like receptor	259	29839	1	0	0	0	0	0
A0A061HWV9	NKG2-A/NKG2-B type II integral membrane protein	179	20684	1	0	0	0	0	0
A0A061HWW2	Oxidized low-density lipoprotein receptor	274	31648	1	0	0	0	0	0
A0A061HWW7	C-type lectin domain family 12 member B-like protein	276	31618	1	0	0	0	0	0
A0A061HWX6	Ras-related protein Rab-4B-like protein (Fragment)	111	12461	1	0	0	0	0	0
A0A061HWY2	Nopaline-binding periplasmic protein	269	28759	1	0	0	0	0	0
A0A061HWZ7	Exosome complex component RRP46-like protein (EC 3.1.13.-)	138	15004	1	0	0	0	0	0
A0A061HX11	Tafazzin-like isoform 1 (EC 2.3.1.-)	248	28565	1	0	0	0	0	0
A0A061HX15	Plexin-A3-like protein	1776	196973	1	0	0	0	0	0
A0A061HX40	Long-chain-fatty-acid--CoA ligase 6-like protein (EC 6.2.1.3) (Fragment)	65	7312	1	0	0	0	0	0
A0A061HX41	Carbonic anhydrase-related protein 10	319	35019	1	0	0	0	0	0
A0A061HX46	39S ribosomal protein L27 (Fragment)	91	9722	1	0	0	0	0	0
A0A061HX47	Olfactory receptor (Fragment)	477	52842	1	0	0	0	0	0
A0A061HX59	Secreted and transmembrane protein 1A-like protein (Fragment)	321	35704	1	0	0	0	0	0
A0A061HX64	Olfactory receptor	311	35207	1	0	0	0	0	0	[pm]
A0A061HX67	Zinc finger protein	132	13916	1	0	1	0	0	0
A0A061HX68	Patched domain-containing protein 3 (Fragment)	430	48730	1	0	0	0	0	0
A0A061HX69	Olfactory receptor 11L1-like protein	535	59212	1	0	0	0	0	0	[pm]
A0A061HX80	Olfactory receptor (Fragment)	215	24118	1	0	0	0	0	0
A0A061HX81	Acyl-CoA wax alcohol acyltransferase 2-like protein (EC 2.3.1.75)	333	38303	1	0	0	0	0	0
A0A061HX88	Coatomer subunit zeta-2-like protein	125	13620	1	0	0	0	0	0
A0A061HXA2	B-cell receptor-associated protein 31-like isoform 1	176	19902	1	0	0	0	0	0
A0A061HXA7	Olfactory receptor	267	30092	1	0	1	0	0	0	[pm]
A0A061HXC5	Olfactory receptor 3A1-like protein	142	16587	1	0	0	0	0	0
A0A061HXD4	Kinase suppressor of Ras 2-like protein	940	104954	1	0	0	0	0	0
A0A061HXD5	Eukaryotic translation initiation factor 2 subunit 3-like protein (Fragment)	343	37698	0	0	1	0	0	0
A0A061HXD6	Olfactory receptor	271	30305	1	0	0	0	0	0	[pm]
A0A061HXE3	Vasorin-like protein	374	41158	1	0	0	0	0	0
A0A061HXF5	Transmembrane protein (Fragment)	129	15056	1	0	1	0	0	0
A0A061HXG0	Protein phosphatase 1 regulatory subunit 3F-like protein	502	52972	0	0	1	0	0	0
A0A061HXG9	Proteolipid protein 2	132	14713	1	0	0	0	0	0
A0A061HXH1	Long palate, lung and nasal epithelium carcinoma-associated protein 4	624	66439	1	0	0	0	0	0
A0A061HXI1	Putative disks large-like protein	70	8304	1	0	0	0	0	0
A0A061HXI5	Long palate, lung and nasal epithelium carcinoma-associated protein 1	501	55211	1	0	0	0	0	0
A0A061HXJ4	Fibroblast growth factor (FGF)	209	22873	1	0	0	0	0	0
A0A061HXK1	Uncharacterized protein (Fragment)	351	33608	1	0	0	0	0	0
A0A061HXK3	Nucleobindin-2-like protein	457	53311	1	0	0	0	0	0
A0A061HXL7	Olfactory receptor 4A5-like protein	534	60345	1	0	0	0	0	0
A0A061HXL9	3-hydroxyacyl-CoA dehydrogenase type-2-like protein (EC 1.1.1.35)	273	28614	1	0	0	0	0	0
A0A061HXM5	NADH dehydrogenase [ubiquinone] 1 alpha subcomplex subunit 1 (EC 1.6.99.3)	70	8167	1	0	0	0	0	0
A0A061HXM9	Cationic amino acid transporter 3-like protein	421	45557	1	0	0	0	0	0
A0A061HXN5	Nephrin (Fragment)	787	85142	1	0	0	0	0	0
A0A061HXN7	Gelsolin	778	85710	1	0	0	0	0	0
A0A061HXQ1	Uncharacterized protein (Fragment)	57	6272	1	0	0	0	0	0
A0A061HXR7	CD99 antigen-like protein 2	214	22697	1	0	0	0	0	0
A0A061HXS3	Putative proline dehydrogenase 2-like protein (EC 1.5.99.8) (Fragment)	134	15234	1	0	0	0	0	0
A0A061HXS6	Serine/threonine-protein kinase PAK 4 (EC 2.7.11.1) (Fragment)	171	19489	1	0	0	0	0	0
A0A061HXT7	Protein LAP2 (Fragment)	401	43977	1	0	0	0	0	0
A0A061HXU0	Alpha-1,6-mannosylglycoprotein 6-beta-N-acetylglucosaminyltransferase B (EC 2.4.1.155)	799	89715	1	0	0	0	0	0
A0A061HXU9	Olfactory receptor	308	34900	1	0	0	0	0	0	[pm]
A0A061HXV8	Toll-like receptor	950	109211	1	0	0	0	0	0
A0A061HXW6	Putative G-protein coupled receptor	208	23915	1	0	0	0	0	0
A0A061HXX0	Sodium/hydrogen exchanger 6-like protein	310	34463	1	0	0	0	0	0
A0A061HXX5	Vomeromodulin	208	22424	1	0	0	0	0	0
A0A061HXZ1	Gamma-aminobutyric acid receptor subunit alpha-6 isoform 1	453	51239	1	0	0	0	0	0
A0A061HXZ5	Cystatin	191	21332	1	0	0	0	0	0
A0A061HXZ9	Gamma-aminobutyric acid receptor subunit gamma-2-like protein	474	55086	1	0	1	0	0	0
A0A061HY16	Ethanolamine-phosphatecytidylyltransferase-like protein (EC 2.7.7.14)	673	75722	1	0	0	0	0	0
A0A061HY22	Sialic acid-binding Ig-like lectin 12 (Fragment)	236	26846	1	0	0	0	0	0
A0A061HY32	Uncharacterized protein	74	8625	1	0	0	0	0	0
A0A061HY36	Ig heavy chain V-II region SESS-like protein	161	17786	1	0	0	0	0	0
A0A061HY42	C-X-C chemokine receptor type 5	359	39798	1	0	0	0	0	0
A0A061HY81	RING finger protein 43	91	9940	1	0	0	0	0	0
A0A061HYA2	Histone H2B type F-M-like protein	221	25487	1	0	1	0	0	0	[n]
A0A061HYA5	Cytochrome P450 4F6-like protein (EC 1.14.13.30)	537	61485	1	0	0	0	0	0
A0A061HYB1	Diacylglycerol O-acyltransferase 2-like protein 6 (EC 2.3.1.-)	653	74449	1	0	0	0	0	0
A0A061HYC9	Leucine-rich repeat and fibronectin type III domain-containing protein 1	489	51722	1	0	1	0	0	0
A0A061HYD0	Protein Dos	301	32121	1	0	0	0	0	0
A0A061HYF5	NADH dehydrogenase [ubiquinone] 1 beta subcomplex subunit 11 (EC 1.6.5.3)	101	12041	1	0	0	0	0	0
A0A061HYF8	Potassium/sodium hyperpolarization-activated cyclic nucleotide-gated channel 2-like protein	1079	121724	1	0	0	0	0	0
A0A061HYF9	Copper-transporting ATPase 1 (EC 3.6.3.4)	1454	157722	1	0	0	0	0	0
A0A061HYH3	Brain carrier protein 1	343	38016	0	0	1	0	0	0
A0A061HYH5	Protein DDX26B-like protein	395	43985	1	0	0	0	0	0
A0A061HYI2	Olfactory receptor	333	37280	1	0	0	0	0	0	[pm]
A0A061HYI4	XK-related protein	449	51987	1	0	0	0	0	0	[pm]
A0A061HYJ4	Izumo sperm-egg fusion protein 4	183	21004	1	0	1	0	0	0
A0A061HYK5	Uncharacterized protein (Fragment)	115	12732	1	0	1	0	0	0
A0A061HYK7	Zinc finger protein (Fragment)	704	80910	1	0	0	0	0	0
A0A061HYK9	Receptor expression-enhancing protein	124	14018	1	0	0	0	0	0	[pm]
A0A061HYL1	N-acetyltransferase 14 (EC 2.3.1.-)	206	21780	1	0	0	0	0	0
A0A061HYL4	Properdin	465	50586	1	0	0	0	0	0
A0A061HYL5	Protein-tyrosine sulfotransferase 2-like protein (EC 2.8.2.20)	269	30601	1	0	0	0	0	0
A0A061HYL6	NADH dehydrogenase [ubiquinone] iron-sulfur protein 7 (EC 1.6.5.3)	301	33411	1	0	0	0	0	0
A0A061HYM3	Olfactory receptor (Fragment)	310	35131	1	0	0	0	0	0
A0A061HYM8	Olfactory receptor 1L6-like protein	308	34788	1	0	0	0	0	0	[pm]
A0A061HYP7	Olfactory receptor	303	34051	1	0	0	0	0	0	[pm]
A0A061HYQ1	Protocadherin-19-like protein	1132	124831	1	0	0	0	0	0
A0A061HYQ8	Olfactory receptor	300	33623	1	0	0	0	0	0	[pm]
A0A061HYR3	Olfactory receptor	343	38715	1	0	0	0	0	0	[pm]
A0A061HYS4	XK-related protein	173	19654	1	0	1	0	0	0
A0A061HYT7	Long palate, lung and nasal epithelium carcinoma-associated protein 4	1449	154315	1	0	0	0	0	0
A0A061HYU3	Nyctalopin-like protein (Fragment)	230	25142	1	0	0	0	0	0
A0A061HYU6	Vomeronasal secretory protein 2	194	22813	1	0	0	0	0	0
A0A061HYU9	Protein Plunc-like protein	538	58236	1	0	1	0	0	0
A0A061HYV4	Lipid-binding serum glycoprotein containing protein	430	48198	1	0	1	0	0	0
A0A061HYV7	3-beta-hydroxysteroid-Delta(8), Delta(7)-isomerase-like protein (EC 5.3.3.5)	228	26142	1	0	0	0	0	0
A0A061HYW2	Calpain small subunit 1-like protein	234	26077	1	0	0	0	0	0
A0A061HYW4	Killer cell lectin-like receptor subfamily B member 1F-like protein	185	20986	1	0	0	0	0	0
A0A061HYX3	Trans-1,2-dihydrobenzene-1,2-diol dehydrogenase-like protein (EC 1.3.1.20)	486	53045	0	0	1	0	0	0
A0A061HYX4	Uncharacterized protein	179	19622	1	0	1	0	0	0
A0A061HYY4	Diacylglycerol O-acyltransferase 2-like protein 6 (EC 2.3.1.-)	745	85142	1	0	0	0	0	0
A0A061HYY7	Olfactory receptor 4A15-like protein	452	50951	1	0	0	0	0	0	[pm]
A0A061HZ02	C-type lectin domain family 4 member A-like isoform 3	184	21031	1	0	0	0	0	0
A0A061HZ09	Putative THO complex subunit 1	116	12970	1	0	0	0	0	0
A0A061HZ10	N-acetyllactosaminide alpha-1,3-galactosyltransferase (EC 2.4.1.88)	223	26611	1	0	0	0	0	0
A0A061HZ15	G-protein coupled receptor	403	44251	1	0	0	0	0	0
A0A061HZ18	PLAC8-like protein 1	177	20576	1	0	0	0	0	0
A0A061HZ32	Vomeronasal type-1 receptor	313	36180	1	0	0	0	0	0
A0A061HZ33	Fibroblast growth factor (FGF)	299	34502	1	0	0	0	0	0
A0A061HZ34	NADPH oxidase 1 (EC 1.-.-.-)	564	65168	1	0	0	0	0	0
A0A061HZ52	Olfactory receptor	310	35112	1	0	0	0	0	0	[pm]
A0A061HZ55	Zinc finger protein (Fragment)	698	80318	1	0	0	0	0	0
A0A061HZ56	Olfactory receptor	254	28892	1	0	0	0	0	0	[pm]
A0A061HZ63	Olfactory receptor	305	34047	1	0	0	0	0	0	[pm]
A0A061HZ66	Angiotensin-converting enzyme 2 (EC 3.4.17.23)	805	92125	1	0	0	0	0	0
A0A061HZA3	Tenomodulin-like protein	317	37122	1	0	0	0	0	0
A0A061HZB7	Ig heavy chain V-II region SESS-like protein	545	61157	1	0	0	0	0	0
A0A061HZB8	ProSAAS-like protein	153	15852	1	0	0	0	0	0
A0A061HZB9	Oxidized low-density lipoprotein receptor	353	40707	1	0	0	0	0	0
A0A061HZC2	C-type lectin domain family 12 member A-like protein	230	26121	1	0	0	0	0	0
A0A061HZC6	Neurotrophin-3-like protein	286	32786	1	0	0	0	0	0
A0A061HZC8	Cytochrome b-245 heavy chain-like protein (EC 1.-.-.-)	570	65612	1	0	0	0	0	0
A0A061HZF6	Interleukin-5 receptor subunit alpha	428	48588	1	0	0	0	0	0
A0A061HZF8	Putative dnaJ subfamily C member 10	838	95929	1	0	0	0	0	0
A0A061HZH1	Coagulation factor X-like protein (EC 3.4.21.22)	464	52128	1	0	0	0	0	0
A0A061HZH2	Natural killer cell receptor 2B4-like protein	388	44059	1	0	0	0	0	0
A0A061HZH9	Membrane-bound transcription factor site-2 protease (EC 3.4.24.85)	301	33330	1	0	0	0	0	0
A0A061HZJ5	C-type lectin domain family 4 member E-like protein	215	24515	1	0	0	0	0	0
A0A061HZK1	Olfactory receptor 11L1-like protein	551	61004	1	0	0	0	0	0	[pm]
A0A061HZK3	Hepatoma-derived growth factor-related protein 2	459	49979	1	0	0	0	0	0
A0A061HZL9	Epoxide hydrolase 3	360	40948	1	0	0	0	0	0
A0A061HZM4	LIM domain only protein 3	101	11397	1	0	0	0	0	0
A0A061HZM5	Cytochrome P450 4F6-like protein (EC 1.14.13.30)	524	60291	1	0	0	0	0	0
A0A061HZN1	Disintegrin and metalloproteinase domain-containing protein 21 (EC 3.4.24.-)	249	27996	1	0	1	0	0	0
A0A061HZP9	Apelin	77	8781	1	0	0	0	0	0
A0A061HZQ3	Palmitoyltransferase (EC 2.3.1.225)	404	45718	1	0	0	0	0	0
A0A061HZQ5	Olfactory receptor	317	35603	1	0	0	0	0	0	[pm]
A0A061HZR4	Kinase suppressor of Ras 2-like protein	966	108307	1	0	0	0	0	0
A0A061HZR5	Polypyrimidine tract-binding protein 1	247	26624	1	0	0	0	0	0
A0A061HZR9	Sarcalumenin	873	94587	1	0	0	0	0	0
A0A061HZS2	Potassium/sodium hyperpolarization-activated cyclic nucleotide-gated channel 2-like protein	990	111976	1	0	0	0	0	0
A0A061HZS5	Interleukin-13 receptor subunit alpha-1	348	40004	1	0	0	0	0	0
A0A061HZS7	PHD finger-like domain-containing protein 5A-like protein	173	19402	0	0	1	0	0	0
A0A061HZT3	Potassium channel subfamily K member 2-like protein	295	32959	1	0	0	0	0	0
A0A061HZT6	Olfactory receptor	320	35601	1	0	0	0	0	0	[pm]
A0A061HZU1	Olfactory receptor	319	35666	1	0	0	0	0	0	[pm]
A0A061HZU2	Putative C-type lectin domain-containing protein	442	49247	1	0	0	0	0	0
A0A061HZU4	Gap junction protein	1178	132969	1	0	0	0	0	0	[pm]
A0A061HZV1	Cation channel sperm-associated protein subunit beta-like protein	170	18908	1	0	1	0	0	0
A0A061HZV7	Uncharacterized protein	104	11551	1	0	0	0	0	0
A0A061HZV9	Izumo sperm-egg fusion protein 4	225	25302	1	0	0	0	0	0
A0A061HZW0	Ovarian cancer G-protein coupled receptor	365	41284	1	0	0	0	0	0
A0A061HZX7	Cytochrome P450 4F4-like protein (EC 1.14.14.1)	472	53823	1	0	0	0	0	0
A0A061HZY8	Serine protease 41-like protein (EC 3.4.21.-)	316	35606	1	0	1	0	0	0
A0A061HZZ5	Ig kappa chain V-I region (Fragment)	126	13595	1	0	0	0	0	0
A0A061HZZ9	Killer cell lectin-like receptor	285	33079	1	0	0	0	0	0
A0A061I005	Matrix metalloproteinase-17-like protein (EC 3.4.24.-)	182	19879	1	0	0	0	0	0
A0A061I012	Early activation antigen CD69-like protein	199	22370	1	0	0	0	0	0
A0A061I017	Intelectin-1a-like protein	636	69615	1	0	1	0	0	0
A0A061I020	Tetraspanin	226	25164	1	0	0	0	0	0	[pm]
A0A061I024	5-hydroxytryptamine receptor	185	20541	0	0	1	0	0	0
A0A061I026	Transcription factor TFIIB containing protein	167	18162	1	0	1	0	0	0
A0A061I030	Uncharacterized protein	119	13700	1	0	0	0	0	0
A0A061I035	CD320 antigen-like protein	225	23714	1	0	0	0	0	0
A0A061I047	Interleukin-5 receptor subunit alpha	364	41420	1	0	0	0	0	0
A0A061I069	Ig kappa chain V-III region MOPC 63-like protein (Fragment)	128	13666	1	0	0	0	0	0
A0A061I0B0	Tumor necrosis factor ligand superfamily member 4-like protein	197	22315	1	0	0	0	0	0
A0A061I0D5	Serotransferrin-like protein	314	34764	1	0	0	0	0	0
A0A061I0G0	ADP-ribosylation factor-like protein 16	111	12141	1	0	0	0	0	0
A0A061I0H3	Olfactory receptor	312	34686	1	0	0	0	0	0	[pm]
A0A061I0I1	Pyrroline-5-carboxylate reductase (EC 1.5.1.2)	319	33248	1	0	0	0	0	0
A0A061I0I7	Ig heavy chain V-II region SESS-like protein	107	11615	1	0	0	0	0	0
A0A061I0J2	Putative hepatitis A virus cellular receptor 1 like protein	345	37351	1	0	0	0	0	0
A0A061I0J3	Uncharacterized protein (Fragment)	307	35254	1	0	0	0	0	0
A0A061I0J6	L-xylulose reductase-like protein (EC 1.1.1.10)	189	19816	0	0	1	0	0	0
A0A061I0K7	T-cell antigen CD7-like protein (Fragment)	205	22648	1	0	0	0	0	0
A0A061I0L8	Putative G-protein coupled receptor	333	36415	1	0	0	0	0	0
A0A061I0M0	Myeloperoxidase (EC 1.11.2.2)	589	66048	1	0	0	0	0	0
A0A061I0N4	Tumor necrosis factor receptor superfamily member 12A-like isoform 1	129	13499	1	0	1	0	0	0
A0A061I0P8	Aphrodisin-like protein	84	9306	1	0	0	0	0	0
A0A061I0Q4	WD repeat-containing protein 6	1290	141367	1	0	0	0	0	0
A0A061I0Q9	Odorant-binding protein	153	16978	1	0	0	0	0	0
A0A061I0R6	Protein shisa-5-like protein	266	28568	1	0	0	0	0	0
A0A061I0T7	Intelectin-1a-like protein	166	18507	1	0	0	0	0	0
A0A061I0T8	Peptidylprolyl isomerase (EC 5.2.1.8) (Fragment)	320	35807	1	0	0	0	0	0
A0A061I0X7	Proton-coupled amino acid transporter 2-like protein (Fragment)	58	6564	0	0	1	0	0	0
A0A061I0Z1	Ig lambda chain V-I region BL2-like protein	514	56369	1	0	1	0	0	0
A0A061I101	Olfactory receptor	300	33782	1	0	0	0	0	0	[pm]
A0A061I105	Parotid secretory protein	86	9129	1	0	0	0	0	0
A0A061I112	Beta-galactosidase-1-like protein 3 (EC 3.2.1.-) (Fragment)	120	13807	1	0	1	0	0	0
A0A061I122	Interleukin-24-like protein	181	20807	1	0	0	0	0	0
A0A061I123	Olfactory receptor	261	29494	1	0	0	0	0	0	[pm]
A0A061I125	Gamma-aminobutyric acid receptor subunit alpha-1-like protein	478	54251	1	0	0	0	0	0
A0A061I128	Glycosaminoglycan xylosylkinase-like protein	446	50447	1	0	0	0	0	0
A0A061I133	Olfactory receptor	295	32799	1	0	0	0	0	0	[pm]
A0A061I141	Ig heavy chain V-III region VH26-like protein	123	13411	1	0	0	0	0	0
A0A061I148	Olfactory receptor	319	35778	1	0	0	0	0	0	[pm]
A0A061I151	Glycine receptor subunit alpha-4	456	52552	1	0	0	0	0	0
A0A061I152	Vomeronasal type-2 receptor	308	34412	1	0	0	0	0	0
A0A061I161	Long palate, lung and nasal epithelium carcinoma-associated protein 3-like isoform 1	921	98205	1	0	1	0	0	0
A0A061I163	Putative UPF0317 protein (Fragment)	99	10813	0	0	1	0	0	0
A0A061I168	Secreted seminal-vesicle Ly-6 protein 1 (Fragment)	96	10826	1	0	0	0	0	0
A0A061I169	Vomeronasal secretory protein 2	196	22705	1	0	0	0	0	0
A0A061I173	Putative short palate, lung and nasal epithelium carcinoma-associated protein 3 like protein	239	26825	1	0	1	0	0	0
A0A061I177	D-amino-acid oxidase (EC 1.4.3.3)	227	26048	1	0	0	0	0	0
A0A061I178	Olfactory receptor 10H2-like protein (Fragment)	319	35362	1	0	0	0	0	0
A0A061I179	Lipid-binding serum glycoprotein containing protein	512	57238	1	0	1	0	0	0
A0A061I181	Thyroxine-binding globulin	465	52780	1	0	0	0	0	0
A0A061I186	Pyrroline-5-carboxylate reductase (EC 1.5.1.2)	411	42448	1	0	0	0	0	0
A0A061I188	Olfactory receptor	315	35521	1	0	0	0	0	0	[pm]
A0A061I199	NADH dehydrogenase [ubiquinone] iron-sulfur protein 2 (EC 1.6.5.3)	437	49490	0	0	1	0	0	0
A0A061I1A7	RING finger protein 26	427	47043	1	0	0	0	0	0
A0A061I1B3	Poliovirus receptor-related protein 4 isoform 1	496	54086	1	0	0	0	0	0
A0A061I1B7	Intelectin-1a-like protein	613	67134	1	0	1	0	0	0
A0A061I1B9	X-linked lymphocyte-regulated protein 3A-like protein (Fragment)	201	22513	1	0	0	0	0	0
A0A061I1C4	Protein UXT-like protein	300	34102	1	0	0	0	0	0
A0A061I1E0	Myelin expression factor 2	698	74329	1	0	0	0	0	0
A0A061I1E2	Trafficking kinesin-binding protein 1	156	17392	1	0	0	0	0	0
A0A061I1E8	Olfactory receptor 1I1-like protein (Fragment)	317	35082	1	0	0	0	0	0
A0A061I1G1	Sulfotransferase (EC 2.8.2.-)	485	53552	1	0	0	0	0	0
A0A061I1H6	Fibroblast growth factor (FGF)	242	27607	1	0	0	0	0	0
A0A061I1I8	Olfactory receptor 4C11-like protein	151	17294	1	0	0	0	0	0
A0A061I1J7	Cytochrome b-245 heavy chain-like protein (EC 1.-.-.-)	498	57267	1	0	0	0	0	0
A0A061I1K6	Olfactory receptor	323	36615	1	0	0	0	0	0	[pm]
A0A061I1L2	Olfactory receptor 4D5-like protein	314	35348	1	0	0	0	0	0	[pm]
A0A061I1M2	N-terminal EF-hand calcium-binding protein 3	353	40087	1	0	1	0	0	0
A0A061I1M5	Transmembrane protein 25	250	27049	1	0	0	0	0	0
A0A061I1N7	Pyroglutamylated RFamide peptide receptor-like protein	416	47529	1	0	0	0	0	0
A0A061I1P6	Cystatin-related protein 1	188	21851	1	0	0	0	0	0
A0A061I1P7	Putative folate receptor delta-like protein	257	29521	1	0	1	0	0	0
A0A061I1Q5	Uncharacterized protein	821	91553	1	0	0	0	0	0
A0A061I1R1	Kua-ubiquitin conjugating enzyme hybrid, localization containing protein	257	29683	1	0	0	0	0	0
A0A061I1R9	C-type lectin domain family 4 member E-like protein	212	24440	1	0	0	0	0	0
A0A061I1S2	Vomeronasal type-2 receptor	576	66883	1	0	0	0	0	0
A0A061I1S6	Chondrolectin-like protein	295	32983	1	0	0	0	0	0
A0A061I1T3	Olfactory receptor	310	34812	1	0	0	0	0	0	[pm]
A0A061I1T5	C3a anaphylatoxin chemotactic receptor-like protein	452	50590	1	0	0	0	0	0
A0A061I1U3	Parotid secretory protein	235	25540	1	0	0	0	0	0
A0A061I1U6	IgGFc-binding protein	2208	240464	1	0	0	0	0	0
A0A061I1U8	Putative dnaJ subfamily C member 10	806	92230	1	0	0	0	0	0
A0A061I1U9	Olfactory receptor	309	35250	1	0	0	0	0	0	[pm]
A0A061I1V2	Olfactory receptor	287	32585	1	0	0	0	0	0	[pm]
A0A061I1V7	Olfactory receptor	314	35135	1	0	0	0	0	0	[pm]
A0A061I1X0	Chemokine-binding protein 2	118	13388	1	0	0	0	0	0
A0A061I1Y4	Perilipin-4-like protein	1514	164657	1	0	0	0	0	0
A0A061I1Z1	Putative methyltransferase WBSCR22-like protein (EC 2.1.1.-)	175	18854	1	0	0	0	0	0
A0A061I1Z2	Hemicentin-1-like protein	120	13476	1	0	1	0	0	0
A0A061I200	Epoxide hydrolase 3	367	41700	1	0	0	0	0	0
A0A061I208	Leukotriene-B(4) omega-hydroxylase 1-like isoform 1 (EC 1.14.13.30)	1725	197800	1	0	0	0	0	0
A0A061I215	Branched-chain-amino-acid aminotransferase (EC 2.6.1.42)	413	46515	1	0	0	0	0	0
A0A061I248	Killer cell lectin-like receptor	258	30229	1	0	0	0	0	0
A0A061I249	Brain protein I3 containing protein	69	7444	1	0	0	0	0	0
A0A061I250	C-type lectin domain family 7 member A-like protein	394	45070	1	0	0	0	0	0
A0A061I251	Protein-tyrosine sulfotransferase 1-like protein (EC 2.8.2.20)	370	42180	1	0	0	0	0	0
A0A061I256	E3 ubiquitin-protein ligase (EC 6.3.2.19)	391	43039	1	0	0	0	0	0
A0A061I257	Olfactory receptor	310	34998	1	0	0	0	0	0	[pm]
A0A061I259	C-type lectin domain family 9 member A-like protein	239	27721	1	0	0	0	0	0
A0A061I260	Mucosal addressin cell adhesion molecule 1-like protein	911	99194	1	0	0	0	0	0
A0A061I261	Zinc finger protein 26	856	95648	1	0	0	0	0	0
A0A061I265	C-type lectin domain family 2 member H-like protein	183	21239	1	0	0	0	0	0
A0A061I269	von Willebrand factor	3099	341054	1	0	0	0	0	0
A0A061I271	Uncharacterized protein	100	11289	1	0	0	0	0	0
A0A061I281	Sodium/potassium/calcium exchanger 6-like protein (Fragment)	181	20040	0	0	1	0	0	0
A0A061I287	Acidic proline-rich protein HP43A-like protein	117	12563	1	0	0	0	0	0
A0A061I295	Neural cell adhesion molecule L1-like protein	1208	134890	1	0	0	0	0	0
A0A061I296	Putative RNA exonuclease 1 like protein (EC 3.1.-.-)	1175	126831	1	0	0	0	0	0
A0A061I298	Interleukin-5 receptor subunit alpha	408	46492	1	0	0	0	0	0
A0A061I2B2	Toll-like receptor	900	101692	1	0	0	0	0	0
A0A061I2B3	Olfactory receptor	308	35158	1	0	0	0	0	0	[pm]
A0A061I2C2	Olfactory receptor 4C15-like protein	165	18797	1	0	0	0	0	0	[pm]
A0A061I2C9	Olfactory receptor	312	35616	1	0	0	0	0	0	[pm]
A0A061I2D0	Sorting nexin-14-like protein	916	106483	1	0	0	0	0	0
A0A061I2F2	CDK5 regulatory subunit-associated protein 1	722	81895	1	0	0	0	0	0
A0A061I2F3	Cytochrome P450 3A31-like protein (EC 1.14.14.1)	282	32487	1	0	0	0	0	0
A0A061I2G4	Keratin-associated protein 3-1-like protein	211	21704	1	0	0	0	0	0
A0A061I2G6	Coiled-coil-helix-coiled-coil-helix domain-containing protein 2	123	12784	1	0	0	0	0	0
A0A061I2I4	Fetuin-B-like protein	420	45845	1	0	0	0	0	0
A0A061I2I8	Receptor-type tyrosine-protein phosphatase N2-like protein (EC 3.1.3.48)	468	52877	1	0	0	0	0	0
A0A061I2K0	Beta-glucuronidase (EC 3.2.1.31)	655	75465	1	0	0	0	0	0
A0A061I2K2	Olfactory receptor	312	35448	1	0	0	0	0	0	[pm]
A0A061I2K8	Olfactory receptor	949	104070	1	0	0	0	0	0	[pm]
A0A061I2L1	Kelch domain-containing protein 8B	173	18261	1	0	0	0	0	0
A0A061I2L5	Putative T-cell leukemia translocation-altered protein isoform 2	122	13349	1	0	0	0	0	0
A0A061I2M2	Ig lambda chain V-I region BL2-like protein	132	14537	1	0	0	0	0	0
A0A061I2N8	Heparin cofactor 2-like protein	499	56489	1	0	0	0	0	0
A0A061I2P0	Olfactory receptor	253	28581	1	0	0	0	0	0	[pm]
A0A061I2R4	Putative hepatitis A virus cellular receptor 1 like protein (Fragment)	52	5563	1	0	0	0	0	0
A0A061I2S3	Putative G-protein coupled receptor	2166	235550	1	0	0	0	0	0
A0A061I2S4	Putative out at first protein like protein (Fragment)	214	23530	1	0	0	0	0	0
A0A061I2S6	Claudin	219	23257	1	0	0	0	0	0	[pm]
A0A061I2T3	HHIP-like protein 2	648	72061	1	0	0	0	0	0
A0A061I2T5	Putative UPF0556 protein C19orf10 like protein	149	15898	1	0	0	0	0	0
A0A061I2U2	Angiopoietin-related protein 6	285	32359	1	0	0	0	0	0
A0A061I2U3	Receptor-type tyrosine-protein phosphatase S-like protein (EC 3.1.3.48)	1434	160937	1	0	0	0	0	0
A0A061I2U6	Apolipoprotein A-V-like protein	366	41429	1	0	0	0	0	0	[e]
A0A061I2U9	Acetolactate synthase-like protein (EC 2.2.1.-)	649	69975	1	0	0	0	0	0
A0A061I2W1	Olfactory receptor 8B3-like protein	315	35342	1	0	0	0	0	0	[pm]
A0A061I2W7	Sodium channel subunit beta-4-like protein	231	25446	1	0	0	0	0	0
A0A061I2W9	Ig heavy chain V-II region COR-like protein	83	9358	1	0	0	0	0	0
A0A061I2X2	T-cell surface glycoprotein CD3 delta chain-like protein	155	16894	1	0	1	0	0	0
A0A061I2X7	Transmembrane protein 25	206	22572	1	0	0	0	0	0
A0A061I2Y8	Glucosamine--fructose-6-phosphate aminotransferase [isomerizing] 2-like protein (EC 2.6.1.16)	719	80726	1	0	0	0	0	0
A0A061I2Y9	Ig heavy chain V-II region SESS-like protein	126	13842	1	0	1	0	0	0
A0A061I2Z4	Ig heavy chain V-II region COR-like protein	167	18414	1	0	0	0	0	0
A0A061I2Z8	Complement factor D-like protein (EC 3.4.21.46)	259	28037	1	0	0	0	0	0
A0A061I309	Mucosal addressin cell adhesion molecule 1-like protein	924	100766	1	0	0	0	0	0
A0A061I321	Scavenger receptor cysteine-rich domain-containing group B protein	482	51273	1	0	0	0	0	0
A0A061I326	Protein CREG1-like protein	128	13583	1	0	0	0	0	0
A0A061I332	Chondrolectin-like protein	275	30567	1	0	0	0	0	0
A0A061I337	Serine protease 30-like protein (EC 3.4.21.-)	311	33580	1	0	1	0	0	0
A0A061I340	Collagenase 3-like protein (EC 3.4.24.-)	471	53807	1	0	0	0	0	0
A0A061I344	KDEL motif-containing protein 2	507	58034	1	0	0	0	0	0
A0A061I350	Adenomatous polyposis coli protein 2	2253	240489	1	0	1	0	0	0
A0A061I351	Uncharacterized protein	127	14671	1	0	0	0	0	0
A0A061I352	IgGFc-binding protein	2215	241045	1	0	0	0	0	0
A0A061I357	Transmembrane protein Tmp21-like protein (Fragment)	53	5831	1	0	0	0	0	0
A0A061I382	Retinol dehydrogenase 11-like protein (EC 1.1.1.300)	531	59615	1	0	0	0	0	0
A0A061I387	Nucleoplasmin containing protein (Fragment)	145	16434	1	0	0	0	0	0
A0A061I394	Gamma-aminobutyric acid receptor subunit beta-2-like protein	87	9697	1	0	0	0	0	0
A0A061I399	Vacuolar protein sorting-associated protein 37D-like protein	130	13603	1	0	0	0	0	0
A0A061I3A0	Gamma-aminobutyric acid receptor subunit gamma-2-like protein	494	57569	1	0	1	0	0	0
A0A061I3A4	Tetraspanin-10-like protein	136	14704	1	0	0	0	0	0
A0A061I3A5	Matrix metalloproteinase-20 (EC 3.4.24.-)	615	69640	1	0	0	0	0	0
A0A061I3B5	Ethanolamine-phosphatecytidylyltransferase-like protein (EC 2.7.7.14)	821	91405	1	0	0	0	0	0
A0A061I3C1	Serine protease inhibitor A3N	294	32896	1	0	0	0	0	0
A0A061I3C5	Zinc finger protein	1404	160213	1	0	0	0	0	0
A0A061I3C7	Butyrophilin subfamily 2 member A2	315	36983	1	0	0	0	0	0
A0A061I3E6	Protein-tyrosine sulfotransferase 1-like protein (EC 2.8.2.20)	376	42846	1	0	0	0	0	0
A0A061I3E9	Centromere protein X-like protein	78	8768	1	0	0	0	0	0
A0A061I3F1	Olfactory receptor	315	35525	1	0	0	0	0	0	[pm]
A0A061I3F2	Interleukin-19-like protein	210	24176	1	0	0	0	0	0
A0A061I3F8	Ras-specific guanine nucleotide-releasing factor RalGPS2-like isoform 2	367	41264	0	0	1	0	0	0
A0A061I3G1	Glycosaminoglycan xylosylkinase-like protein	433	49140	1	0	0	0	0	0
A0A061I3G3	Solute carrier family 12 member 9-like protein	590	62619	1	0	0	0	0	0
A0A061I3H3	TGF-beta-activated kinase 1 and MAP3K7-binding protein 1	256	28250	1	0	0	0	0	0
A0A061I3H6	Olfactory receptor	317	35354	1	0	0	0	0	0	[pm]
A0A061I3I3	Leucine-rich repeat neuronal protein 3	733	82512	1	0	0	0	0	0
A0A061I3J1	Tumor necrosis factor receptor superfamily member 11A	348	37057	1	0	0	0	0	0
A0A061I3K8	Calnexin	1479	160725	1	0	0	0	0	0
A0A061I3M8	NADH dehydrogenase [ubiquinone] iron-sulfur protein 2 (EC 1.6.5.3)	459	52126	0	0	1	0	0	0
A0A061I3N9	Poliovirus receptor-related protein 4 isoform 2	471	51459	1	0	0	0	0	0
A0A061I3P9	Transmembrane protein 92	166	18600	1	0	0	0	0	0
A0A061I3Q7	Uncharacterized protein	97	10820	1	0	0	0	0	0
A0A061I3R4	Myelin expression factor 2	680	72450	1	0	0	0	0	0
A0A061I3R7	Putative ATP-dependent RNA helicase TDRD9 isoform 1 (EC 3.6.4.13) (Fragment)	87	9534	1	0	0	0	0	0
A0A061I3T3	Ig heavy chain V-III region VH26-like protein (Fragment)	119	13192	1	0	0	0	0	0
A0A061I3T7	Olfactory receptor 10H1-like protein	315	35064	1	0	0	0	0	0	[pm]
A0A061I3T8	Vomeronasal type-1 receptor A16-like protein	306	34443	1	0	0	0	0	0
A0A061I3V2	Putative anterior gradient protein 3 like protein	91	10547	1	0	0	0	0	0
A0A061I3V5	Olfactory receptor 1F1-like protein	324	36464	1	0	0	0	0	0	[pm]
A0A061I3V6	Fetuin-B-like protein	328	35325	1	0	0	0	0	0
A0A061I3W0	Lactase-like protein	597	68313	1	0	1	0	0	0
A0A061I3W1	Dehydrogenase/reductase SDR family member 7-like protein (EC 1.1.-.-)	378	42213	1	0	0	0	0	0
A0A061I3X0	Phospholipase A(2) (EC 3.1.1.4) (Fragment)	64	6992	1	0	0	0	0	0	[e]
A0A061I3X3	Beta-glucuronidase (EC 3.2.1.31)	608	69871	1	0	0	0	0	0
A0A061I3X6	Signaling lymphocytic activation molecule-like isoform 1	338	37494	1	0	0	0	0	0
A0A061I3X7	Olfactory receptor	304	34416	1	0	0	0	0	0	[pm]
A0A061I3X9	Junctional adhesion molecule C-like protein	339	37830	0	0	1	0	0	0
A0A061I403	Adenosine monophosphate-protein transferase FICD-like protein (EC 2.7.7.n1)	455	51477	1	0	0	0	0	0
A0A061I410	Long palate, lung and nasal epithelium carcinoma-associated protein 4	1431	153030	1	0	0	0	0	0
A0A061I411	Putative folate receptor delta-like protein	242	27844	1	0	1	0	0	0
A0A061I412	Collagen alpha-1(XII) chain	3201	349132	1	0	0	0	0	0
A0A061I431	2-acylglycerol O-acyltransferase 3-like protein (EC 2.3.1.20)	272	31160	1	0	0	0	0	0
A0A061I432	Long palate, lung and nasal epithelium carcinoma-associated protein 1	502	55340	1	0	0	0	0	0
A0A061I440	Galactoside 2-alpha-L-fucosyltransferase (EC 2.4.1.69)	377	42630	1	0	0	0	0	0
A0A061I448	GRAM domain-containing protein 1B-like protein	687	79922	1	0	0	0	0	0
A0A061I451	Nucleobindin-2-like protein	484	56289	1	0	0	0	0	0
A0A061I452	Intercellular adhesion molecule 5	530	55093	1	0	0	0	0	0
A0A061I453	Ephrin type-A receptor (EC 2.7.10.1)	1022	114455	1	0	0	0	0	0
A0A061I462	Apolipoprotein A-IV-like protein	414	46797	1	0	0	0	0	0	[e]
A0A061I467	Spatacsin (Fragment)	64	6619	1	0	0	0	0	0
A0A061I472	Uncharacterized protein	179	19845	1	0	0	0	0	0
A0A061I495	Uncharacterized protein (Fragment)	120	14252	1	0	0	0	0	0
A0A061I4A0	Interleukin-19-like protein	209	24048	1	0	0	0	0	0
A0A061I4A2	Hydroxycarboxylic acid receptor	287	32689	1	0	0	0	0	0
A0A061I4B3	CD209 antigen-like protein E-like protein	214	24581	1	0	0	0	0	0
A0A061I4D1	Scavenger receptor cysteine-rich domain-containing group B protein	454	48178	1	0	0	0	0	0
A0A061I4D5	Leucine-rich repeat and WD repeat-containing protein 1	202	21981	0	0	1	0	0	0
A0A061I4E6	Uncharacterized protein	218	25230	1	0	0	0	0	0
A0A061I4E7	Olfactory receptor	310	35268	1	0	0	0	0	0	[pm]
A0A061I4F2	Olfactory receptor 4C15-like protein	149	17014	1	0	0	0	0	0
A0A061I4F3	Leukotriene-B4 omega-hydroxylase 3-like protein (EC 1.14.13.30)	1443	165561	1	0	0	0	0	0
A0A061I4F7	Zinc finger protein 91	576	65633	1	0	0	0	0	0
A0A061I4G4	Pro-cathepsin H-like protein (EC 3.4.22.16)	373	41896	1	0	0	0	0	0
A0A061I4I3	A disintegrin and metalloproteinase with thrombospondin motif 4 (EC 3.4.24.82)	777	83796	1	0	0	0	0	0
A0A061I4I6	CDK5 regulatory subunit-associated protein 1	578	64925	1	0	1	0	0	0
A0A061I4I7	Protein disulfide-isomerase A5 (EC 5.3.4.1)	517	59359	1	0	0	0	0	0
A0A061I4I9	Serine/threonine-protein phosphatase PGAM5 (EC 3.1.3.16)	288	32055	1	0	0	0	0	0
A0A061I4J1	Olfactory receptor (Fragment)	315	35574	1	0	0	0	0	0
A0A061I4J9	Transmembrane protein	314	35013	0	0	1	0	0	0
A0A061I4M3	Transmembrane protein	245	27852	1	0	0	0	0	0
A0A061I4N9	Uncharacterized protein	81	8368	0	0	1	0	0	0
A0A061I4P1	Olfactory receptor 10H1-like protein	157	16913	1	0	0	0	0	0
A0A061I4P3	Secreted frizzled-related protein 3	287	32388	1	0	0	0	0	0
A0A061I4Q2	Cell surface A33 antigen-like protein	335	36803	1	0	0	0	0	0
A0A061I4R5	Sorting nexin-14-like protein	930	108425	1	0	0	0	0	0
A0A061I4R6	Dehydrogenase/reductase SDR family member 7-like protein (EC 1.1.-.-)	419	46730	1	0	0	0	0	0
A0A061I4S3	Olfactory receptor	288	32755	1	0	0	0	0	0	[pm]
A0A061I4S7	Olfactory receptor	314	34999	1	0	0	0	0	0	[pm]
A0A061I4T7	Transmembrane protein	146	16080	1	0	0	0	0	0
A0A061I4T8	Popeye domain-containing protein 2	393	43939	1	0	0	0	0	0
A0A061I4U2	Glucosidase 2 subunit beta-like isoform 1 (EC 2.7.11.1)	556	62046	1	0	0	0	0	0
A0A061I4V0	Protein orai-2-like protein	276	29899	1	0	0	0	0	0
A0A061I4V4	Interleukin-27 subunit beta-like protein	228	25134	1	0	0	0	0	0
A0A061I4V6	Leucine-rich repeat-containing protein 8E	1267	141747	1	0	0	0	0	0
A0A061I4V8	Pannexin	423	47831	1	0	0	0	0	0	[pm]
A0A061I4W8	Beta-galactosidase-1-like protein 3 (EC 3.2.1.-) (Fragment)	141	16204	1	0	0	0	0	0
A0A061I4Y3	Olfactory receptor 10T2-like protein	382	42501	1	0	0	0	0	0	[pm]
A0A061I4Z3	Sodium channel subunit beta-3-like protein	215	24771	1	0	0	0	0	0
A0A061I512	Collagen alpha-3(V) chain-like protein	1726	177710	1	0	1	0	0	0
A0A061I518	Protein Dos	309	33069	1	0	0	0	0	0
A0A061I523	Procollagen C-endopeptidase enhancer 1	468	50446	1	0	0	0	0	0
A0A061I529	GATS-like protein 2 (Fragment)	243	26309	1	0	0	0	0	0
A0A061I533	Neutrophil elastase-like protein (EC 3.4.21.37)	411	44477	1	0	0	0	0	0
A0A061I535	Cytochrome P450 2W1-like protein (EC 1.14.14.-)	433	47926	1	0	1	0	0	0
A0A061I547	Friend leukemia integration 1 transcription factor	219	24694	1	0	0	0	0	0
A0A061I563	Transmembrane protease serine 9-like protein (EC 3.4.21.-) (Fragment)	252	27396	1	0	0	0	0	0
A0A061I575	Collagen alpha-1(VII) chain	2284	242562	1	0	1	0	0	0
A0A061I581	ADAMTS-like protein 5	190	20895	1	0	0	0	0	0
A0A061I589	Olfactory receptor 10G9-like protein (Fragment)	314	34860	1	0	0	0	0	0
A0A061I597	Sushi domain-containing protein 4	490	53772	1	0	0	0	0	0
A0A061I598	T-cell surface glycoprotein CD3 gamma chain-like protein	184	20679	1	0	0	0	0	0
A0A061I5A5	Claudin	240	25668	1	0	0	0	0	0	[pm]
A0A061I5B5	Collagen alpha-1(XII) chain	2934	319201	1	0	1	0	0	0
A0A061I5C0	Hypoxia up-regulated protein 1	1163	128584	1	0	0	0	0	0
A0A061I5C9	Cathelin-related antimicrobial peptide-like protein (Fragment)	123	14242	1	0	0	0	0	0
A0A061I5D1	Heat shock cognate protein	673	73861	1	0	0	0	0	0
A0A061I5D4	Olfactory receptor	309	34949	1	0	0	0	0	0	[pm]
A0A061I5D9	Melatonin receptor type 1A-like protein	226	25769	1	0	0	0	0	0
A0A061I5F2	Integrin alpha-11	1159	130620	1	0	0	0	0	0	[pm]
A0A061I5F4	Iron-sulfur protein NUBPL-like protein	293	31756	1	0	0	0	0	0
A0A061I5F5	Chondrolectin-like protein	322	35919	1	0	0	0	0	0
A0A061I5G2	Ig heavy chain V-I region V35-like protein	269	29853	0	0	1	0	0	0
A0A061I5J0	Zona pellucida-like domain-containing protein 1	421	46014	1	0	0	0	0	0
A0A061I5J5	G protein-activated inward rectifier potassium channel 2-like protein	210	23545	1	0	0	0	0	0	[pm]
A0A061I5L2	Uncharacterized protein	256	28641	1	0	0	0	0	0
A0A061I5M9	Sodium channel protein type 10 subunit alpha-like protein (Fragment)	451	50308	1	0	0	0	0	0
A0A061I5Q0	GPI ethanolamine phosphate transferase 1 (EC 2.-.-.-)	752	85192	1	0	0	0	0	0
A0A061I5Q1	Putative G-protein coupled receptor	1043	114659	1	0	0	0	0	0	[pm]
A0A061I5U0	Ubiquitin carboxyl-terminal hydrolase 2-like isoform 3 (EC 3.4.19.12)	758	85404	1	0	0	0	0	0
A0A061I5U7	Glypican-6-like protein	440	47869	1	0	1	0	0	0	[pm]
A0A061I5V1	Sodium/hydrogen exchanger	960	105954	1	0	0	0	0	0
A0A061I5V5	Olfactory receptor 8B3-like protein	310	35081	1	0	0	0	0	0	[pm]
A0A061I5W2	G-protein coupled receptor	360	41031	1	0	0	0	0	0
A0A061I5X0	Cocaine esterase-like isoform 1 (EC 3.1.1.1)	1189	132825	1	0	0	0	0	0
A0A061I5X9	Ig heavy chain V-III region BUT-like protein	225	25479	1	0	0	0	0	0
A0A061I5Y6	Transmembrane protein 50B-like protein	158	17948	1	0	0	0	0	0
A0A061I5Y7	Olfactory receptor	312	34622	1	0	0	0	0	0	[pm]
A0A061I5Z4	Uncharacterized protein	105	12434	1	0	0	0	0	0
A0A061I5Z6	Sialin	345	38601	1	0	0	0	0	0
A0A061I603	Ig heavy chain V-II region SESS-like protein	575	64243	1	0	0	0	0	0
A0A061I616	Transmembrane protein 44	236	26086	1	0	0	0	0	0
A0A061I618	Dol-P-Man:Man(5)GlcNAc(2)-PP-Dol alpha-1,3-mannosyltransferase (EC 2.4.1.258)	428	48968	1	0	0	0	0	0
A0A061I630	Putative dyslexia-associated protein	1097	119277	1	0	0	0	0	0
A0A061I632	Olfactory receptor	321	36058	1	0	0	0	0	0	[pm]
A0A061I635	Myelin protein zero-like protein 3	236	25968	1	0	0	0	0	0
A0A061I636	Putative magnesium transporter MRS2 like protein	432	49012	1	0	0	0	0	0
A0A061I638	Secretory carrier-associated membrane protein (Secretory carrier membrane protein)	393	42753	1	0	0	0	0	0
A0A061I647	Protein FAM55D-like protein	541	61284	1	0	1	0	0	0
A0A061I653	SLAM family member 7-like protein	325	35956	1	0	0	0	0	0
A0A061I656	C-C motif chemokine 24-like protein	134	14888	1	0	0	0	0	0
A0A061I657	Hypoxia up-regulated protein 1	744	83548	1	0	0	0	0	0
A0A061I659	Protein BEAN1-like protein	294	32130	1	0	0	0	0	0
A0A061I663	Olfactory receptor 8B3-like protein	610	68890	1	0	0	0	0	0	[pm]
A0A061I667	Endothelin-1 receptor	427	48715	1	0	0	0	0	0
A0A061I673	Melatonin receptor type 1A-like protein	190	21199	1	0	0	0	0	0
A0A061I684	Matrix metalloproteinase-27-like protein (EC 3.4.24.-)	1009	114653	0	0	1	0	0	0
A0A061I687	Mannan-binding lectin serine protease 1 (EC 3.4.21.-)	1042	117286	1	0	0	0	0	0
A0A061I695	Vitamin K epoxide reductase complex subunit 1-like protein 1	129	14461	1	0	0	0	0	0
A0A061I6C2	Membrane-spanning 4-domain subfamily A member 7-like protein (Fragment)	226	24527	1	0	0	0	0	0
A0A061I6C3	Cytochrome P450 2J5-like protein (EC 1.14.14.1)	500	56971	1	0	0	0	0	0
A0A061I6C6	Phosphatidylinositol 4-kinase alpha-like protein (EC 2.7.1.67)	1175	133442	1	0	0	0	0	0
A0A061I6E0	Uncharacterized protein	71	8184	1	0	0	0	0	0
A0A061I6E3	Interleukin-20-like protein	176	20375	1	0	1	0	0	0
A0A061I6F5	Olfactory receptor 10K2-like protein	143	16259	1	0	0	0	0	0
A0A061I6G0	Olfactory receptor	332	37567	1	0	0	0	0	0	[pm]
A0A061I6G3	Gamma-aminobutyric acid receptor subunit rho-3-like protein	468	54324	0	0	1	0	0	0
A0A061I6I6	WSC domain-containing protein 2	381	42224	1	0	0	0	0	0
A0A061I6J1	Apolipoprotein C-III-like protein	99	10631	1	0	0	0	0	0
A0A061I6J4	Cytochrome P450 4F6-like protein (EC 1.14.14.1)	1331	152952	1	0	0	0	0	0
A0A061I6K7	Succinate dehydrogenase cytochrome b560 subunit (EC 1.3.5.1)	108	11694	1	0	0	0	0	0
A0A061I6L1	Carboxylic ester hydrolase (EC 3.1.1.-)	558	61661	1	0	0	0	0	0
A0A061I6M9	Liver carboxylesterase-like isoform 1 (EC 3.1.1.1)	313	35529	1	0	0	0	0	0
A0A061I6N8	Target of Nesh-SH3-like isoform 2	558	61109	1	0	0	0	0	0
A0A061I6Q3	PH-interacting protein	1852	209380	1	0	0	0	0	0
A0A061I6Q8	Liver carboxylesterase B-1-like protein (EC 3.1.1.1) (Fragment)	820	90251	1	0	0	0	0	0
A0A061I6T5	Mortality factor 4-like protein 1	310	35533	1	0	0	0	0	0
A0A061I6T8	Nuclease EXOG (EC 3.1.30.-)	101	10694	1	0	0	0	0	0
A0A061I6U5	Olfactory receptor	308	34736	1	0	0	0	0	0	[pm]
A0A061I6U6	Cell surface A33 antigen-like protein	323	35651	1	0	0	0	0	0
A0A061I6V0	Collagen alpha-1(XXII) chain-like protein (Fragment)	606	66033	1	0	0	0	0	0
A0A061I6V7	Serine/threonine-protein phosphatase PGAM5 (EC 3.1.3.16)	289	32184	1	0	0	0	0	0
A0A061I6Y0	Olfactory receptor	310	35057	1	0	0	0	0	0	[pm]
A0A061I6Z3	Transmembrane protein	578	60589	1	0	0	0	0	0
A0A061I6Z8	Geminin coiled-coil domain-containing protein 1	339	38124	1	0	0	0	0	0
A0A061I701	Kininogen-1-like protein	267	29567	1	0	1	0	0	0
A0A061I705	Olfactory receptor	321	35315	1	0	0	0	0	0	[pm]
A0A061I707	Putative olfactory receptor 52P1-like protein	299	33214	1	0	0	0	0	0	[pm]
A0A061I720	5-hydroxytryptamine receptor	366	41911	1	0	0	0	0	0
A0A061I726	Lysozyme-like protein 4	197	21993	1	0	0	0	0	0
A0A061I734	Carboxylic ester hydrolase (EC 3.1.1.-)	564	63595	1	0	0	0	0	0
A0A061I738	Apolipoprotein D-like protein	199	22722	1	0	0	0	0	0
A0A061I751	Olfactory receptor	644	72263	1	0	0	0	0	0	[pm]
A0A061I759	Type 2 lactosamine alpha-2,3-sialyltransferase-like protein (EC 2.4.99.-)	113	13155	1	0	0	0	0	0
A0A061I764	Phosphatidylinositol 4-kinase alpha-like protein (EC 2.7.1.67)	1172	133062	1	0	0	0	0	0
A0A061I768	Olfactory receptor 10G9-like protein	309	34477	1	0	0	0	0	0	[pm]
A0A061I770	Olfactory receptor	318	35727	1	0	0	0	0	0	[pm]
A0A061I785	Glucosidase 2 subunit beta-like isoform 2 (EC 2.7.11.1)	495	55652	1	0	0	0	0	0
A0A061I787	Lysosome-associated membrane glycoprotein 3	443	48031	1	0	0	0	0	0
A0A061I7A1	Transmembrane protein (Fragment)	337	37242	1	0	0	0	0	0
A0A061I7A6	Putative dyslexia-associated protein	1036	111980	1	0	0	0	0	0
A0A061I7A7	Beta-galactosidase (EC 3.2.1.23)	650	74465	1	0	0	0	0	0
A0A061I7B9	Prolactin-2A1-like protein (Fragment)	224	25529	1	0	0	0	0	0	[e]
A0A061I7C2	Polycystic kidney disease protein 1-like 2	2376	263626	1	0	0	0	0	0
A0A061I7C3	Membrane protein	121	12110	1	0	1	0	0	0
A0A061I7C7	Contactin-associated protein-like 3-like protein	183	20103	1	0	0	0	0	0
A0A061I7D6	Cadherin-5 isoform 1	785	87695	1	0	0	0	0	0	[pm]
A0A061I7E3	Linker for activation of T-cell family member 1-like protein	243	26228	1	0	0	0	0	0
A0A061I7E5	Ectonucleoside triphosphate diphosphohydrolase 3-like protein (EC 3.6.1.5)	308	34258	1	0	0	0	0	0
A0A061I7E6	Endothelin-1 receptor	418	47734	1	0	0	0	0	0
A0A061I7F7	Olfactory receptor	252	28766	1	0	0	0	0	0	[pm]
A0A061I7I0	Olfactory receptor 5AN1-like protein (Fragment)	152	17000	1	0	0	0	0	0
A0A061I7I2	Serine/threonine-protein kinase LMTK2 (EC 2.7.11.1)	1435	157720	1	0	0	0	0	0
A0A061I7I5	Prolactin-3D1-like protein	521	59675	1	0	0	0	0	0	[e]
A0A061I7J2	Olfactory receptor 7E24-like protein	309	34530	1	0	0	0	0	0	[pm]
A0A061I7J3	Olfactory receptor 2AG2-like protein (Fragment)	323	35932	1	0	0	0	0	0
A0A061I7K0	Choline transporter-like protein 2 isoform 2 (Fragment)	509	57738	1	0	0	0	0	0
A0A061I7M2	Cytochrome P450 2C70-like isoform 2 (EC 1.14.14.1) (Fragment)	393	44385	1	0	0	0	0	0
A0A061I7M5	Claudin-4-like protein	103	10868	1	0	0	0	0	0	[pm]
A0A061I7M7	Olfactory receptor	312	35197	1	0	0	0	0	0	[pm]
A0A061I7M8	Cytochrome c oxidase subunit 6A, mitochondrial (Cytochrome c oxidase polypeptide VIa)	97	10764	1	0	0	0	0	0	[m]
A0A061I7N1	Iron-sulfur cluster assembly enzyme ISCU	95	10403	1	0	0	0	0	0
A0A061I7N8	Collagen alpha-1(XII) chain	3025	329141	1	0	1	0	0	0
A0A061I7P1	CKLF-like MARVEL transmembrane domain-containing protein 8	169	18048	1	0	0	0	0	0
A0A061I7P8	Lipase member K (EC 3.1.1.-) (Fragment)	402	45673	1	0	0	0	0	0
A0A061I7Q5	Protein FAM55C-like protein	482	53434	1	0	0	0	0	0
A0A061I7Q6	Cytochrome P450 2C25-like protein (EC 1.14.14.1)	204	22908	1	0	0	0	0	0
A0A061I7R9	Olfactory receptor (Fragment)	290	32645	1	0	0	0	0	0
A0A061I7S6	Olfactory receptor	315	35575	1	0	0	0	0	0	[pm]
A0A061I7U9	Putative Hermansky-Pudlak syndrome 6 protein like protein	470	51401	1	0	0	0	0	0
A0A061I7V0	Osteocrin-like protein	168	18388	1	0	0	0	0	0
A0A061I7V2	Collagen alpha-1(VIII) chain-like protein	755	74634	0	0	1	0	0	0
A0A061I7W5	Olfactory receptor	310	34906	1	0	0	0	0	0	[pm]
A0A061I7X9	Liver carboxylesterase B-1-like protein (EC 3.1.1.1)	704	77941	1	0	0	0	0	0
A0A061I7Y2	Endonuclease domain-containing 1 protein (EC 3.1.30.-)	500	54898	1	0	0	0	0	0
A0A061I7Y3	Gliomedin	593	64299	1	0	1	0	0	0
A0A061I802	Olfactory receptor	312	35332	1	0	0	0	0	0	[pm]
A0A061I812	CD97 antigen	826	91465	1	0	0	0	0	0
A0A061I819	Dipeptidyl peptidase 1-like protein (EC 3.4.14.1)	465	52539	1	0	0	0	0	0
A0A061I822	Lipase member N (EC 3.1.1.-) (Fragment)	327	37644	1	0	0	0	0	0
A0A061I824	Glucosidase 2 subunit beta-like isoform 1 (EC 2.7.11.1)	502	56419	1	0	0	0	0	0
A0A061I829	Putative coxsackievirus and adenovirus receptor like protein	352	38920	1	0	0	0	0	0
A0A061I830	Sulfotransferase (EC 2.8.2.-)	597	66098	1	0	0	0	0	0
A0A061I842	Liver carboxylesterase 1-like protein (EC 3.1.1.1) (Fragment)	197	21593	1	0	0	0	0	0
A0A061I843	Serine/threonine-protein kinase receptor (EC 2.7.11.30)	542	61749	0	0	1	0	0	0	[pm]
A0A061I850	Golgi membrane protein 1 (Fragment)	127	14318	1	0	0	0	0	0
A0A061I851	Beta-galactosidase (EC 3.2.1.23)	690	78514	1	0	0	0	0	0
A0A061I864	Integrin beta (Fragment)	685	75670	1	0	0	0	0	0	[pm]
A0A061I868	Transmembrane protein 44	247	27463	1	0	0	0	0	0
A0A061I871	Olfactory receptor	314	34841	1	0	0	0	0	0	[pm]
A0A061I885	Solute carrier family 15 member 2-like isoform 2 (Fragment)	93	10327	1	0	0	0	0	0
A0A061I888	Myelin protein zero-like protein 2	215	23986	1	0	0	0	0	0
A0A061I890	A disintegrin and metalloproteinase with thrombospondin motif 5 (EC 3.4.24.-) (Fragment)	182	19389	1	0	0	0	0	0
A0A061I899	Mucin-6 (Fragment)	1344	146261	1	0	0	0	0	0
A0A061I8A1	Trehalase (EC 3.2.1.28) (Alpha-trehalose glucohydrolase)	404	46010	1	0	1	0	0	0
A0A061I8A2	Procollagen C-endopeptidase enhancer 1	493	53413	1	0	0	0	0	0
A0A061I8A6	DNA-dependent protein kinase catalytic subunit (EC 2.7.11.1)	4093	467832	1	0	0	0	0	0
A0A061I8A7	Olfactory receptor	315	35389	1	0	0	0	0	0	[pm]
A0A061I8B1	Olfactory receptor 51I2-like protein	292	32492	1	0	0	0	0	0	[pm]
A0A061I8B4	CD109 antigen isoform 2	1439	161601	1	0	1	0	0	0
A0A061I8C2	NLR family member X1	944	102148	1	0	0	0	0	0
A0A061I8D5	39S ribosomal protein L32	143	16407	1	0	0	0	0	0
A0A061I8D9	Carboxylic ester hydrolase (EC 3.1.1.-)	575	64716	0	0	1	0	0	0
A0A061I8F1	Centriolar coiled-coil protein-like isoform 1	1078	118899	1	0	0	0	0	0
A0A061I8G4	Hippocampus abundant transcript-like protein 1 (Fragment)	437	47415	1	0	0	0	0	0
A0A061I8H7	Cathepsin R-like protein (EC 3.4.22.15)	603	67690	1	0	0	0	0	0
A0A061I8I4	Cathepsin F (EC 3.4.22.41)	456	50987	1	0	1	0	0	0
A0A061I8I9	Gamma-secretase subunit APH-1B-like protein (Fragment)	118	13415	1	0	0	0	0	0
A0A061I8J4	Alpha-and gamma-adaptin-binding protein like protein	259	27955	0	0	1	0	0	0
A0A061I8K0	Collagen alpha-1(XII) chain	3110	339191	1	0	0	0	0	0
A0A061I8K2	ATP-binding cassette sub-family B member 9 isoform 1	457	50279	1	0	0	0	0	0
A0A061I8M4	Uncharacterized protein	110	11692	1	0	0	0	0	0
A0A061I8M5	Plasminogen activator inhibitor 1-like protein	322	35785	1	0	0	0	0	0
A0A061I8Q6	Claudin (Fragment)	115	12934	1	0	0	0	0	0	[pm]
A0A061I8R4	D-glucuronyl C5-epimerase isoform 2 (EC 5.1.3.17)	206	23624	1	0	0	0	0	0
A0A061I8T9	Melanotransferrin	671	73305	0	0	1	0	0	0
A0A061I8U6	Putative G-protein coupled receptor	676	73898	1	0	0	0	0	0
A0A061I8U9	Beta-hexosaminidase (EC 3.2.1.52)	546	62624	1	0	0	0	0	0
A0A061I8V2	Olfactory receptor	310	34875	1	0	0	0	0	0	[pm]
A0A061I8V8	Carboxylic ester hydrolase (EC 3.1.1.-)	461	51242	1	0	0	0	0	0
A0A061I8W0	Prolactin-7A2-like protein	251	29077	1	0	0	0	0	0
A0A061I8W4	Ectonucleoside triphosphate diphosphohydrolase 7 (EC 3.6.1.-)	587	66728	1	0	0	0	0	0
A0A061I8W9	Deoxyribonuclease-2-alpha-like protein (EC 3.1.22.1)	316	34336	1	0	0	0	0	0
A0A061I8Y4	Olfactory receptor	319	35890	1	0	0	0	0	0	[pm]
A0A061I8Y8	Olfactory receptor	361	40287	1	0	0	0	0	0	[pm]
A0A061I935	Lysoplasmalogenase-like protein TMEM86A-like protein	240	26359	1	0	0	0	0	0
A0A061I938	PH-interacting protein	1848	208927	1	0	0	0	0	0
A0A061I947	MIR motif containing protein	552	60324	1	0	0	0	0	0
A0A061I949	CD97 antigen	780	86810	1	0	0	0	0	0
A0A061I958	Olfactory receptor	276	30651	1	0	0	0	0	0	[pm]
A0A061I960	Lipase	422	48014	1	0	0	0	0	0
A0A061I968	Uncharacterized protein (Fragment)	62	7473	1	0	0	0	0	0
A0A061I971	Histidine-rich glycoprotein	413	46898	1	0	0	0	0	0
A0A061I979	Interstitial collagenase A (EC 3.4.24.7)	464	53154	1	0	0	0	0	0
A0A061I988	Interleukin-27 receptor subunit alpha	619	68970	1	0	0	0	0	0
A0A061I994	CD109 antigen isoform 2	1503	167854	1	0	1	0	0	0
A0A061I998	Rho GTPase-activating protein 42	161	18239	1	0	0	0	0	0
A0A061I9A7	T-cell leukemia translocation-altered gene protein homolog	106	11714	1	0	0	0	0	0
A0A061I9B1	Alpha-2,8-sialyltransferase 8B-like protein (EC 2.4.99.-)	402	45281	1	0	1	0	0	0
A0A061I9B4	Angiopoietin-related protein 5	405	46465	1	0	0	0	0	0
A0A061I9B9	Programmed cell death 1 ligand 1-like protein	403	46091	1	0	0	0	0	0
A0A061I9C0	Thrombopoietin-like protein	192	20725	1	0	0	0	0	0
A0A061I9C9	Phosphatidylinositol 4-kinase alpha-like protein (EC 2.7.1.67)	1202	136380	1	0	0	0	0	0
A0A061I9E6	Olfactory receptor	313	35079	1	0	0	0	0	0
A0A061I9F4	Protein NDRG4-like protein (Fragment)	441	48537	1	0	0	0	0	0
A0A061I9G8	Olfactory receptor 52D1-like protein	799	88413	1	0	0	0	0	0	[pm]
A0A061I9G9	Hexosyltransferase (EC 2.4.1.-)	397	44091	1	0	0	0	0	0
A0A061I9H4	Carboxylic ester hydrolase (EC 3.1.1.-)	498	55322	1	0	0	0	0	0
A0A061I9I8	Olfactory receptor	321	35965	1	0	0	0	0	0	[pm]
A0A061I9J6	WW domain-containing adapter protein with coiled-coil	539	59043	1	0	0	0	0	0
A0A061I9M1	Claudin-18-like protein	187	19855	1	0	0	0	0	0	[pm]
A0A061I9M2	Protein CTLA-2-beta-like protein (EC 3.4.22.43)	464	54127	1	0	0	0	0	0
A0A061I9M4	Glyceraldehyde-3-phosphate dehydrogenase (EC 1.2.1.12)	82	8926	1	0	0	0	0	0
A0A061I9N4	Uncharacterized protein	76	8408	1	0	0	0	0	0
A0A061I9Q4	Olfactory receptor	313	34634	1	0	0	0	0	0	[pm]
A0A061I9R1	NADPH oxidase 4 (EC 1.6.3.-)	571	65679	1	0	0	0	0	0
A0A061I9S5	Transmembrane emp24 domain-containing protein 1	156	16950	1	0	0	0	0	0	[pm]
A0A061I9S9	Olfactory receptor	308	34256	1	0	0	0	0	0	[pm]
A0A061I9T1	Uromodulin-like protein	1242	137391	1	0	0	0	0	0
A0A061I9T5	Monocarboxylate transporter 12	486	53050	1	0	0	0	0	0
A0A061I9U3	Neuron navigator 2 isoform 2 (EC 3.6.1.1)	118	12815	1	0	0	0	0	0
A0A061I9U4	Olfactory receptor	334	37062	1	0	0	0	0	0	[pm]
A0A061I9V0	Mas-related G-protein coupled receptor member B2-like protein	258	29665	1	0	0	0	0	0
A0A061I9V2	Serine/threonine-protein kinase receptor (EC 2.7.11.30)	517	58175	1	0	0	0	0	0	[pm]
A0A061I9W3	Calcium-transporting ATPase (EC 3.6.3.8)	1020	112380	1	0	0	0	0	0
A0A061I9W5	28S ribosomal protein S18c	130	14065	1	0	0	0	0	0
A0A061I9X1	Carboxylic ester hydrolase (EC 3.1.1.-)	551	61278	1	0	0	0	0	0
A0A061I9X9	Armadillo repeat-containing protein 5	926	97243	1	0	1	0	0	0
A0A061I9Y8	Insulin-like growth factor I-like isoform 2	176	20048	1	0	0	0	0	0	[e]
A0A061I9Z4	Tetraspanin-32-like protein	245	27415	1	0	0	0	0	0
A0A061I9Z6	Carboxylic ester hydrolase (EC 3.1.1.-)	560	62227	1	0	0	0	0	0
A0A061I9Z9	Prolactin-2C2-like protein	222	24680	1	0	0	0	0	0	[e]
A0A061IA08	Matrix metalloproteinase-20 (EC 3.4.24.-)	614	69524	1	0	0	0	0	0
A0A061IA12	Prolactin-6A1-like protein	224	25576	1	0	0	0	0	0	[e]
A0A061IA16	Cytochrome P450 2C70-like isoform 2 (EC 1.14.14.1) (Fragment)	441	50191	1	0	0	0	0	0
A0A061IA24	DAN domain family member 5-like protein	213	22877	1	0	1	0	0	0
A0A061IA26	Putative olfactory receptor 56B2-like protein	319	35618	1	0	0	0	0	0	[pm]
A0A061IA29	Urotensin-2B	169	19193	1	0	0	0	0	0
A0A061IA32	Proline-rich transmembrane protein 2	872	92415	1	0	0	0	0	0
A0A061IA34	Putative diablo like protein	264	29771	1	0	0	0	0	0
A0A061IA37	Olfactory receptor	315	35323	1	0	0	0	0	0	[pm]
A0A061IA52	Olfactory receptor	284	31980	1	0	0	0	0	0	[pm]
A0A061IA63	Leucine-rich repeat-containing protein 33	710	78933	1	0	0	0	0	0
A0A061IA73	Olfactory receptor	1250	140413	1	0	0	0	0	0	[pm]
A0A061IA74	Protocadherin-16-like protein	3281	345763	1	0	0	0	0	0
A0A061IA77	Leucine-rich repeat-containing protein 28	249	28149	0	0	1	0	0	0
A0A061IA83	P protein isoform 1	516	57473	1	0	0	0	0	0
A0A061IA94	Tyrosine-protein phosphatase non-receptor type 5-like protein (EC 3.1.3.48)	526	59208	1	0	0	0	0	0
A0A061IAA1	Glucosidase 2 subunit beta-like isoform 1 (EC 2.7.11.1)	532	59613	1	0	0	0	0	0
A0A061IAA3	Endoplasmic reticulum metallopeptidase 1-like protein (EC 3.4.-.-)	780	88037	0	0	1	0	0	0
A0A061IAA5	Putative dnaJ subfamily C member 1 (Fragment)	472	54897	1	0	0	0	0	0
A0A061IAA7	Liver carboxylesterase B-1-like protein (EC 3.1.1.1)	704	78046	1	0	0	0	0	0
A0A061IAB4	Interleukin	160	18388	1	0	0	0	0	0
A0A061IAC0	Beta-galactosidase (EC 3.2.1.23)	639	72640	1	0	1	0	0	0
A0A061IAD1	D(4) dopamine receptor-like protein	387	41432	1	0	0	0	0	0
A0A061IAE9	Rab effector MyRIP isoform 1	489	53822	1	0	0	0	0	0
A0A061IAF0	Liver carboxylesterase 31 isoform 1 (EC 3.1.1.1)	571	63444	1	0	0	0	0	0
A0A061IAF2	Olfactory receptor	300	33855	1	0	0	0	0	0	[pm]
A0A061IAF9	Olfactory receptor	307	34358	1	0	0	0	0	0	[pm]
A0A061IAG7	Olfactory receptor	316	34620	1	0	0	0	0	0	[pm]
A0A061IAJ7	Polyadenylate-binding protein 1	180	18956	1	0	0	0	0	0
A0A061IAK6	Phosphatidylinositol-glycan-specific phospholipase D-like protein (EC 3.1.4.50)	192	21824	1	0	1	0	0	0
A0A061IAK8	Aspartate aminotransferase (EC 2.6.1.1)	905	98755	1	0	1	0	0	0
A0A061IAL1	Olfactory receptor	251	27684	1	0	0	0	0	0	[pm]
A0A061IAM1	Kazal-type serine protease inhibitor domain-containing protein 1 (Fragment)	175	18709	1	0	0	0	0	0
A0A061IAM3	Carboxylic ester hydrolase (EC 3.1.1.-)	529	57746	1	0	0	0	0	0
A0A061IAM4	Gap junction protein	258	29027	1	0	0	0	0	0	[pm]
A0A061IAN7	WW domain-containing adapter protein with coiled-coil	642	70247	1	0	0	0	0	0
A0A061IAP0	Mucin-6 (Fragment)	1328	146197	1	0	0	0	0	0
A0A061IAQ4	Frizzled-10-like protein	272	30456	1	0	0	0	0	0
A0A061IAQ7	p-selectin glycoprotein ligand 1-like protein	188	20070	1	0	0	0	0	0
A0A061IAR2	Collagen alpha-1(XII) chain	3120	339788	1	0	0	0	0	0
A0A061IAS1	Putative RNA polymerase II nuclear localization protein SLC7A6OS-like protein (Fragment)	110	12728	1	0	0	0	0	0
A0A061IAS2	Transmembrane emp24 domain-containing protein 9	214	25121	1	0	0	0	0	0	[pm]
A0A061IAS3	Elongation of very long chain fatty acids protein 3 (EC 2.3.1.199) (3-keto acyl-CoA synthase ELOVL3) (ELOVL fatty acid elongase 3) (ELOVL FA elongase 3) (Very long chain 3-ketoacyl-CoA synthase 3) (Very long chain 3-oxoacyl-CoA synthase 3)	271	31692	1	0	0	0	0	0
A0A061IAT4	Carboxylic ester hydrolase (EC 3.1.1.-)	560	62241	1	0	0	0	0	0
A0A061IAT5	Profilin	592	64700	1	0	0	0	0	0
A0A061IAU5	NADPH oxidase 4 (EC 1.6.3.-)	578	66531	1	0	0	0	0	0
A0A061IAU6	Olfactory receptor 52A1-like protein (Fragment)	459	51673	1	0	0	0	0	0
A0A061IAU9	Histamine H2 receptor-like protein	382	42986	1	0	0	0	0	0
A0A061IAY0	Prolactin-like protein	226	25545	1	0	0	0	0	0	[e]
A0A061IAY5	Zona pellucida sperm-binding protein 2	741	83339	1	0	0	0	0	0
A0A061IAZ0	G-protein coupled receptor	339	38032	1	0	0	0	0	0
A0A061IAZ4	Olfactory receptor	296	33038	1	0	0	0	0	0	[pm]
A0A061IB02	Melanotransferrin	685	74987	0	0	1	0	0	0
A0A061IB09	Transmembrane protein	290	33399	1	0	0	0	0	0
A0A061IB20	Olfactory receptor	316	36005	1	0	0	0	0	0	[pm]
A0A061IB21	Frizzled-5-like protein	368	40109	1	0	0	0	0	0
A0A061IB22	Sodium/myo-inositol cotransporter-like protein	591	65434	1	0	0	0	0	0	[pm]
A0A061IB46	Prolactin-7A1-like protein (Fragment)	250	28297	1	0	0	0	0	0
A0A061IB50	Cytochrome c oxidase subunit 7B (EC 1.9.3.1)	80	9185	1	0	0	0	0	0
A0A061IB54	Very-long-chain (3R)-3-hydroxyacyl-CoA dehydratase (EC 4.2.1.134)	217	25445	1	0	0	0	0	0
A0A061IB56	Putative suppressor of fused like protein (Fragment)	105	11375	0	0	1	0	0	0
A0A061IB58	Seizure 6-like protein 2 isoform 1	905	97229	1	0	0	0	0	0
A0A061IB60	Putative sodium-coupled neutral amino acid transporter 8	452	48744	1	0	0	0	0	0
A0A061IB69	Fructose-bisphosphate aldolase (EC 4.1.2.13)	418	45281	1	0	1	0	0	0
A0A061IB73	Cysteine-rich secretory protein LCCL domain-containing 2	530	59026	1	0	0	0	0	0
A0A061IB91	Adenylate cyclase type 5-like protein (EC 4.6.1.1) (Fragment)	1029	114971	1	0	0	0	0	0
A0A061IBA5	P protein isoform 1	630	70664	1	0	0	0	0	0
A0A061IBB8	Angiotensinogen-like protein	426	45847	1	0	0	0	0	0
A0A061IBC4	Uncharacterized protein	454	49576	1	0	0	0	0	0
A0A061IBD3	Renalase-like protein	189	20807	1	0	0	0	0	0
A0A061IBE5	CD20-like containing protein	101	10757	1	0	0	0	0	0
A0A061IBE7	Membrane-spanning 4-domain subfamily A member 3-like protein	607	66448	1	0	0	0	0	0
A0A061IBF3	F-box only protein 18 (EC 3.6.4.12)	1260	142236	1	0	0	0	0	0
A0A061IBF9	Carboxylic ester hydrolase (EC 3.1.1.-)	559	61319	1	0	0	0	0	0
A0A061IBG2	Small integral membrane protein 13	88	9961	1	0	0	0	0	0
A0A061IBG4	Prostasin-like protein (EC 3.4.21.-)	342	37035	1	0	1	0	0	0
A0A061IBG5	N-alpha-acetyltransferase 35, NatC auxiliary subunit	728	83770	1	0	0	0	0	0
A0A061IBG7	Cytochrome P450 26A1-like protein (EC 1.14.-.-)	499	56208	1	0	0	0	0	0
A0A061IBH4	Latrophilin-1-like protein	1309	145015	1	0	0	0	0	0
A0A061IBI0	von Willebrand factor A domain-containing protein 5B2 isoform 1	1084	114681	1	0	0	0	0	0
A0A061IBI5	Olfactory receptor	314	35162	1	0	0	0	0	0	[pm]
A0A061IBJ0	Ectonucleoside triphosphate diphosphohydrolase 1-like protein (EC 3.6.1.5) (Fragment)	542	60462	1	0	0	0	0	0
A0A061IBJ7	Chromodomain-helicase-DNA-binding protein 2 (EC 3.6.4.12)	1904	219773	1	0	0	0	0	0
A0A061IBK1	AP-2 complex subunit alpha-2 isoform 1	242	26564	1	0	0	0	0	0
A0A061IBK2	RGM domain family member B-like protein	468	51572	1	0	0	0	0	0
A0A061IBK7	Tetraspanin	253	28350	1	0	0	0	0	0	[pm]
A0A061IBL7	Krueppel-like factor 6-like protein	290	32107	1	0	0	0	0	0
A0A061IBM0	Uteroglobin-like protein	96	10544	1	0	0	0	0	0
A0A061IBM4	Mucin-2	2431	265784	1	0	0	0	0	0
A0A061IBM5	CD97 antigen	824	91307	1	0	0	0	0	0
A0A061IBM7	Mammalian ependymin-related protein 1	229	26000	1	0	0	0	0	0
A0A061IBM9	Olfactory receptor 2AT4-like protein	119	13116	1	0	0	0	0	0	[pm]
A0A061IBN1	NAD(P)(+)--arginine ADP-ribosyltransferase (EC 2.4.2.31) (Mono(ADP-ribosyl)transferase)	290	33189	1	0	1	0	0	0
A0A061IBN6	Folate receptor alpha	305	35198	1	0	0	0	0	0
A0A061IBP2	Somatostatin-like protein	140	15597	1	0	0	0	0	0
A0A061IBP5	Zinc transporter ZIP12	361	39867	1	0	0	0	0	0
A0A061IBP6	RING finger protein	374	42510	1	0	0	0	0	0
A0A061IBQ0	Carboxypeptidase N catalytic chain-like protein (EC 3.4.17.3)	489	55300	1	0	0	0	0	0
A0A061IBQ1	NAD(P)(+)--arginine ADP-ribosyltransferase (EC 2.4.2.31) (Mono(ADP-ribosyl)transferase)	309	34606	1	0	1	0	0	0
A0A061IBQ4	NAD(P)(+)--arginine ADP-ribosyltransferase (EC 2.4.2.31) (Mono(ADP-ribosyl)transferase)	317	34865	1	0	1	0	0	0
A0A061IBR0	Post-GPI attachment to protein factor 2	310	35935	1	0	0	0	0	0
A0A061IBR8	Interleukin-27 receptor subunit alpha	610	67925	1	0	0	0	0	0
A0A061IBT6	D(1A) dopamine receptor-like protein	411	45695	1	0	0	0	0	0
A0A061IBT9	Arsenite methyltransferase-like protein (EC 2.1.1.137)	293	32340	1	0	0	0	0	0
A0A061IBU2	Macrophage-expressed protein	755	82839	1	0	0	0	0	0
A0A061IBV2	Tripeptidyl-peptidase 2 isoform 1 (EC 3.4.14.10) (Fragment)	78	8463	1	0	0	0	0	0
A0A061IBV4	Coagulation factor XII-like protein (EC 3.4.21.38)	535	59006	1	0	0	0	0	0
A0A061IBW0	Olfactory receptor 52M1-like protein	271	30053	1	0	0	0	0	0	[pm]
A0A061IBX0	Inactive heparanase-2 (EC 3.2.-.-)	145	15590	1	0	1	0	0	0
A0A061IBX2	Akirin-2-like protein	206	22824	1	0	0	0	0	0
A0A061IBX9	Uncharacterized protein	78	8888	1	0	0	0	0	0
A0A061IBY3	Chondroitin sulfate synthase 2 isoform a (EC 2.4.1.175) (Fragment)	95	9894	1	0	0	0	0	0
A0A061IBY5	Olfactory receptor 52D1-like protein	850	93996	1	0	0	0	0	0	[pm]
A0A061IC13	Cathepsin R-like protein (EC 3.4.22.43)	333	37671	1	0	0	0	0	0
A0A061IC26	Olfactory receptor	896	97031	1	0	0	0	0	0	[pm]
A0A061IC41	Putative Dol-P-Glc:Glc(2)Man(9)GlcNAc(2)-PP-Dol alpha-1,2-glucosyltransferase-like protein (EC 2.4.1.256)	474	55955	1	0	0	0	0	0
A0A061IC46	Integrin alpha-X	1565	172269	1	0	0	0	0	0	[pm]
A0A061IC47	Seipin-like protein	181	20293	1	0	0	0	0	0
A0A061IC63	Cytochrome P450 19A1-like protein (EC 1.14.14.1)	503	57995	1	0	0	0	0	0
A0A061IC65	Putative sodium-coupled neutral amino acid transporter 8	432	46912	1	0	0	0	0	0
A0A061IC68	Olfactory receptor	314	35414	1	0	0	0	0	0	[pm]
A0A061IC80	Uncharacterized protein (Fragment)	164	18931	1	0	0	0	0	0
A0A061IC86	Lysosomal Pro-X carboxypeptidase-like protein (EC 3.4.16.2)	88	9521	1	0	0	0	0	0
A0A061IC89	Paraplegin (EC 3.4.24.-)	594	65352	1	0	0	0	0	0
A0A061IC93	Dipeptidase (EC 3.4.13.19)	402	44672	1	0	1	0	0	0	[pm]
A0A061IC99	Zinc finger protein	617	67811	1	0	0	0	0	0
A0A061ICA0	Olfactory receptor 52K1-like protein	427	48870	1	0	0	0	0	0	[pm]
A0A061ICA2	Bestrophin	508	57119	1	0	0	0	0	0
A0A061ICA6	Protocadherin alpha-4-like protein	1102	119747	1	0	0	0	0	0
A0A061ICA9	Fibrosin-1-like protein (Fragment)	595	64283	0	0	1	0	0	0
A0A061ICB3	Alpha-mannosidase (EC 3.2.1.-)	998	112699	1	0	0	0	0	0
A0A061ICC0	Cadherin-15	784	85889	1	0	0	0	0	0	[pm]
A0A061ICC1	Myeloid cell surface antigen CD33-like protein	296	33416	1	0	0	0	0	0
A0A061ICD7	Olfactory receptor 5V1-like protein	804	90814	1	0	0	0	0	0	[pm]
A0A061ICE0	Insulin	110	12152	1	0	0	0	0	0	[e]
A0A061ICE2	Cathepsin L1-like isoform 1 (EC 3.4.22.15)	612	68607	1	0	0	0	0	0
A0A061ICE5	Tetraspanin-32-like protein	230	25716	1	0	0	0	0	0
A0A061ICE9	Prolactin-2A1-like protein	250	28156	1	0	0	0	0	0	[e]
A0A061ICF2	Melanoma antigen recognized by T-cell 1-like protein	121	13496	1	0	0	0	0	0
A0A061ICF4	Urocortin-3-like protein (Fragment)	192	21137	1	0	0	0	0	0
A0A061ICG1	Cardiotrophin-2-like protein	217	23478	1	0	0	0	0	0
A0A061ICG2	Interleukin-15 receptor subunit alpha-like protein	198	21548	1	0	0	0	0	0
A0A061ICG5	Cytochrome P450 4A10-like isoform 1 (EC 1.14.15.3)	509	58392	1	0	0	0	0	0
A0A061ICH4	Neuromedin-B-like protein	121	13519	1	0	0	0	0	0
A0A061ICH8	Olfactory receptor 9Q1-like protein (Fragment)	580	65056	1	0	0	0	0	0
A0A061ICH9	Chitinase domain-containing protein 1 (EC 3.6.5.4)	324	37012	1	0	0	0	0	0
A0A061ICJ6	Gastric intrinsic factor	604	67381	1	0	0	0	0	0
A0A061ICK0	CD97 antigen	832	92066	1	0	0	0	0	0
A0A061ICK2	Putative outcome predictor in acute leukemia 1 isoform 1	350	37829	1	0	0	0	0	0
A0A061ICK7	Liver carboxylesterase 31 isoform 3 (EC 3.1.1.1)	521	57928	1	0	0	0	0	0
A0A061ICL1	Olfactory receptor	307	34512	1	0	0	0	0	0	[pm]
A0A061ICL2	A disintegrin and metalloproteinase with thrombospondin motif 18 (EC 3.4.24.-)	1251	138611	1	0	0	0	0	0
A0A061ICL6	Hedgehog-interacting protein	674	75733	1	0	0	0	0	0
A0A061ICM0	Olfactory receptor 2D2-like protein	168	19104	1	0	0	0	0	0
A0A061ICP6	Interleukin-18-binding protein	211	23399	1	0	0	0	0	0
A0A061ICQ0	NAD(P)(+)--arginine ADP-ribosyltransferase (EC 2.4.2.31) (Mono(ADP-ribosyl)transferase)	309	34363	1	0	0	0	0	0
A0A061ICQ1	Protein kish	94	10822	1	0	0	0	0	0
A0A061ICQ8	Solute carrier organic anion transporter family member 6A1-like protein	123	13488	1	0	0	0	0	0
A0A061ICR1	Post-GPI attachment to protein factor 2	250	28983	1	0	0	0	0	0
A0A061ICR7	Podoplanin	265	29098	1	0	0	0	0	0
A0A061ICS0	Putative dyslexia-associated protein	1100	119680	1	0	0	0	0	0
A0A061ICS6	Gamma-1-syntrophin	233	25638	1	0	0	0	0	0
A0A061ICT8	Metal transporter CNNM4-like protein	639	71777	1	0	0	0	0	0
A0A061ICV0	Olfactory receptor	287	32799	1	0	0	0	0	0	[pm]
A0A061ICV1	Thymidine kinase 2 (EC 2.7.1.21)	287	33087	1	0	0	0	0	0
A0A061ICW9	Olfactory receptor	316	34934	1	0	0	0	0	0
A0A061ICX2	Electroneutral sodium bicarbonate exchanger 1-like protein	108	12358	1	0	0	0	0	0
A0A061ICY3	Pantetheinase (EC 3.5.1.92)	512	56765	1	0	1	0	0	0
A0A061ICY6	Cysteine and glycine-rich protein 3	213	23019	1	0	0	0	0	0
A0A061ID02	Olfactory receptor 52N2-like protein (Fragment)	114	13308	1	0	0	0	0	0
A0A061ID14	Olfactory receptor 10R2-like protein	313	35328	1	0	0	0	0	0	[pm]
A0A061ID16	Transducin-like enhancer protein 1	803	86470	1	0	0	0	0	0
A0A061ID17	Calmegin isoform 2	953	109045	1	0	0	0	0	0
A0A061ID26	Membrane-spanning 4-domain subfamily A member 14-like protein	170	18702	1	0	0	0	0	0
A0A061ID36	Protein FAM22-like protein	767	83516	1	0	0	0	0	0
A0A061ID38	Acyloxyacyl hydrolase isoform 1 (EC 3.1.1.77)	575	65170	1	0	0	0	0	0
A0A061ID46	Neutral alpha-glucosidase AB isoform 1 (EC 3.2.1.84)	966	109506	1	0	0	0	0	0
A0A061ID47	Arylsulfatase K-like protein (EC 3.1.6.-) (Fragment)	365	41544	1	0	0	0	0	0
A0A061ID48	Cytochrome P450 2C29-like isoform 2 (EC 1.14.14.1) (Fragment)	265	30077	1	0	0	0	0	0
A0A061ID54	Prolactin-like protein	225	25474	1	0	0	0	0	0	[e]
A0A061ID59	Thymus-specific serine protease (EC 3.4.-.-)	526	56779	1	0	0	0	0	0
A0A061ID60	Prolactin-8A9-like protein	262	30314	1	0	0	0	0	0
A0A061ID68	Transmembrane channel-like protein 5 (Fragment)	71	8327	1	0	0	0	0	0
A0A061ID77	Lysosomal Pro-X carboxypeptidase-like protein (EC 3.4.16.2)	465	52490	1	0	0	0	0	0
A0A061ID91	Olfactory receptor	317	35213	1	0	0	0	0	0	[pm]
A0A061ID95	Olfactory receptor	311	35434	1	0	0	0	0	0	[pm]
A0A061ID98	Interferon alpha-12-like protein	223	25826	1	0	0	0	0	0	[e]
A0A061IDA7	Lymphocyte antigen 6H-like protein	134	14203	1	0	1	0	0	0
A0A061IDB0	Protocadherin beta-1-like protein	819	90552	1	0	0	0	0	0
A0A061IDB7	Olfactory receptor	306	34312	1	0	0	0	0	0	[pm]
A0A061IDC0	Glutamate carboxypeptidase 2-like isoform 2 (EC 3.4.17.21)	534	59239	1	0	0	0	0	0
A0A061IDC1	Uncharacterized protein	74	8661	0	0	1	0	0	0
A0A061IDC9	Prolactin-5A1-like protein	237	27054	1	0	0	0	0	0
A0A061IDD7	Olfactory receptor 2D2-like protein	279	31443	1	0	0	0	0	0	[pm]
A0A061IDE5	Putative twisted gastrulation protein	79	8533	1	0	1	0	0	0
A0A061IDG0	Cytochrome P450 4B1-like protein (EC 1.14.14.1)	494	56915	1	0	0	0	0	0
A0A061IDG4	Zona pellucida sperm-binding protein 2	709	79700	1	0	0	0	0	0
A0A061IDG5	Olfactory receptor 10W1-like protein	132	14700	1	0	0	0	0	0	[pm]
A0A061IDH0	Phospholipase A(2) (EC 3.1.1.4)	142	15933	1	0	0	0	0	0	[e]
A0A061IDH6	Gastric intrinsic factor	420	46129	1	0	0	0	0	0
A0A061IDI1	Lipase member K-like protein (EC 3.1.1.3) (Fragment)	187	21317	1	0	0	0	0	0
A0A061IDI2	Sideroflexin-2-like protein	402	44746	1	0	0	0	0	0
A0A061IDJ6	Hedgehog-interacting protein	700	78703	1	0	1	0	0	0
A0A061IDK1	Interleukin-7 (IL-7)	174	20016	1	0	0	0	0	0
A0A061IDL8	Latrophilin-1-like protein	1267	140493	1	0	0	0	0	0
A0A061IDM5	Uncharacterized protein	80	8691	1	0	0	0	0	0
A0A061IDN4	Lipid phosphate phosphohydrolase 1-like protein (EC 3.1.3.4)	390	43655	1	0	0	0	0	0
A0A061IDP6	Seizure 6-like protein 2 isoform 2	892	95655	1	0	0	0	0	0
A0A061IDQ4	Uncharacterized protein	158	17526	1	0	0	0	0	0
A0A061IDR2	Olfactory receptor	307	34533	1	0	0	0	0	0	[pm]
A0A061IDR8	Stathmin containing protein	250	28244	1	0	0	0	0	0
A0A061IDS1	Podoplanin	282	31347	1	0	0	0	0	0
A0A061IDS2	Cadherin-related family member 5-like protein	657	70950	1	0	0	0	0	0
A0A061IDS6	Mucin-5AC-like protein (Fragment)	1800	195269	1	0	0	0	0	0
A0A061IDT5	Gamma-1-syntrophin	99	10585	1	0	0	0	0	0
A0A061IDU0	Olfactory receptor	312	34465	1	0	0	0	0	0	[pm]
A0A061IDU4	Olfactory receptor	289	32757	1	0	0	0	0	0	[pm]
A0A061IDV8	Tetratricopeptide repeat protein 13	846	95554	1	0	0	0	0	0
A0A061IDW8	Versican core protein-like isoform 1	3372	371011	1	0	0	0	0	0
A0A061IDX1	Solute carrier organic anion transporter family member	472	50962	1	0	0	0	0	0
A0A061IDX2	Coiled-coil domain-containing protein	397	45436	1	0	0	0	0	0
A0A061IDX3	Integrin alpha-L	1201	131792	1	0	0	0	0	0	[pm]
A0A061IDY6	Olfactory receptor	324	35737	1	0	0	0	0	0
A0A061IDY7	Uncharacterized protein	142	15026	1	0	0	0	0	0
A0A061IDZ8	Protein FAM75D1-like protein	1042	117535	1	0	0	0	0	0
A0A061IE06	Cytochrome P450 26C1-like protein (EC 1.14.-.-)	518	57092	1	0	0	0	0	0
A0A061IE10	Palmitoyltransferase (EC 2.3.1.225)	285	30494	1	0	1	0	0	0
A0A061IE19	Olfactory receptor	316	35277	1	0	0	0	0	0	[pm]
A0A061IE21	B-lymphocyte antigen CD19	553	61194	1	0	0	0	0	0
A0A061IE27	Ectonucleoside triphosphate diphosphohydrolase 1-like protein (EC 3.6.1.5)	564	63045	1	0	0	0	0	0
A0A061IE30	Olfactory receptor 56A3-like protein	273	30942	1	0	0	0	0	0	[pm]
A0A061IE36	RING finger protein	456	49377	1	0	1	0	0	0
A0A061IE40	Calumenin	361	41937	1	0	0	0	0	0
A0A061IE46	NEDD4-binding protein 1	123	14459	1	0	0	0	0	0
A0A061IE53	Matrix-remodeling-associated protein 8	432	48933	1	0	0	0	0	0
A0A061IE87	Carboxypeptidase N catalytic chain-like protein (EC 3.4.17.3)	454	51401	1	0	0	0	0	0
A0A061IEA5	Receptor protein-tyrosine kinase (EC 2.7.10.1)	957	107628	1	0	0	0	0	0
A0A061IEB5	CD59 antigen containing protein	184	20995	1	0	0	0	0	0
A0A061IEB7	Integrin alpha-X	1503	165894	1	0	0	0	0	0	[pm]
A0A061IEF7	Coagulation factor XII-like protein (EC 3.4.21.38)	526	58121	1	0	0	0	0	0
A0A061IEG0	Desmocollin-2-like protein	897	100202	1	0	0	0	0	0	[pm]
A0A061IEG4	Uncharacterized protein	733	84519	1	0	0	0	0	0
A0A061IEG6	Desmocollin-2-like protein	896	100035	1	0	0	0	0	0	[pm]
A0A061IEH5	Fibroblast growth factor receptor (EC 2.7.10.1)	850	93744	1	0	0	0	0	0
A0A061IEI3	Alpha-mannosidase (EC 3.2.1.-)	1010	114105	1	0	0	0	0	0
A0A061IEI6	Myeloid cell surface antigen CD33-like protein	312	34886	1	0	0	0	0	0
A0A061IEJ2	Carboxylic ester hydrolase (EC 3.1.1.-)	558	61849	1	0	0	0	0	0
A0A061IEK0	Zinc finger protein	663	72297	1	0	0	0	0	0
A0A061IEN2	Tenascin	2001	219386	1	0	0	0	0	0
A0A061IEN3	Seizure 6-like protein 2 isoform 1	732	79483	1	0	0	0	0	0
A0A061IEN5	Chitinase domain-containing protein 1 (EC 3.6.5.4)	410	46714	1	0	0	0	0	0
A0A061IEN6	EGF-like repeat and discoidin I-like domain-containing protein 3 isoform 2	545	61061	1	0	0	0	0	0
A0A061IEP0	Uncharacterized protein	183	20222	1	0	0	0	0	0
A0A061IEP4	Fukutin (EC 2.-.-.-)	566	66070	1	0	0	0	0	0
A0A061IEQ5	Sphingomyelin phosphodiesterase (EC 3.1.4.12)	627	69922	1	0	0	3	0	0
A0A061IER6	Tripeptidyl-peptidase 2 isoform 1 (EC 3.4.14.10)	1226	136047	1	0	0	0	0	0
A0A061IER9	Membrane-bound transcription factor site-1 protease (EC 3.4.21.112)	1084	121261	1	0	0	0	0	0
A0A061IES0	RING finger protein	211	22892	1	0	0	0	0	0
A0A061IET6	Tetratricopeptide repeat protein 13	815	91973	1	0	0	0	0	0
A0A061IET8	60S ribosomal protein L13	211	24393	0	0	0	1	0	0
A0A061IEU2	Dipeptidase (EC 3.4.13.19)	437	48326	1	0	1	0	0	0	[pm]
A0A061IEU5	Ceramide glucosyltransferase (EC 2.4.1.80)	271	30458	1	0	0	0	0	0
A0A061IEV1	Putative dnaJ subfamily C member 25-like protein	410	47780	1	0	0	0	0	0
A0A061IEY5	Cathepsin L1-like protein (EC 3.4.22.15)	330	37064	1	0	0	0	0	0
A0A061IEZ6	Tripartite motif-containing protein 6	731	83278	1	0	0	0	0	0
A0A061IF20	Cytoskeleton-associated protein 2	240	27056	1	0	0	0	0	0
A0A061IF25	Connector enhancer of kinase suppressor of ras 3-like protein	271	29897	1	0	1	0	0	0
A0A061IF33	Agrin-like isoform 1	1937	206216	1	0	0	0	0	0
A0A061IF41	Calumenin	359	41765	1	0	0	0	0	0
A0A061IF49	Synaptotagmin-8-like protein	388	43383	1	0	0	0	0	0
A0A061IF52	Cathepsin M-like protein (EC 3.4.22.15)	333	37984	1	0	0	0	0	0
A0A061IF53	Chordin-like protein 2	430	48073	1	0	0	0	0	0
A0A061IF55	Chromodomain-helicase-DNA-binding protein 2 (EC 3.6.4.12)	1860	215033	1	0	0	0	0	0
A0A061IF86	Sodium-dependent glucose transporter 1A-like protein	88	9750	1	0	0	0	0	0
A0A061IF92	Neutral alpha-glucosidase AB isoform 2 (EC 3.2.1.84)	944	106951	1	0	0	0	0	0
A0A061IFA4	Thymus-specific serine protease (EC 3.4.-.-)	282	30817	1	0	0	0	0	0
A0A061IFB1	Ephrin type-A receptor (EC 2.7.10.1)	994	111554	1	0	0	0	0	0
A0A061IFB5	NAD(P)(+)--arginine ADP-ribosyltransferase (EC 2.4.2.31) (Mono(ADP-ribosyl)transferase)	308	34276	1	0	0	0	0	0
A0A061IFD2	Signal-regulatory protein beta-1 isoform 3-like protein (EC 3.1.3.48)	397	43664	1	0	0	0	0	0
A0A061IFE2	Liver carboxylesterase 1-like protein (EC 3.1.1.1)	882	97548	1	0	0	0	0	0
A0A061IFE6	N-acetylgalactosamine-6-sulfatase-like protein (EC 3.1.6.4) (Fragment)	455	50753	1	0	0	0	0	0
A0A061IFE7	Coatomer subunit zeta-1-like protein	269	30031	1	0	0	0	0	0
A0A061IFF0	Fibroblast growth factor receptor (EC 2.7.10.1)	851	93801	1	0	0	0	0	0
A0A061IFF6	Protein-L-isoaspartate O-methyltransferase (EC 2.1.1.77)	303	32233	1	0	0	0	0	0
A0A061IFH9	Carbohydrate sulfotransferase 15 (EC 2.8.2.33)	368	42804	1	0	0	0	0	0
A0A061IFI5	Phospholipase A(2) (EC 3.1.1.4)	154	17546	1	0	0	0	0	0	[e]
A0A061IFJ7	NKG2D ligand 1-like protein	120	13483	1	0	1	0	0	0
A0A061IFL4	Transmembrane protein	549	63286	1	0	0	0	0	0
A0A061IFM3	Protein GAPT-like protein	158	17658	1	0	0	0	0	0
A0A061IFM6	Natriuretic peptides A-like protein	328	36073	1	0	0	0	0	0
A0A061IFN0	Uncharacterized protein	133	14973	1	0	0	0	0	0
A0A061IFN1	Collagen alpha-1(II) chain isoform 2	1418	134546	1	0	1	0	0	0
A0A061IFP4	Choline transporter-like protein 1	813	91258	1	0	0	0	0	0
A0A061IFP5	Protocadherin alpha-4-like protein	485	53368	1	0	0	0	0	0
A0A061IFP9	Fukutin (EC 2.-.-.-)	511	59766	1	0	0	0	0	0
A0A061IFQ0	Dual specificity protein phosphatase 16-like isoform 1 (EC 3.1.3.16)	760	81596	1	0	0	0	0	0
A0A061IFQ3	Rap1 GTPase-activating protein 1-like isoform 2 (Fragment)	74	7770	1	0	0	0	0	0
A0A061IFQ6	Mucin-5B-like protein	2341	255084	1	0	1	0	0	0
A0A061IFR4	Tubulin polyglutamylase complex subunit 2 isoform c	113	12545	1	0	0	0	0	0
A0A061IFS3	Coiled-coil domain-containing protein 3	188	21363	1	0	0	0	0	0
A0A061IFS5	Uncharacterized protein (Fragment)	154	17194	1	0	1	0	0	0
A0A061IFS8	16.5 kDa submandibular gland glycoprotein	132	14333	1	0	0	0	0	0
A0A061IFT0	Olfactory receptor (Fragment)	319	36139	1	0	0	0	0	0
A0A061IFU0	Olfactory receptor	318	35401	1	0	0	0	0	0	[pm]
A0A061IFU5	Gamma-aminobutyric acid receptor subunit beta-2-like protein	133	14712	1	0	0	0	0	0
A0A061IFU6	Embigin-like protein	302	34114	1	0	0	0	0	0
A0A061IFU7	Neuronal acetylcholine receptor subunit alpha-7-like protein	481	54164	1	0	0	0	0	0
A0A061IFV0	Sushi domain-containing protein 1	561	62222	1	0	0	0	0	0
A0A061IFV8	Single Ig IL-1-related receptor-like protein	408	45794	1	0	0	0	0	0
A0A061IFW1	Protein FAM24A-like protein	100	10753	1	0	0	0	0	0
A0A061IFW2	Transmembrane protein	228	25004	1	0	0	0	0	0
A0A061IFY7	Cadherin-related family member 5-like protein	731	77764	1	0	0	0	0	0
A0A061IFZ9	Olfactory receptor	313	35130	1	0	0	0	0	0	[pm]
A0A061IG04	Trafficking protein particle complex subunit 9-like protein	164	17813	1	0	0	0	0	0
A0A061IG06	Alpha-defensin 14-like protein	200	22023	1	0	0	0	0	0
A0A061IG08	Olfactory receptor 2A12-like protein	320	36169	1	0	0	0	0	0	[pm]
A0A061IG28	Alpha-2,8-sialyltransferase 8B-like protein (EC 2.4.99.-)	460	51944	1	0	1	0	0	0
A0A061IG31	Tetratricopeptide repeat protein 37 (Fragment)	160	18110	1	0	0	0	0	0
A0A061IG32	Cytochrome P450 4B1-like protein (EC 1.14.14.1)	550	63319	1	0	0	0	0	0
A0A061IG34	T-cell immunomodulatory protein	196	21055	1	0	1	0	0	0
A0A061IG37	Peptidase S1/S6, chymotrypsin/Hap containing protein (EC 3.4.21.39)	247	27371	1	0	0	0	0	0
A0A061IG41	Putative small proline-rich protein 2J (Fragment)	107	11913	1	0	0	0	0	0
A0A061IG42	Uncharacterized protein	522	58043	1	0	0	0	0	0
A0A061IG46	Olfactory receptor	316	35542	1	0	0	0	0	0	[pm]
A0A061IG57	C-X-C motif chemokine 13-like protein	111	12172	1	0	0	0	0	0	[e]
A0A061IG69	Opalin-like protein	146	16314	1	0	0	0	0	0
A0A061IG76	Microsomal glutathione S-transferase 2-like protein (EC 2.5.1.18)	100	11483	1	0	0	0	0	0
A0A061IG79	NAD(P)(+)--arginine ADP-ribosyltransferase (EC 2.4.2.31) (Mono(ADP-ribosyl)transferase)	318	34930	0	0	1	0	0	0
A0A061IG87	Ameloblastin isoform 1	400	42613	1	0	0	0	0	0
A0A061IGB1	Endoplasmic reticulum lectin 1-like isoform 2	411	46580	1	0	0	0	0	0
A0A061IGB6	Peptide chain release factor 1	811	93377	1	0	0	0	0	0
A0A061IGB9	Podoplanin	240	26407	1	0	0	0	0	0
A0A061IGC0	Uncharacterized protein	541	62301	1	0	0	0	0	0
A0A061IGD5	Arylacetamide deacetylase-like 4-like protein (EC 3.1.1.-)	406	46103	1	0	0	0	0	0
A0A061IGF3	Hyaluronan and proteoglycan link protein 1	354	40250	1	0	0	0	0	0
A0A061IGF6	Tyrosinase (EC 1.14.18.1) (Fragment)	443	50345	1	0	0	0	0	0
A0A061IGF7	Coiled-coil domain-containing protein	495	57409	1	0	0	0	0	0
A0A061IGH0	Uncharacterized protein	274	29817	1	0	0	0	0	0
A0A061IGH2	Protein disulfide-isomerase-like protein of the testis-like protein	589	67923	1	0	0	0	0	0
A0A061IGK6	Uncharacterized protein (Fragment)	166	18451	1	0	0	0	0	0
A0A061IGL3	Transmembrane protein	356	40297	0	0	1	0	0	0
A0A061IGM9	Uncharacterized protein	168	19021	1	0	0	0	0	0
A0A061IGN5	MHC class I-like antigen recognition containing protein	162	17600	1	0	0	0	0	0
A0A061IGP1	Protein disulfide-isomerase TMX3-like protein (EC 5.3.4.1)	441	49894	1	0	0	0	0	0
A0A061IGP8	Ceramide synthase 6-like protein (Fragment)	66	7381	1	0	1	0	0	0
A0A061IGQ1	Transmembrane protein	214	23426	1	0	0	0	0	0
A0A061IGR0	Lymphocyte antigen 6I-like protein	139	14741	1	0	0	0	0	0
A0A061IGR4	Taste receptor type 2 member	114	12863	1	0	0	0	0	0
A0A061IGR9	Leukosialin-like protein (EC 2.4.2.19)	662	68596	1	0	0	0	0	0
A0A061IGS2	Embigin-like protein	332	37484	1	0	0	0	0	0
A0A061IGT8	MHC class I antigen Hm1-C4 (Fragment)	52	5314	1	0	0	0	0	0
A0A061IGU3	Interferon alpha-12-like protein	192	22138	1	0	0	0	0	0	[e]
A0A061IGU6	Olfactory receptor	313	34963	1	0	0	0	0	0	[pm]
A0A061IGV2	Uncharacterized protein (Fragment)	83	9267	0	0	1	0	0	0
A0A061IGV6	Transmembrane protein 60-like isoform 1	133	15518	1	0	0	0	0	0
A0A061IGW0	Ras GTPase-activating protein-binding protein 2 isoform 1	604	67300	1	0	0	0	0	0
A0A061IGW5	Programmed cell death protein 1	117	13152	1	0	0	0	0	0
A0A061IGY0	Olfactory receptor 2A12-like protein	339	38454	1	0	0	0	0	0	[pm]
A0A061IGY1	Bone marrow stromal antigen 2	191	21371	1	0	0	0	0	0
A0A061IGY7	E3 ubiquitin-protein ligase	548	62188	0	0	1	0	0	0
A0A061IGZ8	HLA class I histocompatibility antigen	255	29197	1	0	0	0	0	0
A0A061IGZ9	Interleukin	206	23569	1	0	0	0	0	0
A0A061IH04	Nucleobindin-2-like protein	444	52978	1	0	0	0	0	0
A0A061IH05	Desmocollin-2-like protein	902	99578	1	0	0	0	0	0	[pm]
A0A061IH13	Neutrophil antibiotic peptide NP-1-like protein	97	11137	1	0	0	0	0	0
A0A061IH22	Disintegrin and metalloproteinase domain-containing protein 18	671	74530	1	0	0	0	0	0
A0A061IH48	Olfactory receptor 6C75-like protein	311	35078	1	0	0	0	0	0	[pm]
A0A061IH50	Ectonucleoside triphosphate diphosphohydrolase 1-like protein (EC 3.6.1.5) (Fragment)	558	62902	1	0	0	0	0	0
A0A061IH51	Olfactory receptor	320	35759	1	0	0	0	0	0	[pm]
A0A061IH57	Olfactory receptor 13A1-like protein	140	15682	1	0	0	0	0	0
A0A061IH65	Tumor suppressor candidate 3-like protein	382	43741	1	0	0	0	0	0
A0A061IH84	Collagen alpha-1(XI) chain	1655	162871	1	0	1	0	0	0
A0A061IH88	Class II histocompatibility antigen, M alpha chain-like protein	530	58464	1	0	0	0	0	0
A0A061IH91	Cadherin-11	796	88131	1	0	0	0	0	0	[pm]
A0A061IH93	Antigen peptide transporter 2	854	94502	1	0	0	0	0	0
A0A061IHA1	Amelotin-like protein (Fragment)	309	33558	1	0	0	0	0	0
A0A061IHA8	Putative UPF0762 protein C6orf58 like protein	236	26763	1	0	0	0	0	0
A0A061IHB1	Heparanase (EC 3.2.1.166)	563	63069	1	0	0	0	0	0
A0A061IHB8	Olfactory receptor 1L1-like protein	632	71969	1	0	0	0	0	0	[pm]
A0A061IHD0	WW domain-binding protein 4	737	84422	1	0	0	0	0	0
A0A061IHD1	Growth/differentiation factor 5-like protein	470	53091	1	0	1	0	0	0
A0A061IHD5	Arylacetamide deacetylase-like 3 (EC 3.1.1.-)	611	69944	1	0	0	0	0	0
A0A061IHE4	Uncharacterized protein	262	28225	1	0	0	0	0	0
A0A061IHG1	Uncharacterized protein	110	12399	1	0	0	0	0	0
A0A061IHG3	Coiled-coil domain-containing protein	525	60943	1	0	0	0	0	0
A0A061IHH3	Defensin propeptide containing protein	115	12628	1	0	0	0	0	0
A0A061IHH5	Uncharacterized protein	161	19493	1	0	0	0	0	0
A0A061IHI8	Sucrase-isomaltase, intestinal-like protein (EC 3.2.1.10)	1776	203797	1	0	0	0	0	0
A0A061IHJ1	Adenosine deaminase domain-containing protein 1	661	72418	1	0	0	0	0	0
A0A061IHJ2	Histone-lysine N-methyltransferase, H3 lysine-36 and H4 lysine-20 specific (EC 2.1.1.43)	1109	122273	1	0	0	0	0	0
A0A061IHJ5	Whey acidic protein	185	19698	1	0	0	0	0	0
A0A061IHJ9	Tumor necrosis factor receptor superfamily member 21	507	55778	1	0	0	0	0	0
A0A061IHK5	Putative aspartate aminotransferase, cytoplasmic 2 (EC 2.6.1.1)	804	89188	1	0	0	0	0	0
A0A061IHM5	Filamin-B isoform 4	143	16072	1	0	1	0	0	0
A0A061IHM8	Agrin-like isoform 1	2036	217065	1	0	0	0	0	0
A0A061IHM9	Phosphate carrier protein	279	31089	1	0	0	0	0	0
A0A061IHN2	Tumor necrosis factor receptor superfamily member 18-like protein	229	25470	1	0	0	0	0	0
A0A061IHN4	Hexosyltransferase (EC 2.4.1.-)	325	36957	1	0	0	0	0	0
A0A061IHP3	Transmembrane 6 superfamily member 1-like protein	370	41608	1	0	0	0	0	0
A0A061IHP4	Storkhead-box protein 1	102	11303	0	0	1	0	0	0
A0A061IHP7	von Willebrand factor A domain-containing protein 1	442	47793	1	0	0	0	0	0
A0A061IHQ3	Fc receptor-like B	378	41866	1	0	0	0	0	0
A0A061IHQ9	Olfactory receptor	312	34154	1	0	0	0	0	0	[pm]
A0A061IHS5	Putative sodium-coupled neutral amino acid transporter 8	486	52556	1	0	0	0	0	0
A0A061IHS7	Pro-neuregulin-1, membrane-bound isoform-like protein	700	76534	1	0	0	0	0	0
A0A061IHT0	Pyrroline-5-carboxylate reductase 3-like protein (EC 1.5.1.2)	295	30726	1	0	0	0	0	0
A0A061IHU8	Olfactory receptor 12D2-like protein	596	66971	1	0	0	0	0	0	[pm]
A0A061IHV8	Ras GTPase-activating protein-binding protein 2 isoform 3	637	70604	1	0	0	0	0	0
A0A061IHW0	Myelin-oligodendrocyte glycoprotein	508	57952	1	0	0	0	0	0
A0A061IHX0	Signal-regulatory protein beta-1 isoform 3-like protein (EC 3.1.3.48)	395	43378	1	0	0	0	0	0
A0A061IHX3	Uncharacterized protein (Fragment)	69	7452	1	0	0	0	0	0
A0A061IHX7	Putative 5'-nucleotidase-like protein (EC 3.1.3.5)	609	68497	1	0	0	0	0	0
A0A061IHY1	Glycosylation-dependent cell adhesion molecule 1-like protein	151	15661	1	0	0	0	0	0
A0A061IHY9	Arb2 domain containing protein	390	44908	1	0	0	0	0	0
A0A061IHZ2	Uncharacterized protein	433	46865	1	0	0	0	0	0
A0A061IHZ3	HLA class I histocompatibility antigen	347	39609	1	0	0	0	0	0
A0A061IHZ4	Ephrin type-B receptor (EC 2.7.10.1)	1000	108875	1	0	0	0	0	0
A0A061II06	Testin-2-like protein (EC 3.4.22.43)	333	38237	1	0	0	0	0	0
A0A061II08	Desmocollin-2-like protein	882	97089	1	0	0	0	0	0	[pm]
A0A061II33	Uncharacterized protein	93	10954	1	0	0	0	0	0
A0A061II42	Putative cell division cycle protein 23 like protein	96	10151	1	0	0	0	0	0
A0A061II46	F-actin-capping protein subunit beta-like protein	317	35546	1	0	0	0	0	0
A0A061II54	Potassium voltage-gated channel subfamily KQT member 5	726	80779	1	0	0	0	0	0
A0A061II62	Semaphorin-4D	854	94606	1	0	0	0	0	0
A0A061II68	Tumor suppressor candidate 3-like protein	351	39603	1	0	0	0	0	0
A0A061II69	Draxin-like protein (Fragment)	144	15832	1	0	0	0	0	0
A0A061II73	Secreted frizzled-related protein 2	295	33441	1	0	0	0	0	0
A0A061II80	Tumor necrosis factor ligand superfamily member 15-like protein	244	27418	1	0	0	0	0	0
A0A061II83	CD20-like containing protein	492	54609	1	0	0	0	0	0
A0A061II85	Collagen alpha-1(XI) chain	1676	165183	1	0	1	0	0	0
A0A061II96	Fukutin (EC 2.-.-.-)	565	65942	1	0	0	0	0	0
A0A061II99	Glycerol-3-phosphate acyltransferase 3 (EC 2.3.1.15)	423	47857	1	0	0	0	0	0
A0A061IIA6	Protoheme IX farnesyltransferase (EC 2.5.1.39)	230	25929	1	0	0	0	0	0
A0A061IIA9	Epoxide hydrolase 2 isoform 1 (EC 3.3.2.10)	373	41448	0	0	1	0	0	0
A0A061IIB3	Tripartite motif-containing protein 35	524	59243	1	0	0	0	0	0
A0A061IIC0	NAD(P)(+)--arginine ADP-ribosyltransferase (EC 2.4.2.31) (Mono(ADP-ribosyl)transferase)	331	36370	1	0	1	0	0	0
A0A061IID2	Amphoterin-induced protein 1	493	55539	1	0	0	0	0	0
A0A061IID5	Surfactant-associated protein 2	74	8177	1	0	0	0	0	0
A0A061IID9	Tripartite motif-containing protein 67 (Fragment)	70	7270	1	0	0	0	0	0
A0A061IIE2	Sushi domain-containing protein 1	750	82867	1	0	1	0	0	0
A0A061IIH2	G patch domain-containing protein 3	504	57167	1	0	0	0	0	0
A0A061III4	Interleukin	147	16971	1	0	0	0	0	0
A0A061III5	Complement C4-like protein	1702	187915	1	0	0	0	0	0
A0A061III7	Adenosine deaminase domain-containing protein 1	651	71427	1	0	0	0	0	0
A0A061IIJ1	Complement C2 isoform 1 (EC 3.4.21.43)	711	78826	1	0	0	0	0	0
A0A061IIJ7	Signal-regulatory protein beta-1 isoform 3-like protein (EC 3.1.3.48) (Fragment)	204	22364	1	0	0	0	0	0
A0A061IIK1	Lymphocyte antigen 6 complex locus protein G6f-like protein	301	33239	1	0	0	0	0	0
A0A061IIK2	Signal transducer CD24-like protein	72	7479	1	0	1	0	0	0
A0A061IIL5	Ribonuclease P protein subunit like protein (EC 3.1.26.5)	169	18333	1	0	1	0	0	0
A0A061IIM6	Epidermal retinol dehydrogenase 2-like protein (EC 1.1.1.300)	98	10851	1	0	0	0	0	0
A0A061IIN3	Insulin-like growth factor-binding protein 3	292	31474	1	0	0	0	0	0
A0A061IIN6	E3 ubiquitin-protein ligase	611	68060	1	0	0	0	0	0
A0A061IIP5	RING finger protein	424	45741	1	0	1	0	0	0
A0A061IIP7	Tumor necrosis factor receptor superfamily member 4-like protein	271	29936	1	0	0	0	0	0
A0A061IIP8	Olfactory receptor	333	36436	1	0	0	0	0	0	[pm]
A0A061IIQ0	Fc receptor-like B	357	40259	1	0	0	0	0	0
A0A061IIQ3	Protocadherin alpha-4-like protein (Fragment)	2448	264049	1	0	1	0	0	0
A0A061IIR5	Collagen alpha-1(III) chain-like isoform 2	1470	139543	1	0	1	0	0	0
A0A061IIR7	Protein kinase C-binding protein NELL2-like protein	115	12715	1	0	0	0	0	0
A0A061IIR8	von Willebrand factor A domain-containing protein 1	416	45069	1	0	0	0	0	0
A0A061IIS6	Transmembrane protease serine 12-like protein (EC 3.4.21.-)	343	37794	1	0	1	0	0	0
A0A061IIS8	Pro-neuregulin-1, membrane-bound isoform-like protein	695	75756	1	0	0	0	0	0
A0A061IIT5	Metalloproteinase inhibitor 3-like protein	211	24133	1	0	0	0	0	0
A0A061IIT7	Growth/differentiation factor 15 (Fragment)	93	10400	1	0	0	0	0	0
A0A061IIU0	Transmembrane protein 64	326	35684	1	0	0	0	0	0
A0A061IIU3	Uncharacterized protein	142	14600	1	0	0	0	0	0
A0A061IIU4	Protein-L-isoaspartate O-methyltransferase domain-containing protein 1	436	48411	1	0	0	0	0	0
A0A061IIU8	Gamma-interferon-inducible lysosomal thiol reductase-like protein	296	32559	1	0	0	0	0	0
A0A061IIV4	Olfactory receptor	312	34796	1	0	0	0	0	0	[pm]
A0A061IIV9	Protein kinase A anchor protein, nuclear localization signal domain containing protein	181	20383	1	0	0	0	0	0
A0A061IIW0	Patr class I histocompatibility antigen	600	68177	1	0	0	0	0	0
A0A061IIW2	Sodium/iodide cotransporter-like protein	620	65369	1	0	0	0	0	0	[pm]
A0A061IIW4	Putative Bardet-Biedl syndrome 10 protein like protein	714	79598	1	0	0	0	0	0
A0A061IIW5	Hexosyltransferase (EC 2.4.1.-)	295	32741	1	0	1	0	0	0
A0A061IIW7	Ephrin type-A receptor (EC 2.7.10.1)	1006	112949	1	0	0	0	0	0
A0A061IIX0	Uncharacterized protein	1680	189032	1	0	0	0	0	0
A0A061IIX3	Long-chain fatty acid transport protein 1 (EC 6.2.1.-)	701	77551	1	0	0	0	0	0
A0A061IIX7	Protocadherin gamma-A7-like protein	823	89304	1	0	0	0	0	0
A0A061IIY3	Synaptotagmin-4-like protein	425	47836	1	0	0	0	0	0
A0A061IIY6	Solute carrier family 7 member 13-like protein	375	42216	1	0	0	0	0	0
A0A061IIY8	Signal-regulatory protein beta-1 isoform 3-like protein (EC 3.1.3.48)	389	42774	1	0	0	0	0	0
A0A061IIZ6	Glycosylation-dependent cell adhesion molecule 1-like protein	149	15480	1	0	0	0	0	0
A0A061IJ01	Integrin alpha-5	1053	114843	1	0	0	0	0	0	[pm]
A0A061IJ09	Olfactory receptor 2A12-like protein	318	35691	1	0	0	0	0	0	[pm]
A0A061IJ11	Uncharacterized protein	310	33668	1	0	0	0	0	0
A0A061IJ15	Afamin-like protein	608	69423	1	0	0	1	0	0
A0A061IJ18	Solute carrier family 35 member E4-like protein	357	38074	1	0	0	0	0	0
A0A061IJ21	Serum albumin-like protein	602	67827	1	0	0	0	0	0
A0A061IJ27	Uncharacterized protein	82	9361	1	0	0	0	0	0
A0A061IJ36	Anthrax toxin receptor	522	57604	1	0	1	0	0	0
A0A061IJ42	Ras GTPase-activating protein 1	1072	119063	1	0	0	0	0	0
A0A061IJ53	Synaptotagmin-like protein 3 isoform 1	469	52797	1	0	0	0	0	0
A0A061IJ54	Bax inhibitor 1-like protein	87	9886	1	0	0	0	0	0
A0A061IJ63	Collagen alpha-1(II) chain isoform 1	1363	142568	1	0	1	0	0	0
A0A061IJ66	TBC1 domain family member 10A	534	59260	1	0	0	0	0	0
A0A061IJ72	Tumor necrosis factor receptor superfamily member 1B-like protein	1037	110574	1	0	0	0	0	0
A0A061IJ75	DBH-like monooxygenase protein 1 (EC 1.14.17.-)	632	71356	1	0	0	0	0	0
A0A061IJ83	Tumor necrosis factor ligand superfamily member 8-like protein	239	27024	1	0	0	0	0	0
A0A061IJ91	Cathepsin G-like protein (EC 3.4.21.20)	269	30010	1	0	0	0	0	0
A0A061IJ94	ATP-binding cassette sub-family A member 12-like protein	835	93892	1	0	0	0	0	0
A0A061IJB6	Synaptophysin-like protein 2	202	21800	1	0	0	0	0	0
A0A061IJB8	Angiopoietin-2-like isoform 1	539	61264	1	0	0	0	0	0
A0A061IJC0	Histamine H2 receptor-like protein	448	49272	1	0	0	0	0	0
A0A061IJC9	KDEL motif-containing protein 1	951	108528	1	0	0	0	0	0
A0A061IJD3	Complement C1q subcomponent subunit C-like protein	66	6828	1	0	0	0	0	0
A0A061IJD4	Lymphotoxin-beta-like protein	306	31988	1	0	0	0	0	0
A0A061IJE5	Choline transporter-like protein 5	744	84938	1	0	0	0	0	0
A0A061IJG0	Plasmalemma vesicle-associated protein	610	68576	1	0	0	0	0	0
A0A061IJG3	Putative dnaJ subfamily C member 25-like protein	357	41969	1	0	0	0	0	0
A0A061IJG5	Calcium-activated chloride channel regulator 1	1755	193624	1	0	1	0	0	0
A0A061IJG7	Arylacetamide deacetylase-like 3 (EC 3.1.1.-)	524	59855	1	0	0	0	0	0
A0A061IJH1	Arylacetamide deacetylase-like 4-like isoform 1 (EC 3.1.1.-)	407	46457	1	0	0	0	0	0
A0A061IJH2	G-protein coupled receptor	911	101923	1	0	0	0	0	0	[pm]
A0A061IJH7	Complement C4-like protein	1674	184465	1	0	0	0	0	0
A0A061IJJ0	Leukotriene-B(4) omega-hydroxylase 2-like protein (EC 1.14.13.30)	522	59257	1	0	1	0	0	0
A0A061IJJ2	RUN and FYVE domain-containing protein 2	409	47115	1	0	0	0	0	0
A0A061IJJ6	Coiled-coil domain-containing protein	493	57029	1	0	0	0	0	0
A0A061IJJ7	Lymphocyte antigen 6 complex locus protein G6f-like protein	302	33310	1	0	0	0	0	0
A0A061IJK0	Guanylate kinase-like protein (EC 2.7.4.8)	118	12861	1	0	0	0	0	0
A0A061IJK8	G-protein coupled receptor	411	43709	1	0	0	0	0	0
A0A061IJN5	40S ribosomal protein S24	251	27741	1	0	0	0	0	0
A0A061IJP2	Transducin-like enhancer protein 1	793	85482	1	0	0	0	0	0
A0A061IJP4	Kappa-casein-like protein	178	19951	1	0	0	0	0	0
A0A061IJQ2	Olfactory receptor 10G2-like protein	319	35454	1	0	0	0	0	0	[pm]
A0A061IJR5	Uncharacterized protein	139	15224	1	0	0	0	0	0
A0A061IJS0	Transmembrane anterior posterior transformation protein 1	602	68524	1	0	0	0	0	0
A0A061IJS1	Enamelin	1286	142538	1	0	0	0	0	0
A0A061IJS2	Opioid growth factor receptor-like protein	490	56475	1	0	0	0	0	0
A0A061IJT2	Zona pellucida sperm-binding protein containing protein	307	33682	0	0	1	0	0	0
A0A061IJT9	Putative smoothened like protein	823	91500	1	0	0	0	0	0
A0A061IJU2	Kielin/chordin-like protein	1518	162687	1	0	0	0	0	0
A0A061IJV5	Peptide chain release factor 1	838	96497	1	0	0	0	0	0
A0A061IJW5	Long-chain fatty acid transport protein 1 (EC 6.2.1.-)	646	71255	1	0	0	0	0	0
A0A061IJW9	Integrator complex subunit 10	771	88838	1	0	0	0	0	0
A0A061IJX4	Transmembrane protein	341	39998	1	0	0	0	0	0
A0A061IJZ1	Zinc finger protein 41	435	48889	1	0	0	0	0	0
A0A061IJZ2	Keratocan	351	40406	1	0	1	0	0	0
A0A061IJZ4	Uncharacterized protein	161	17379	1	0	0	0	0	0
A0A061IJZ9	Beta-defensin 14-like protein	68	7865	1	0	0	0	0	0
A0A061IK01	Trem-like transcript 4 protein	367	41500	1	0	0	0	0	0
A0A061IK07	Zinc transporter ZIP8-like protein	487	52787	1	0	0	0	0	0
A0A061IK08	Alpha-fetoprotein	712	79945	1	0	0	0	0	0
A0A061IK10	Putative 5'-nucleotidase-like protein (EC 3.1.3.5)	640	72236	1	0	0	0	0	0
A0A061IK15	Sucrase-isomaltase, intestinal-like protein (EC 3.2.1.10)	1012	116296	1	0	0	0	0	0
A0A061IK17	Gamma-aminobutyric acid receptor subunit alpha-2	472	53802	1	0	0	0	0	0
A0A061IK19	Arb2 domain containing protein	402	46236	1	0	0	0	0	0
A0A061IK24	Uncharacterized protein	93	9753	1	0	0	0	0	0
A0A061IK25	Protein-L-isoaspartate O-methyltransferase (EC 2.1.1.77)	323	34377	1	0	0	0	0	0
A0A061IK30	Tumor necrosis factor receptor superfamily member 21	102	11071	1	0	0	0	0	0
A0A061IK33	Periostin isoform 3	781	86910	1	0	0	0	0	0
A0A061IK35	Desmocollin-2-like protein	862	94948	1	0	0	0	0	0	[pm]
A0A061IK44	Neuronal acetylcholine receptor subunit alpha-6 isoform 2	563	64223	1	0	0	0	0	0
A0A061IK49	Solute carrier family 2, facilitated glucose transporter member 12	621	67123	1	0	0	0	0	0
A0A061IK51	Gamma-secretase-activating protein	850	97516	1	0	0	0	0	0
A0A061IK56	Disintegrin and metalloproteinase domain-containing protein 25 (EC 3.4.24.-)	211	24044	1	0	0	0	0	0
A0A061IK60	Uncharacterized protein	92	10887	0	0	1	0	0	0
A0A061IK63	Phosphate carrier protein	318	35451	1	0	0	0	0	0
A0A061IK75	Ras GTPase-activating protein 1	1041	115632	1	0	0	0	0	0
A0A061IK80	Disintegrin and metalloproteinase domain-containing protein 22	939	103848	1	0	0	0	0	0
A0A061IK82	Angiopoietin-related protein 7	339	39223	1	0	0	0	0	0
A0A061IK85	Synaptotagmin-like protein 3 isoform 1	662	74463	1	0	0	0	0	0
A0A061IK86	Disintegrin and metalloproteinase domain-containing protein 22	940	103853	1	0	0	0	0	0
A0A061IK91	Olfactory receptor	305	33652	1	0	0	0	0	0	[pm]
A0A061IK99	Collagen alpha-1(II) chain isoform 1	1524	146168	1	0	1	0	0	0
A0A061IKA1	Lipoprotein lipase (LPL) (EC 3.1.1.34)	487	54583	1	0	0	0	0	0	[pm]
A0A061IKA6	Zinc finger protein	154	17719	1	0	0	0	0	0
A0A061IKA7	Uncharacterized protein	144	16572	1	0	1	0	0	0
A0A061IKB2	DBH-like monooxygenase protein 1 (EC 1.14.17.-)	432	48905	1	0	0	0	0	0
A0A061IKB8	Olfactory receptor 6B2-like protein (Fragment)	140	16246	1	0	0	0	0	0
A0A061IKC5	Neprilysin-like protein (EC 3.4.24.11)	750	85869	1	0	0	0	0	0
A0A061IKD1	Beta-klotho	542	61948	1	0	0	0	0	0
A0A061IKD5	Leucine-rich repeat-containing protein 19	370	42254	1	0	0	0	0	0
A0A061IKE5	TSC22 domain family protein 2 (Fragment)	125	12727	0	0	1	0	0	0
A0A061IKE7	Cysteine-rich secretory protein 2	105	11846	1	0	1	0	0	0
A0A061IKF0	Ribonuclease-like protein 10	213	23593	1	0	0	0	0	0
A0A061IKG5	G-protein coupled receptor	912	102051	1	0	0	0	0	0	[pm]
A0A061IKG9	Lymphotoxin-beta-like protein (Fragment)	423	45076	1	0	0	0	0	0
A0A061IKH9	HLA class I histocompatibility antigen	332	37926	1	0	1	0	0	0
A0A061IKI2	Growth factor, receptor containing protein	1006	110244	1	0	0	0	0	0
A0A061IKI5	RUN and FYVE domain-containing protein 2	366	42435	1	0	0	0	0	0
A0A061IKJ2	tRNA modification GTPase GTPBP3	471	49763	0	0	1	0	0	0
A0A061IKJ9	Fibronectin type III domain-containing protein 7	689	72739	1	0	0	0	0	0
A0A061IKK4	Uncharacterized protein	85	9450	1	0	0	0	0	0
A0A061IKK6	Disintegrin and metalloproteinase domain-containing protein 5	710	79201	1	0	0	0	0	0
A0A061IKL2	Carboxylic ester hydrolase (EC 3.1.1.-)	603	68090	1	0	0	0	0	0
A0A061IKL8	Cytochrome P450 2U1-like protein (EC 1.14.14.1)	556	62640	1	0	0	0	0	0
A0A061IKN6	Olfactory receptor 2T2-like protein (Fragment)	157	17831	1	0	0	0	0	0
A0A061IKP2	Lysozyme C-like protein (EC 3.2.1.17)	148	16919	1	0	0	0	0	0
A0A061IKP5	Collagen alpha-1(XI) chain	1735	171414	1	0	1	0	0	0
A0A061IKQ5	Calumenin	394	45549	1	0	0	0	0	0
A0A061IKQ6	Olfactory receptor	315	35561	1	0	0	0	0	0	[pm]
A0A061IKQ9	Tumor necrosis factor-like containing protein	343	37714	1	0	0	0	0	0
A0A061IKS0	Disintegrin and metalloproteinase domain-containing protein 26A-like protein (EC 3.4.24.-) (Fragment)	1459	165250	1	0	0	0	0	0
A0A061IKS4	von Willebrand factor A domain-containing protein 1	415	44998	1	0	0	0	0	0
A0A061IKS6	Uncharacterized protein	223	24281	1	0	0	0	0	0
A0A061IKT4	CD226 antigen-like protein	332	38097	1	0	0	0	0	0
A0A061IKV1	Chondroitin sulfate N-acetylgalactosaminyltransferase 1 (EC 2.4.1.174)	593	68065	1	0	0	0	0	0
A0A061IKV4	Eosinophil-associated ribonuclease 15 (EC 3.1.27.5)	163	18569	1	0	0	0	0	0
A0A061IKV7	Sodium-coupled neutral amino acid transporter 1-like protein	348	39489	1	0	0	0	0	0
A0A061IKW5	Peptidase inhibitor 15-like protein	277	31328	1	0	1	0	0	0
A0A061IKW6	Enamelin	1300	144112	1	0	0	0	0	0
A0A061IKX8	Ephrin type-A receptor (EC 2.7.10.1)	998	112028	1	0	0	0	0	0
A0A061IKY1	Decorin-like protein	772	86289	1	0	0	0	0	0
A0A061IKZ9	Maltase-glucoamylase, intestinal-like protein (EC 3.2.1.20)	2400	272682	1	0	0	0	0	0
A0A061IL00	Zinc transporter ZIP8-like protein	569	62069	1	0	0	0	0	0
A0A061IL02	Bone morphogenetic protein 4	409	46664	1	0	0	0	0	0
A0A061IL07	Putative inactive serine protease 58-like protein (EC 3.4.21.4)	242	27186	1	0	0	0	0	0
A0A061IL08	CDGSH iron-sulfur domain-containing protein 1	119	13375	1	0	0	0	0	0
A0A061IL26	Coatomer subunit zeta-1-like protein	230	25475	0	0	1	0	0	0
A0A061IL27	Periostin isoform 2	836	92982	1	0	0	0	0	0
A0A061IL28	Wnt inhibitory factor 1 isoform 2	603	66265	1	0	0	0	0	0
A0A061IL41	Voltage-dependent calcium channel gamma subunit (Voltage-dependent calcium channel gamma-2 subunit)	268	29714	1	0	0	0	0	0	[pm]
A0A061IL49	Beta-defensin	73	8179	1	0	0	0	0	0	[e]
A0A061IL50	Monoacylglycerol lipase ABHD6-like protein (EC 3.1.1.23)	337	38381	1	0	0	0	0	0
A0A061IL72	Arylsulfatase E-like protein (EC 3.1.6.8)	630	69380	1	0	0	0	0	0
A0A061IL78	Fc receptor-like B	342	38533	1	0	0	0	0	0
A0A061IL79	Glutamyl aminopeptidase-like protein (EC 3.4.11.7)	900	102131	1	0	0	0	0	0
A0A061IL80	Uncharacterized protein	177	20289	1	0	0	0	0	0
A0A061IL85	SLIT and NTRK-like protein 1	696	77824	1	0	0	0	0	0
A0A061IL87	E3 ubiquitin-protein ligase (EC 6.3.2.19)	591	66361	1	0	0	0	0	0
A0A061IL91	Vitamin K-dependent protein Z	304	33377	1	0	0	0	0	0
A0A061IL97	Gamma-secretase subunit APH-1A-like protein	265	29000	1	0	0	0	0	0
A0A061IL98	Transmembrane and coiled-coil domain-containing protein 3	1056	117393	1	0	0	0	0	0	[n]
A0A061ILA7	Pro-neuregulin-1, membrane-bound isoform-like protein	760	83421	1	0	0	0	0	0
A0A061ILA8	Tenascin	2067	226482	1	0	0	0	0	0
A0A061ILB2	Fibrinogen beta chain isoform 1	479	54208	1	0	0	0	0	0
A0A061ILB5	GDSL/SGNH-like Acyl-Esterase family found in Pmr5 and Cas1p	976	112087	1	0	0	0	0	0
A0A061ILB7	Tetraspanin-12-like protein	257	29711	1	0	0	0	0	0
A0A061ILD9	Olfactory receptor	335	37228	1	0	0	0	0	0	[pm]
A0A061ILE4	Epididymal secretory protein E3-beta-like protein	255	29876	1	0	0	0	0	0
A0A061ILE7	Transmembrane protease serine 11D-like isoform 2 (EC 3.4.21.-)	1643	185365	1	0	0	0	0	0
A0A061ILE9	Tripeptidyl-peptidase 2 isoform 2 (EC 3.4.14.10)	1239	137463	1	0	0	0	0	0
A0A061ILG0	Olfactory receptor	311	35470	1	0	0	0	0	0	[pm]
A0A061ILG1	Putative prolactin-inducible protein like protein	144	16286	1	0	0	0	0	0
A0A061ILG8	Cadherin EGF LAG seven-pass G-type receptor	2912	315790	1	0	0	0	0	0	[pm]
A0A061ILG9	Multidrug resistance-associated protein 1	74	8315	1	0	0	0	0	0
A0A061ILH1	Anionic trypsin-2-like protein (EC 3.4.21.4)	245	25834	1	0	0	0	0	0
A0A061ILH6	Putative dnaJ subfamily C member 25-like protein	377	44023	1	0	0	0	0	0
A0A061ILH9	Guanylate-binding protein 6 (Fragment)	180	21236	1	0	0	0	0	0
A0A061ILI8	Fibronectin type III domain-containing protein 7	774	82021	1	0	0	0	0	0
A0A061ILJ6	Transcobalamin-2 isoform 1	311	34287	1	0	0	0	0	0
A0A061ILL0	Putative slit protein	1436	159544	1	0	0	0	0	0	[e]
A0A061ILL1	Cytochrome P450 2C39-like protein	272	30764	0	0	1	0	0	0
A0A061ILL3	Actin-like protein 6A	383	42483	1	0	0	0	0	0
A0A061ILL9	Collagen alpha-1(XIX) chain	1123	112747	1	0	0	0	0	0
A0A061ILM2	HLA class I histocompatibility antigen	342	38977	1	0	0	0	0	0
A0A061ILN6	Biotinidase (EC 3.5.1.12)	580	64437	1	0	1	0	0	0
A0A061ILN8	Protein OS-9-like isoform 1	688	78150	1	0	0	0	0	0
A0A061ILP0	Beta-1,4 N-acetylgalactosaminyltransferase	533	59222	1	0	0	0	0	0
A0A061ILP1	Acetylcholinesterase collagenic tail peptide	508	53461	0	0	1	0	0	0
A0A061ILQ7	Inhibin beta E chain	738	81947	1	0	0	0	0	0
A0A061ILR1	Neurexophilin-4-like protein	305	32978	1	0	0	0	0	0
A0A061ILR6	Transmembrane protein	451	51482	1	0	0	0	0	0
A0A061ILT3	Colipase-like protein	72	7754	1	0	0	0	0	0
A0A061ILT6	Gamma-glutamyl hydrolase-like protein (EC 3.4.19.9)	318	35909	1	0	0	0	0	0
A0A061ILT8	Synaptophysin-like protein 2	239	26192	1	0	0	0	0	0
A0A061ILV0	Uncharacterized protein	202	22753	1	0	0	0	0	0
A0A061ILV4	Estradiol 17-beta-dehydrogenase 8-like protein (EC 1.1.1.62)	259	26590	1	0	1	0	0	0
A0A061ILV8	Collagen alpha-1(XI) chain	1516	152818	1	0	1	0	0	0
A0A061ILW3	Thrombospondin type-1 domain-containing protein 1 isoform 1	1423	160807	1	0	0	0	0	0
A0A061ILW4	HLA class II histocompatibility antigen, DO alpha chain-like protein	555	61411	1	0	0	0	0	0
A0A061ILW6	Transmembrane and TPR repeat-containing protein 2	68	7968	1	0	0	0	0	0
A0A061ILW7	Multidrug resistance-associated protein 7	1494	163282	1	0	0	0	0	0
A0A061ILW9	Antigen peptide transporter 1-like protein	577	63085	1	0	0	0	0	0
A0A061ILX3	Leucine-rich repeat-containing protein 4B	1087	120158	1	0	0	0	0	0
A0A061ILX9	Maltase-glucoamylase, intestinal-like protein (EC 3.2.1.20)	2384	271010	1	0	0	0	0	0
A0A061ILY4	Putative inactive serine protease 58-like protein (EC 3.4.21.4)	246	27902	1	0	0	0	0	0
A0A061ILY5	Heparanase (EC 3.2.1.166)	579	64845	1	0	0	0	0	0
A0A061ILY7	Collagen alpha-1(XXVII) chain-like protein	580	64807	1	0	1	0	0	0
A0A061ILZ6	Complement factor B (EC 3.4.21.47)	764	85238	1	0	0	0	0	0
A0A061ILZ9	Wnt inhibitory factor 1 isoform 1	585	64413	1	0	0	0	0	0
A0A061IM12	Peptidoglycan recognition protein 3 (EC 3.5.1.28)	339	37580	1	0	0	0	0	0
A0A061IM16	Epithelial discoidin domain-containing receptor 1 isoform 1 (EC 2.7.10.1)	873	97046	1	0	0	0	0	0
A0A061IM22	Cysteine-rich secretory protein 1	294	33938	1	0	0	0	0	0
A0A061IM27	Protein-L-isoaspartate O-methyltransferase (EC 2.1.1.77)	287	30541	1	0	0	0	0	0
A0A061IM55	Otopetrin-1	600	65618	1	0	0	0	0	0
A0A061IM78	Lysosome-associated membrane glycoprotein 1	407	43787	1	0	0	25	0	0
A0A061IM82	Transmembrane and coiled-coil domain-containing protein 3	1055	117322	1	0	0	0	0	0	[n]
A0A061IM95	Prominin-1	1216	136006	1	0	0	0	0	0
A0A061IM96	ATP-dependent Lon protease (EC 3.4.21.53)	89	9487	1	0	0	0	0	0
A0A061IM98	Fibronectin type III domain-containing protein 1	1815	198269	1	0	0	0	0	0
A0A061IM99	Dihydropyrimidine dehydrogenase (EC 1.3.1.2)	937	103157	0	0	1	0	0	0
A0A061IMA1	Zinc finger protein	807	89776	1	0	0	0	0	0	[pm]
A0A061IMA3	GDSL/SGNH-like Acyl-Esterase family found in Pmr5 and Cas1p	1025	117145	1	0	0	0	0	0
A0A061IMA4	Tetraspanin	305	35362	1	0	0	0	0	0	[pm]
A0A061IMA8	Deoxyribonuclease gamma-like protein (EC 3.1.21.-)	323	37127	1	0	0	0	0	0
A0A061IMB0	Collagen alpha-1(II) chain isoform 1	1519	145540	1	0	1	0	0	0
A0A061IMB6	Interleukin-12 receptor subunit beta-1-like protein	721	79959	1	0	0	0	0	0
A0A061IMC4	Adipocyte enhancer-binding protein 1	1126	127836	1	0	0	0	0	0
A0A061IMC6	Microtubule-associated protein 1S	996	105059	1	0	0	0	0	0
A0A061IME1	Nucleoredoxin-like protein 1	219	24970	1	0	0	0	0	0
A0A061IMF2	Olfactory receptor	313	34282	1	0	0	0	0	0	[pm]
A0A061IMG1	Uncharacterized protein (Fragment)	153	17412	1	0	0	0	0	0
A0A061IMG9	Ammonium transporter Rh type A (Fragment)	381	41721	0	0	1	0	0	0
A0A061IMH3	Pro-neuregulin-1, membrane-bound isoform-like protein	639	69816	1	0	0	0	0	0
A0A061IMH9	Lanosterol 14-alpha demethylase-like protein (EC 1.14.13.70)	376	42671	1	0	0	0	0	0
A0A061IMI0	V-set and transmembrane domain-containing protein 2A-like protein	236	25966	0	0	1	0	0	0
A0A061IMI2	Alpha-fetoprotein	690	77376	1	0	0	0	0	0
A0A061IMI9	Olfactory receptor	317	35954	1	0	0	0	0	0	[pm]
A0A061IMJ0	UDP-glucuronosyltransferase 2B31-like protein (EC 2.4.1.17)	276	31916	1	0	1	0	0	0
A0A061IMJ8	Patr class I histocompatibility antigen	358	40574	1	0	0	0	0	0
A0A061IMK3	Putative Pol polyprotein (EC 3.1.26.4)	120	13387	1	0	0	0	0	0
A0A061IML1	Collagen alpha-1(XIX) chain	1087	109196	1	0	0	0	0	0
A0A061IML2	Annexin	465	52252	1	0	0	0	0	0
A0A061IML4	Acyl-CoA dehydrogenase family member 9 (EC 1.3.99.-)	628	69016	1	0	0	0	0	0
A0A061IMM8	Protein OS-9-like isoform 1	668	75808	1	0	0	0	0	0
A0A061IMP3	Low affinity cationic amino acid transporter 2-like isoform 2	734	79463	1	0	0	0	0	0
A0A061IMQ0	Uncharacterized protein	100	10337	1	0	0	0	0	0
A0A061IMQ7	Prolow-density lipoprotein receptor-related protein 1	4474	496677	1	0	0	0	0	0
A0A061IMR1	Transmembrane protein	425	48650	1	0	0	0	0	0
A0A061IMS0	Putative prostate androgen-regulated mucin-like protein 1 like protein	324	33697	1	0	0	0	0	0
A0A061IMS4	Chromaffin granule amine transporter	640	68839	1	0	0	0	0	0
A0A061IMT0	Olfactory receptor 1L1-like protein	667	75599	1	0	0	0	0	0	[pm]
A0A061IMT3	Trypsin-4-like protein (EC 3.4.21.4) (Fragment)	149	16255	1	0	0	0	0	0
A0A061IMT7	Olfactomedin-like protein 3	469	53349	1	0	0	0	0	0
A0A061IMU6	SLIT and NTRK-like protein 3 isoform 2	980	109460	1	0	0	0	0	0
A0A061IMV5	Olfactory receptor	308	34349	1	0	0	0	0	0	[pm]
A0A061IMV7	Multidrug resistance-associated protein 7	1448	158252	1	0	0	0	0	0
A0A061IMW7	Taste receptor type 2	294	34118	1	0	0	0	0	0	[pm]
A0A061IMX1	40S ribosomal protein S27	84	9461	1	0	0	0	0	0
A0A061IMX4	Ameloblastin isoform 2	415	44319	1	0	0	0	0	0
A0A061IMY0	Long-chain fatty acid transport protein 3 (EC 6.2.1.-)	658	71236	1	0	0	0	0	0
A0A061IMZ2	Endoplasmic reticulum lectin 1-like isoform 1	494	56017	1	0	0	0	0	0
A0A061IMZ6	Ligand-dependent nuclear receptor corepressor-like protein	2200	246308	1	0	0	0	0	0
A0A061IMZ8	Neurocan core protein	690	75799	1	0	0	0	0	0
A0A061IN14	Neuromedin-K receptor-like protein	452	50990	1	0	0	0	0	0
A0A061IN31	Thrombospondin type-1 domain-containing protein 1 isoform 2	1370	155043	1	0	0	0	0	0
A0A061IN36	Vascular endothelial growth factor receptor (EC 2.7.10.1)	1352	151466	1	0	0	0	0	0	[pm]
A0A061IN42	Putative polyprenol reductase-like protein (EC 1.3.1.22)	366	42111	1	0	1	0	0	0
A0A061IN46	Calcium-activated chloride channel regulator 1	1766	194872	1	0	0	0	0	0
A0A061IN49	Beta-defensin	78	8865	1	0	0	0	0	0	[e]
A0A061IN51	RE1-silencing transcription factor-like protein	1047	116189	1	0	0	0	0	0
A0A061IN60	Complement factor B (EC 3.4.21.47)	1366	151929	1	0	0	0	0	0
A0A061IN61	Cytochrome P450 2U1-like protein (EC 1.14.14.1)	445	49834	1	0	0	0	0	0
A0A061IN62	Choline transporter-like protein 4 isoform 1	689	76555	1	0	0	0	0	0
A0A061IN68	TGF-beta receptor/activin receptor, type I/II containing protein	331	36232	1	0	1	0	0	0
A0A061IN70	Brorin-like protein	308	33520	1	0	0	0	0	0
A0A061IN84	Carboxypeptidase E-like protein (EC 3.4.17.10)	429	48204	1	0	0	0	0	0
A0A061IN88	Phosphoglycerate kinase (EC 2.7.2.3) (Fragment)	567	61701	1	0	0	0	0	0
A0A061IN93	MIP18 family protein FAM96A-like protein	205	23506	1	0	0	0	0	0
A0A061IN95	Trans-2,3-enoyl-CoA reductase	320	36950	1	0	0	0	0	0
A0A061IN96	Uncharacterized protein	107	11340	1	0	0	0	0	0
A0A061IN98	Kielin/chordin-like protein	1577	168893	1	0	0	0	0	0
A0A061INA4	Retinol dehydrogenase 7-like protein (EC 1.1.1.105)	230	25673	1	0	0	0	0	0
A0A061INA6	Probetacellulin-like protein	177	19650	1	0	0	0	0	0
A0A061INB2	Bifunctional methylenetetrahydrofolate dehydrogenase/cyclohydrolase (EC 3.5.4.9)	338	36312	0	0	1	0	0	0
A0A061INB5	Alpha-S1-casein	241	27428	1	0	0	0	0	0
A0A061INB6	Integrator complex subunit 10	797	91645	1	0	0	0	0	0
A0A061INB9	C-X-C motif chemokine	358	39705	1	0	0	0	0	0	[e]
A0A061INC8	Tetraspanin	231	25526	1	0	0	0	0	0	[pm]
A0A061IND8	Zinc finger protein	173	19002	1	0	0	0	0	0
A0A061INE4	Prominin-1	1158	129501	1	0	0	0	0	0
A0A061INE7	Transcription factor AP-1-like protein	341	34950	1	0	0	0	0	0
A0A061INF0	Zinc transporter ZIP8-like protein	541	58731	1	0	0	0	0	0
A0A061INF2	Beta-mannosidase (EC 3.2.1.25)	779	89326	1	0	0	0	0	0
A0A061INF6	Interleukin-12 receptor subunit beta-1-like protein	710	78831	1	0	0	0	0	0
A0A061ING0	Fas apoptotic inhibitory molecule 2-like protein	348	39142	0	0	1	0	0	0
A0A061ING9	Periostin isoform 1	808	89810	1	0	0	0	0	0
A0A061INH1	Transmembrane protein	218	22811	1	0	0	0	0	0
A0A061INH8	Hyaluronidase (EC 3.2.1.35) (Hyaluronoglucosaminidase)	350	39936	1	0	1	0	0	0
A0A061INI4	E3 ubiquitin-protein ligase	432	48465	0	0	1	0	0	0
A0A061INJ6	Pyroglutamylated RFamide peptide receptor-like protein	507	57798	1	0	0	0	0	0
A0A061INL0	Alpha-fetoprotein	630	70588	1	0	0	0	0	0
A0A061INL1	Arylsulfatase E-like protein (EC 3.1.6.8)	605	66913	1	0	0	0	0	0
A0A061INL6	Inner membrane protein COX18-like protein	330	36270	1	0	0	0	0	0	[pm]
A0A061INM2	Uncharacterized protein	427	48723	1	0	0	0	0	0
A0A061INM4	Low affinity cationic amino acid transporter 2-like isoform 1	735	79441	1	0	0	0	0	0
A0A061INM6	Anthrax toxin receptor	490	53552	1	0	0	0	0	0
A0A061INP8	Fibrinogen alpha chain-like protein	1233	137975	1	0	0	0	0	0
A0A061INQ0	Synaptotagmin-6-like protein	536	59861	1	0	0	0	0	0
A0A061INQ3	Tetraspan membrane protein of hair cell stereocilia-like protein	301	33079	1	0	0	0	0	0
A0A061INQ9	Tumor suppressor candidate 3-like protein	401	45810	1	0	0	0	0	0
A0A061INR2	Collagen alpha-1(XXV) chain	191	21083	1	0	0	0	0	0
A0A061INR9	Eosinophil-associated, ribonuclease A family, member 10 (EC 3.1.27.5)	158	17645	1	0	0	0	0	0
A0A061INS5	Collagen alpha-1(XI) chain	1714	169103	1	0	1	0	0	0
A0A061INS6	Rhomboid domain-containing protein 3	392	41829	1	0	0	0	0	0
A0A061INT3	Disintegrin and metalloproteinase domain-containing protein 22	987	109635	1	0	0	0	0	0
A0A061INU1	Olfactory receptor	312	35294	1	0	0	0	0	0	[pm]
A0A061INU3	Uncharacterized protein family, TMEM59 containing protein	337	37307	1	0	0	0	0	0
A0A061INU6	Cartilage oligomeric matrix protein	832	90871	1	0	0	0	0	0
A0A061INU7	Chromaffin granule amine transporter	645	69269	1	0	0	0	0	0
A0A061INU8	Heparanase (EC 3.2.1.166)	538	60949	1	0	0	2	0	0
A0A061INV4	Protein kish	74	8308	1	0	1	0	0	0
A0A061INV8	Chloride channel CLIC-like protein 1	471	54274	1	0	0	0	0	0
A0A061INW0	Transmembrane 6 superfamily member 2-like protein	724	79654	1	0	0	0	0	0
A0A061INX6	Corneodesmosin-like protein	536	52474	1	0	0	0	0	0
A0A061INY3	Multifunctional protein ADE2-like protein (EC 6.3.2.6)	263	29861	1	0	0	0	0	0
A0A061INY8	Solute carrier family 13 member 1	606	67293	1	0	0	0	0	0
A0A061INZ6	Putative G-protein coupled receptor	1393	154606	1	0	0	0	0	0	[pm]
A0A061INZ7	Uncharacterized protein	139	16210	1	0	0	0	0	0
A0A061IP03	Serine protease inhibitor Kazal-type 2-like protein	90	9960	1	0	0	0	0	0
A0A061IP08	D(1B) dopamine receptor-like protein	459	50883	1	0	0	0	0	0
A0A061IP15	Adenosine deaminase domain-containing protein 1	640	69863	1	0	0	0	0	0
A0A061IP18	Whey acidic protein	212	22687	1	0	1	0	0	0
A0A061IP46	Protocadherin 18	1131	124900	1	0	0	0	0	0
A0A061IP47	OTU domain-containing protein 7B-like protein (EC 3.4.19.12)	872	95512	1	0	0	0	0	0
A0A061IP77	Wnt inhibitory factor 1 isoform 1	617	67787	1	0	0	0	0	0
A0A061IP83	Olfactory receptor	318	34307	1	0	0	0	0	0
A0A061IP85	Integrator complex subunit 10	772	88966	1	0	0	0	0	0
A0A061IP86	Gamma-aminobutyric acid type B receptor subunit 1 isoform 1	973	109598	1	0	0	0	0	0
A0A061IP87	Zinc transporter ZIP2-like protein	309	32243	1	0	1	0	0	0
A0A061IP97	Epiphycan-like protein	322	36899	1	0	0	0	0	0
A0A061IPB4	Beta-mannosidase (EC 3.2.1.25)	778	89325	1	0	0	0	0	0
A0A061IPD5	Cadherin-like beta sandwich domain protein	792	90067	1	0	0	0	0	0
A0A061IPE0	Protocadherin-17-like protein	1200	131542	1	0	0	0	0	0
A0A061IPE5	Fibroleukin	433	49053	1	0	0	0	0	0
A0A061IPE8	Leucine-rich repeat-containing protein 17	441	51767	1	0	0	0	0	0
A0A061IPG3	Arylsulfatase H-like protein (EC 3.1.6.4)	591	65633	1	0	0	0	0	0
A0A061IPH2	Uncharacterized protein	134	15512	1	0	1	0	0	0
A0A061IPH4	Proteinase-activated receptor	394	42134	1	0	0	0	0	0
A0A061IPH7	Sperm-associated antigen 17	2363	268708	1	0	0	0	0	0
A0A061IPI0	Protocadherin-16-like protein	2669	292794	1	0	0	0	0	0
A0A061IPI3	Fibrinogen gamma chain-like protein	468	52850	1	0	0	0	0	0
A0A061IPJ3	Putative slit protein	1445	160513	1	0	0	0	0	0	[e]
A0A061IPJ9	Putative UPF0369 protein C6orf57 like protein	85	9710	1	0	0	0	0	0
A0A061IPK1	Eosinophil-associated, ribonuclease A family, member 7 (EC 3.1.27.5)	157	17620	1	0	0	0	0	0
A0A061IPK3	Putative lysosomal cobalamin transporter-like protein	538	61333	1	0	0	0	0	0
A0A061IPL1	Poly [ADP-ribose] polymerase (PARP) (EC 2.4.2.30)	584	65840	1	0	0	0	0	0
A0A061IPL4	Translocating chain-associated membrane protein 2	66	7630	1	0	0	0	0	0
A0A061IPL6	Protein OS-9-like isoform 2	614	69583	1	0	0	0	0	0
A0A061IPM9	Complement C2 isoform 1 (EC 3.4.21.43)	698	77441	1	0	0	0	0	0
A0A061IPN3	Chloride channel CLIC-like protein 1	528	58843	1	0	0	0	0	0
A0A061IPP0	Aconitate hydratase (EC 4.2.1.3)	720	78141	1	0	0	0	0	0
A0A061IPQ3	Uncharacterized protein	274	30705	1	0	0	0	0	0
A0A061IPR5	UDP-glucuronosyltransferase (EC 2.4.1.17)	534	61271	1	0	0	0	0	0
A0A061IPR7	Zinc finger, C2H2-type containing protein	775	85981	1	0	0	0	0	0
A0A061IPU1	Prominin-1	648	71974	1	0	0	0	0	0
A0A061IPU5	Mpv17-like protein 2	144	16457	1	0	0	0	0	0
A0A061IPV1	Interleukin-12 receptor subunit beta-1-like protein	679	75381	1	0	0	0	0	0
A0A061IPV2	ADP-ribosyl cyclase 2-like protein (EC 3.2.2.5)	319	35512	1	0	1	0	0	0
A0A061IPV7	Protocadherin 18	1132	125028	1	0	0	0	0	0
A0A061IPW4	Vascular endothelial growth factor receptor (EC 2.7.10.1)	1156	129495	1	0	0	0	0	0	[pm]
A0A061IPW5	Transmembrane protein	279	29154	1	0	0	0	0	0
A0A061IPW8	Transmembrane protein	345	37479	1	0	1	0	0	0
A0A061IPX1	Neuromedin-U-like protein	172	19183	1	0	0	0	0	0
A0A061IPX7	DBH-like monooxygenase protein 2 (EC 1.14.17.-)	658	73549	1	0	1	0	0	0
A0A061IPZ1	Uncharacterized protein	76	8662	1	0	0	0	0	0
A0A061IPZ4	Protocadherin Fat 1-like protein	1097	121809	1	0	0	0	0	0
A0A061IPZ6	Anthrax toxin receptor	477	52021	1	0	0	0	0	0
A0A061IPZ7	Amphiregulin-like protein	247	27216	1	0	0	0	0	0
A0A061IPZ9	Bifunctional methylenetetrahydrofolate dehydrogenase/cyclohydrolase (EC 3.5.4.9)	349	37573	0	0	1	0	0	0
A0A061IQ01	C-X-C motif chemokine	199	21531	1	0	0	0	0	0	[e]
A0A061IQ04	Lysophosphatidic acid phosphatase type 6 (EC 3.1.3.2)	421	48042	1	0	0	0	0	0
A0A061IQ05	Palmitoyltransferase (EC 2.3.1.225)	440	50662	1	0	0	0	0	0
A0A061IQ21	Leucine-rich repeat-containing protein 66	800	89781	1	0	0	0	0	0
A0A061IQ22	Coagulation factor X-like protein (EC 3.4.21.6)	909	101828	1	0	0	0	0	0
A0A061IQ23	Disintegrin and metalloproteinase domain-containing protein 22	932	103694	1	0	0	0	0	0
A0A061IQ24	Per-pentamer repeat gene-like protein	237	25431	1	0	0	0	0	0
A0A061IQ26	Disintegrin and metalloproteinase domain-containing protein 22	903	100061	1	0	0	0	0	0
A0A061IQ37	Protein FAM19A2-like protein (Fragment)	150	17078	1	0	0	0	0	0
A0A061IQ50	Pyroglutamylated RFamide peptide receptor-like protein	433	49590	1	0	0	0	0	0
A0A061IQ53	UDP-glucuronosyltransferase (EC 2.4.1.17)	491	56527	1	0	0	0	0	0
A0A061IQ55	Serine protease DESC4-like protein (EC 3.4.21.-)	464	52149	1	0	0	0	0	0
A0A061IQ56	Girdin	1775	204880	1	0	0	0	0	0
A0A061IQ67	Tetraspanin	221	24202	1	0	0	0	0	0	[pm]
A0A061IQ72	Platelet-derived growth factor receptor-like protein	375	41833	1	0	0	0	0	0
A0A061IQ74	Putative G-protein coupled receptor	1353	150224	1	0	0	0	0	0	[pm]
A0A061IQ77	Solute carrier family 35 member E1-like protein	265	29877	1	0	0	0	0	0
A0A061IQ90	Synaptotagmin-6-like protein	528	58983	1	0	0	0	0	0
A0A061IQA5	Protocadherin-20	952	104802	1	0	0	0	0	0
A0A061IQB0	Rhomboid domain-containing protein 3	350	37350	1	0	0	0	0	0
A0A061IQB1	Putative lysosomal cobalamin transporter-like protein	503	57065	1	0	0	0	0	0
A0A061IQB5	Leucine-rich repeat-containing protein 25 (Fragment)	398	43053	1	0	0	0	0	0
A0A061IQC2	Cartilage oligomeric matrix protein	727	79710	1	0	0	0	0	0
A0A061IQD7	Protachykinin-1-like isoform 1	200	22935	1	0	0	0	0	0
A0A061IQD9	Myosin-Ia	1082	121931	1	0	0	0	0	0
A0A061IQG1	Fibroblast growth factor (FGF)	266	29307	1	0	0	0	0	0
A0A061IQG6	Integrator complex subunit 10	797	91670	1	0	0	0	0	0
A0A061IQH5	Heterogeneous nuclear ribonucleoprotein C-like 1-like isoform 2	294	32410	0	0	0	1	0	0
A0A061IQK1	Gamma-aminobutyric acid receptor subunit gamma-1-like isoform 1	442	51048	0	0	1	0	0	0
A0A061IQL0	Periostin isoform 6	809	90083	1	0	0	0	0	0
A0A061IQL5	Otolin-1	482	49387	1	0	0	0	0	0
A0A061IQM1	Vascular endothelial growth factor receptor (EC 2.7.10.1)	1376	154191	1	0	0	0	0	0	[pm]
A0A061IQM4	Transmembrane protein	321	34689	1	0	1	0	0	0
A0A061IQM6	E3 ubiquitin-protein ligase (EC 6.3.2.-) (Fragment)	99	11178	1	0	0	0	0	0
A0A061IQN7	Uncharacterized protein	133	15384	1	0	1	0	0	0
A0A061IQP2	Protocadherin-16-like protein	675	73977	1	0	0	0	0	0
A0A061IQP5	Neprilysin-like protein (EC 3.4.24.11)	769	88082	1	0	0	0	0	0
A0A061IQP8	Proepiregulin-like protein	208	23276	1	0	1	0	0	0
A0A061IQP9	UNC5C-like protein	474	52686	1	0	0	0	0	0
A0A061IQQ0	Protocadherin-7-like protein	1072	116360	1	0	0	0	0	0
A0A061IQQ1	C-X-C motif chemokine	229	24944	1	0	1	0	0	0	[e]
A0A061IQQ5	Lysophosphatidic acid phosphatase type 6 (EC 3.1.3.2)	418	47767	1	0	0	0	0	0
A0A061IQR2	Integrin alpha-10-like protein	1166	128159	1	0	0	0	0	0	[pm]
A0A061IQR5	Growth factor, receptor containing protein	1015	111193	1	0	0	0	0	0
A0A061IQS8	Semaphorin-3E	844	97271	1	0	0	0	0	0
A0A061IQT5	Polypeptide N-acetylgalactosaminyltransferase-like protein 2 (EC 2.4.1.41)	562	64212	1	0	1	0	0	0
A0A061IQU2	Tetraspanin-2-like protein	183	19914	1	0	0	0	0	0
A0A061IQU3	Calsequestrin	432	50188	1	0	0	0	0	0
A0A061IQU5	Platelet-derived growth factor receptor-like protein	400	44512	1	0	0	0	0	0
A0A061IQV7	Synaptotagmin-6-like protein	469	52672	1	0	1	0	0	0
A0A061IQW0	Activating signal cointegrator 1 complex subunit 2 isoform 1	885	100402	1	0	0	0	0	0
A0A061IQW1	Growth factor receptor-bound protein 14	574	65218	1	0	0	0	0	0
A0A061IQW7	Major facilitator superfamily domain-containing protein 9	238	25808	1	0	1	0	0	0
A0A061IQX0	Rhomboid domain-containing protein 3	297	32498	1	0	0	0	0	0
A0A061IQY0	Maltase-glucoamylase, intestinal-like protein (EC 3.2.1.20)	2351	267482	1	0	0	0	0	0
A0A061IR16	Coagulation factor X-like protein (EC 3.4.21.6)	994	111059	1	0	0	0	0	0
A0A061IR19	Transcription factor Dp-1 isoform 1	965	106580	1	0	0	0	0	0	[n]
A0A061IR28	Olfactory receptor	311	35210	1	0	0	0	0	0	[pm]
A0A061IR33	Transmembrane emp24 domain-containing protein 4	216	25034	1	0	0	0	0	0	[pm]
A0A061IR38	Transmembrane protease serine 11D-like isoform 2 (EC 3.4.21.-)	1656	186953	1	0	0	0	0	0
A0A061IR44	Calreticulin-3	439	50234	1	0	0	0	0	0
A0A061IR54	Putative slit protein	1428	158567	1	0	0	0	0	0	[e]
A0A061IR56	Collagen alpha-1(IX) chain-like protein	680	64482	1	0	0	0	0	0
A0A061IR61	Beta-1,4 N-acetylgalactosaminyltransferase 1-like protein (EC 2.4.1.92)	440	48671	1	0	0	0	0	0
A0A061IR93	Vascular endothelial growth factor receptor (EC 2.7.10.1)	1343	150511	1	0	0	0	0	0	[pm]
A0A061IR99	Dickkopf-related protein 2	259	28364	1	0	0	0	0	0
A0A061IRA9	Nucleoside diphosphate-linked moiety X motif 17-like protein (EC 3.6.1.-)	294	32461	0	0	1	0	0	0
A0A061IRB7	Acyl-CoA dehydrogenase family member 9 (EC 1.3.99.-)	602	65970	1	0	0	0	0	0
A0A061IRD0	Chymosin-like protein (EC 3.4.23.4)	473	52562	1	0	0	0	0	0
A0A061IRE8	Growth/differentiation factor 3-like protein	357	38933	1	0	0	0	0	0
A0A061IRF3	Lysophosphatidic acid receptor	348	39231	1	0	0	0	0	0
A0A061IRF7	Hepatocyte growth factor (Hepatopoietin-A) (Scatter factor)	725	82679	1	0	0	0	0	0
A0A061IRG4	Uncharacterized protein	616	69102	1	0	0	0	0	0
A0A098KX88	Outer dense fiber protein 3	391	42353	1	0	0	0	0	0
A0A098KX90	Protocadherin-3-like protein	3432	378836	1	0	0	0	0	0
A0A098KX91	Protocadherin beta-7-like protein	675	73959	1	0	0	0	0	0
A0A098KX93	Lysosomal thioesterase PPT2-like protein (EC 3.1.2.22)	475	53644	1	0	0	0	0	0
A0A098KX95	1-acyl-sn-glycerol-3-phosphate acyltransferase (EC 2.3.1.51)	284	31817	1	0	0	0	0	0
A0A098KX96	NAD-dependent deacetylase sirtuin-3 (EC 3.5.1.-)	262	28872	1	0	0	0	0	0
A0A098KX97	Protocadherin beta-11-like protein	1048	115465	1	0	0	0	0	0
A0A098KX98	Putative neurogenic locus notch-like protein	2121	224034	1	0	0	0	0	0
A0A098KXA7	Advanced glycosylation end product-specific receptor	404	42417	1	0	0	0	0	0
A0A098KXB8	Uncharacterized protein	269	30480	1	0	0	0	0	0
A0A098KXC8	Protocadherin beta-18-like protein	589	64757	1	0	0	0	0	0
A0A098KXD0	Protocadherin-3-like protein	701	77151	1	0	0	0	0	0
A0A098KXD2	Protocadherin beta-4-like protein	338	37814	1	0	0	0	0	0
A0A098KXD5	Epidermal growth factor-like protein 8	244	27356	1	0	0	0	0	0
A0A098KXD7	Advanced glycosylation end product-specific receptor	366	38708	1	0	0	0	0	0
A0A098KXD8	Lysosomal thioesterase PPT2-like protein (EC 3.1.2.22)	302	34368	1	0	0	1	0	0
A0A098KXE2	Butyrophilin subfamily 3 member A3-like protein	588	65766	1	0	0	0	0	0
A0A098KXG1	Protocadherin-3-like protein	779	85360	1	0	0	0	0	0
A0A098KXG2	Uncharacterized protein	169	19155	1	0	0	0	0	0
A0A098KXG5	Advanced glycosylation end product-specific receptor	395	41575	1	0	0	0	0	0
A0A098KXG6	Butyrophilin subfamily 3 member A3-like protein	622	69508	1	0	0	0	0	0
A0PA08	Perlecan (Fragment)	554	58331	0	0	0	0	9	0
A1E3K4	Bak (Bcl-2-likeous antagonist/killer)	209	23297	0	0	0	0	0	3
A2V7M9	Post-GPI attachment to proteins factor 3 (PER1-like domain-containing protein 1)	320	36824	1	0	0	0	0	1	[rm]
A4URF0	C-X-C motif chemokine	101	11036	1	0	0	0	0	0	[e]
A5A422	Cyclin D1 (G1/S-specific cyclin-D1)	295	33486	0	0	0	0	0	0
A7M771	alpha-1,2-Mannosidase (EC 3.2.1.-)	654	74023	1	0	0	4	0	0
B0YIF5	Amino acid transporter	543	59689	1	0	0	5	0	0	[pm]
B2CMK5	Caspase-8	481	55708	0	0	0	0	0	0
B2ZXD5	Golgi pH regulator (Protein GPR89)	455	52738	0	0	0	0	0	1	[gm]
B8Y440	Sialidase I	410	44667	1	0	0	1	0	0
C0SSX9	Integrin-linked kinase (Integrin-linked protein kinase) (EC 2.7.11.1)	452	51403	0	0	0	0	0	0
C6H0P7	Antrax toxin receptor 2 (Fragment)	463	50565	1	1	0	0	0	0
C7G3A0	Metallophosphoesterase 1 (EC 3.1.-.-) (Post-GPI attachment to proteins factor 5)	391	45368	0	0	0	0	0	1	[gm]
C9VZQ0	Cytochrome c oxidase subunit 3	261	29925	0	0	1	0	0	0
C9VZQ3	NADH-ubiquinone oxidoreductase chain 4 (EC 1.6.5.3)	459	51493	0	0	1	0	0	0	[mm]
C9VZQ4	NADH-ubiquinone oxidoreductase chain 5 (EC 1.6.5.3)	606	68328	0	0	1	0	0	0	[im]
C9VZQ5	NADH-ubiquinone oxidoreductase chain 6 (EC 1.6.5.3)	174	18679	1	0	0	0	0	0
D0UZH8	Adenylosuccinate lyase (ASL) (EC 4.3.2.2) (Adenylosuccinase)	484	54954	1	0	0	0	0	0
D0UZH9	Adenylosuccinate lyase (ASL) (EC 4.3.2.2) (Adenylosuccinase)	484	55001	1	0	0	0	0	0
D6CJH9	UDP-galactose translocator (UDP-galactose transporter)	395	41254	0	0	0	0	0	8
D6CJI0	UDP-N-acetylglucosamine transporter	326	36104	0	0	0	0	0	8
D6CJI1	UDP-Xylose/N-acetylglucosamine transporter (UDP-xylose and UDP-N-acetylglucosamine transporter)	331	37413	1	0	0	0	0	9
D7RJW0	Solute carrier family 35 member C2	358	39674	1	0	0	0	0	9
F1SWB0	Alpha-2,6-sialyltransferase	402	46402	1	0	0	0	0	0
F7J0L2	Splicing factor, arginine/serine-rich 1 (Splicing factor, arginine/serine-rich 1, transcript variant 1) (Fragment)	248	27745	0	0	0	0	0	0
G3GR58	60S ribosomal protein L26	115	13606	0	0	0	0	0	0
G3GR59	Trans-acting T-cell-specific transcription factor GATA-3	443	47951	0	0	0	0	0	0
G3GR60	Transcription initiation factor TFIID subunit 3	930	104730	0	0	0	0	0	0
G3GR61	ATP synthase subunit gamma	298	32848	0	0	0	0	0	0
G3GR62	DNA/RNA-binding protein KIN17	392	45056	0	0	0	0	0	0
G3GR63	Inter-alpha-trypsin inhibitor heavy chain H2	772	87487	1	0	0	0	0	0
G3GR64	Inter-alpha-trypsin inhibitor heavy chain H5	913	102052	0	0	0	0	4	0
G3GR65	Uncharacterized protein	83	9086	0	0	0	0	0	0
G3GR66	Scm-like with four MBT domains protein 2	963	108616	0	0	0	0	0	0
G3GR67	Protein kinase C theta type	566	65831	0	0	0	0	0	0
G3GR68	6-phosphofructo-2-kinase/fructose-2, 6-biphosphatase 3 (6-phosphofructo-2-kinase/fructose-2, 6-biphosphatase 3-like isoform 5) (EC 2.7.1.105)	520	59729	0	0	0	0	0	0
G3GR69	Splicing factor 45	405	45348	0	0	0	0	0	0
G3GR70	Interleukin-15 receptor subunit alpha (Interleukin-15 receptor subunit alpha-like protein)	264	28258	1	0	0	2	8	1
G3GR71	F-box only protein 18	580	66220	1	0	0	0	0	1
G3GR72	Ankyrin repeat domain-containing protein 16	370	40683	0	0	0	0	0	0
G3GR73	Rab GDP dissociation inhibitor	445	50567	0	0	0	0	0	0	[c]
G3GR74	Uncharacterized protein	56	5969	0	0	0	0	0	0
G3GR75	Ankyrin repeat and SOCS box protein 13	278	29924	0	0	0	0	0	0
G3GR76	Uncharacterized protein	58	6598	0	0	0	0	0	0
G3GR77	Protein SET (Fragment)	151	17788	0	0	0	0	0	0
G3GR78	Neuroepithelial cell-transforming gene 1 protein	540	61494	0	0	0	0	0	0
G3GR79	Tubulin alpha chain	376	42061	0	0	0	0	0	0	[c]
G3GR80	Urocortin-3	162	17760	1	0	0	0	0	0
G3GR81	Aldo-keto reductase family 1 member C18	219	24949	0	0	0	0	0	0
G3GR82	Aldo-keto reductase family 1 member C21 (Fragment)	765	87274	0	0	0	0	0	1
G3GR83	1,5-anhydro-D-fructose reductase (1,5-anhydro-D-fructose reductase-like protein) (EC 1.1.1.263)	301	34375	0	0	0	0	0	0
G3GR84	Krueppel-like factor 6	317	35398	0	0	0	0	0	0
G3GR85	Presequence protease (EC 3.4.24.-) (Presequence protease, mitochondrial)	1036	117858	0	0	0	0	0	0
G3GR86	ATP-dependent 6-phosphofructokinase (ATP-PFK) (Phosphofructokinase) (EC 2.7.1.11) (Phosphohexokinase)	793	86283	0	0	0	0	0	0	[c]
G3GR87	Protein SET	148	17092	0	0	0	0	0	0
G3GR88	Double-stranded RNA-specific editase B2 (Fragment)	708	78192	0	0	0	0	0	0
G3GR89	WD repeat-containing protein 37	496	55002	0	0	0	0	0	0
G3GR90	Isopentenyl-diphosphate Delta-isomerase 1	285	32695	0	0	0	0	0	0
G3GR91	Isopentenyl-diphosphate Delta-isomerase 2	227	26489	0	0	0	0	0	0
G3GR92	Synaptosomal-associated protein 23	60	6730	0	0	0	0	0	0
G3GR93	Nucleolar GTP-binding protein 1	634	74087	0	0	0	0	0	0	[n]
G3GR94	F-box/WD repeat-containing protein 11	481	54883	0	0	0	0	0	0
G3GR95	La-related protein 4B	615	68382	0	0	0	0	0	0
G3GR96	Uncharacterized protein	53	5683	0	0	0	0	0	0
G3GR97	Dynein heavy chain 14, axonemal	2004	231075	0	0	0	0	0	0
G3GR98	Uncharacterized protein	59	6149	1	0	0	0	0	0
G3GR99	Uncharacterized protein	84	9367	0	0	0	0	0	0
G3GRA0	Lamin-B receptor	619	70429	0	0	0	0	0	6
G3GRA1	Uncharacterized protein	60	6688	0	0	0	0	0	0
G3GRA2	Uncharacterized protein	57	6942	0	0	0	0	0	0
G3GRA3	Uncharacterized protein	79	9205	0	0	0	0	0	0
G3GRA4	Protein enabled-like	391	44893	0	0	0	0	0	0
G3GRA5	Sphingolipid delta(4)-desaturase DES1	508	57989	0	0	0	0	0	10
G3GRA6	Transforming growth factor beta regulator 1	205	22759	0	0	0	0	0	0
G3GRA7	Uncharacterized protein	63	7320	0	0	0	0	0	0
G3GRA8	Uncharacterized protein	89	9919	1	0	0	0	0	0
G3GRA9	F-box only protein 28	275	31554	0	0	0	0	0	0
G3GRB0	Uncharacterized protein	87	9619	0	0	0	0	0	0
G3GRB1	Calpain-2 catalytic subunit	668	75959	0	0	0	0	0	0
G3GRB2	Uncharacterized protein	86	9746	0	0	0	0	0	0
G3GRB3	Uncharacterized protein	72	8099	0	0	0	0	0	0
G3GRB4	Calpain-8	124	14040	0	0	0	0	0	0
G3GRB5	Calpain-8	98	11341	0	0	0	0	0	0
G3GRB6	Uncharacterized protein C1orf65	554	64785	0	0	0	0	0	0
G3GRB7	Toll-like receptor 5	858	96837	1	0	0	0	0	1
G3GRB8	Protein dispatched-like 1	1551	172796	0	0	0	0	0	11
G3GRB9	Melanoma inhibitory activity protein 3	1914	212514	0	0	0	0	24	0
G3GRC0	Axin interactor, dorsalization-associated protein	124	13756	0	0	0	0	0	0
G3GRC1	HHIP-like protein 2	641	72474	0	0	0	0	0	0
G3GRC2	BBSome-interacting protein of 10 kDa	64	7463	0	0	0	0	0	0
G3GRC3	Uncharacterized protein	92	10681	0	0	0	0	0	0
G3GRC4	Uncharacterized protein	96	10638	0	0	0	0	0	0
G3GRC5	Uncharacterized protein	51	5909	0	0	0	0	0	0
G3GRC6	Uncharacterized protein	88	9848	0	0	0	0	0	0
G3GRC7	Uncharacterized protein	77	9211	0	0	0	0	0	0
G3GRC8	Uncharacterized protein	59	6771	0	0	0	0	0	0
G3GRC9	Uncharacterized protein	147	16527	1	0	0	0	0	0
G3GRD0	Uncharacterized protein	235	25451	0	0	0	0	0	0
G3GRD1	Dual specificity protein phosphatase 10 (EC 3.1.3.16)	482	52659	0	0	0	0	0	0
G3GRD2	H2.0-like homeobox protein	374	39937	0	0	0	0	0	0	[n]
G3GRD3	MOSC domain-containing protein 1, mitochondrial	235	26236	0	0	0	0	0	0
G3GRD4	MOSC domain-containing protein 2, mitochondrial	237	27193	0	0	0	0	0	0
G3GRD5	Uncharacterized protein	102	11475	0	0	0	0	0	0
G3GRD6	Non-specific serine/threonine protein kinase (EC 2.7.11.1)	536	59655	0	0	0	0	0	0
G3GRD7	Rab3 GTPase-activating protein non-catalytic subunit	1302	145242	0	0	0	0	0	0
G3GRD8	Isoleucyl-tRNA synthetase, mitochondrial	835	93628	0	0	0	0	0	0
G3GRD9	Uncharacterized protein	60	6824	0	0	0	0	0	0
G3GRE0	3'(2'),5'-bisphosphate nucleotidase 1	308	33230	0	0	0	0	0	0
G3GRE1	Bifunctional aminoacyl-tRNA synthetase (Fragment)	1378	154897	0	0	0	0	1	0
G3GRE2	Zinc transporter 10	204	21973	1	0	0	0	0	4
G3GRE3	Zinc transporter 10	343	37391	0	0	0	0	0	2
G3GRE4	Peptidyl-prolyl cis-trans isomerase (PPIase) (EC 5.2.1.8)	123	13702	0	0	0	0	0	0
G3GRE5	Lysophospholipase-like protein 1	195	21992	0	0	0	0	0	0
G3GRE6	Keratin-associated protein 4-3	94	10385	0	0	0	0	0	0
G3GRE7	Transforming growth factor beta-2	386	44672	0	0	0	0	0	0	[e]
G3GRE8	Uncharacterized protein	52	5698	1	0	0	0	0	0
G3GRE9	RRP15-like protein	380	42330	0	0	0	0	0	0
G3GRF0	Spermatogenesis-associated protein 17	277	33039	0	0	0	0	0	0
G3GRF1	G patch domain-containing protein 2	503	56074	0	0	0	0	0	0
G3GRF2	Estrogen-related receptor gamma	435	48581	0	0	0	0	0	0	[n]
G3GRF3	Usherin	240	26689	1	0	0	0	0	0
G3GRF4	Usherin	1735	188649	0	16	0	0	0	0
G3GRF5	Usherin	2093	229078	0	0	0	0	0	1
G3GRF6	BTB/POZ domain-containing protein KCTD3	781	85430	0	0	0	0	0	0
G3GRF7	Uncharacterized protein	61	6943	0	0	0	0	0	0
G3GRF8	Potassium channel subfamily K member 2	215	24289	1	0	0	0	0	3
G3GRF9	Centromere protein F	2981	341165	0	0	0	0	0	0
G3GRG0	Tyrosine-protein phosphatase non-receptor type 14	789	88474	0	0	0	0	0	0
G3GRG1	Tyrosine-protein phosphatase non-receptor type 14	333	38069	0	0	1	0	0	0
G3GRG2	Uncharacterized protein	69	8057	0	0	0	0	0	1
G3GRG3	SET and MYND domain-containing protein 2	326	37172	0	0	0	0	0	0
G3GRG4	Prospero homeobox protein 1	738	83199	0	0	0	0	0	0
G3GRG5	High mobility group protein B2	110	12275	0	0	0	0	0	0
G3GRG6	Protein FAM83B	154	17860	0	0	0	0	0	0
G3GRG7	Protein FAM83B	756	84999	0	0	0	0	0	0
G3GRG8	Ras GTPase-activating protein-binding protein 1	96	11076	0	0	0	0	0	0
G3GRG9	Ras GTPase-activating protein-binding protein 1	258	28558	0	0	0	0	0	0
G3GRH0	Orexin receptor type 2	443	50602	0	0	0	0	0	7
G3GRH1	GDNF family receptor alpha-like	388	43619	0	0	0	0	0	1
G3GRH2	60S ribosomal protein L23a	136	15363	0	0	0	0	0	0
G3GRH3	Bone morphogenetic protein 5	260	29044	0	0	0	0	0	0	[e]
G3GRH4	NADH dehydrogenase [ubiquinone] iron-sulfur protein 8, mitochondrial	63	7400	0	0	0	0	0	0
G3GRH5	Secretogranin-3	388	44055	1	0	0	0	0	0
G3GRH6	RNA polymerase-associated protein LEO1	760	87090	0	0	0	0	0	0
G3GRH7	Tropomodulin-2	401	44835	0	0	0	0	0	0
G3GRH8	Uncharacterized protein	68	7831	0	0	0	0	0	0
G3GRH9	Tropomodulin-3	349	39388	0	0	0	0	0	0
G3GRI0	Mitogen-activated protein kinase 6	722	82597	0	0	0	0	0	0
G3GRI1	Bcl-2-like protein 10	113	13052	0	0	0	0	0	0
G3GRI2	Guanine nucleotide-binding protein subunit beta-5	353	38732	0	0	0	0	0	0
G3GRI3	Myosin-Vc	1644	190162	0	0	0	0	0	0
G3GRI4	Uncharacterized protein	60	7146	0	0	0	0	0	0
G3GRI5	Uncharacterized protein	60	6752	0	0	0	0	0	1
G3GRI6	Myosin-Va	1737	201729	0	0	0	0	0	0
G3GRI7	Uncharacterized protein	53	5674	0	0	0	0	0	0
G3GRI8	cAMP-regulated phosphoprotein 19	96	10605	0	0	0	0	0	0	[c]
G3GRI9	Uncharacterized protein KIAA1370	977	109349	0	0	0	0	0	0
G3GRJ0	One cut domain family member	431	46699	0	0	0	0	0	0	[n]
G3GRJ1	WD repeat-containing protein 72	700	77051	0	0	0	0	0	0
G3GRJ2	Protein unc-13-like C	972	109280	0	0	0	0	0	0
G3GRJ3	Protein unc-13-like C	1107	126152	0	0	0	0	0	0
G3GRJ4	Uncharacterized protein	90	10545	0	0	0	0	0	0
G3GRJ5	Putative ribosome biogenesis protein RLP24	163	19600	0	0	0	0	0	0
G3GRJ6	Uncharacterized protein	108	12031	0	0	0	0	0	0
G3GRJ7	Uncharacterized protein	53	5859	0	0	0	0	0	0
G3GRJ8	Ras-related protein Rab-27A	221	25008	0	0	0	0	0	0
G3GRJ9	Uncharacterized protein	54	6345	1	0	0	0	0	1
G3GRK0	Uncharacterized protein	56	5623	0	0	0	0	0	0
G3GRK1	Mannosyltransferase (EC 2.4.1.-)	392	45494	0	0	0	0	0	6	[r]
G3GRK2	Cell cycle progression protein 1	873	100193	0	0	0	0	0	0
G3GRK3	Uncharacterized protein	121	13801	0	0	0	0	0	0
G3GRK4	Pygopus-like 1	385	41863	0	0	0	0	0	0
G3GRK5	Protogenin	508	54910	0	0	0	0	0	1
G3GRK6	Uncharacterized protein	71	7717	1	0	0	0	0	0
G3GRK7	Protogenin	703	77724	0	0	0	0	0	0
G3GRK8	E3 ubiquitin-protein ligase NEDD4	1032	115842	0	0	0	0	0	0
G3GRK9	DNA-binding protein RFX7	1459	157379	0	0	0	0	0	0
G3GRL0	Testis-expressed sequence 9 protein	307	35339	0	0	0	0	0	0
G3GRL1	Uncharacterized protein	95	10992	0	0	0	0	0	0
G3GRL2	Meiosis-specific nuclear structural protein 1	489	60064	0	0	0	0	0	0
G3GRL3	Uncharacterized protein	51	5783	0	0	0	0	0	0
G3GRL4	Zinc finger protein 280D	504	55823	0	0	0	0	0	0
G3GRL5	Transcription factor 12	706	75889	0	0	0	0	0	0
G3GRL6	Cingulin-like protein 1	1264	144784	0	0	0	0	0	0
G3GRL7	GRINL1A complex locus protein 1	466	53889	1	0	0	0	0	0
G3GRL8	Protein GRINL1A	366	41179	0	0	0	0	0	0
G3GRL9	Retinal dehydrogenase 2	460	50426	0	0	0	0	0	0
G3GRM0	Aquaporin-9	295	31858	1	0	0	0	0	6
G3GRM1	Hepatic triacylglycerol lipase (Fragment)	470	52931	0	0	0	0	0	0	[e]
G3GRM2	Disintegrin and metalloproteinase domain-containing protein 10	675	75566	0	0	0	0	2	1	[e]
G3GRM3	Uncharacterized protein	53	6019	0	0	0	0	0	0
G3GRM4	SAFB-like transcription modulator (SAFB-like transcription modulator-like protein)	870	100099	0	0	0	0	0	0
G3GRM5	E3 ubiquitin-protein ligase Arkadia	990	107750	0	0	0	0	0	0
G3GRM6	G2/mitotic-specific cyclin-B2	398	45388	0	0	0	0	0	0
G3GRM7	Myosin-Ie	1021	117044	0	0	0	0	0	0
G3GRM8	Protein FAM81A	357	40794	0	0	0	0	0	0
G3GRM9	Beta-1,3-galactosyl-O-glycosyl-glycoprotein beta-1,6-N-acetylglucosaminyltransferase 3	437	50514	0	0	0	0	0	1
G3GRN0	Transcription initiation factor IIA subunit 2	63	7073	0	0	0	0	0	0
G3GRN1	Uncharacterized protein	50	5776	0	0	0	0	0	0
G3GRN2	BCL2/adenovirus E1B 19 kDa protein-interacting protein 2	274	31568	0	0	0	0	0	0
G3GRN3	Forkhead box protein B1	325	34978	0	0	0	0	0	0	[n]
G3GRN4	Coiled-coil domain-containing protein 72	63	7020	0	0	0	0	0	0
G3GRN5	M-phase phosphoprotein 6	86	10030	0	0	0	0	0	0
G3GRN6	Estradiol 17-beta-dehydrogenase 2	276	30156	1	0	0	0	0	2
G3GRN7	Short chain dehydrogenase/reductase family 42E member 1	383	42981	0	0	0	0	0	2
G3GRN8	Phosphoinositide phospholipase C (EC 3.1.4.11)	1199	139716	0	0	0	0	0	0
G3GRN9	Uncharacterized protein	64	6686	0	0	0	0	0	0
G3GRP0	C-Maf-inducing protein	604	67685	0	0	0	0	0	0
G3GRP1	C-Maf-inducing protein	86	9521	0	0	0	0	0	0
G3GRP2	Gigaxonin	223	25429	0	0	0	0	0	0
G3GRP3	Uncharacterized protein	68	6947	0	0	0	0	0	0
G3GRP4	Beta,beta-carotene 15,15'-monooxygenase	547	61943	0	0	0	0	0	0
G3GRP5	Growth arrest-specific protein 8	478	56396	0	0	0	0	0	0
G3GRP6	Dysbindin domain-containing protein 1	206	22339	0	0	0	0	0	0
G3GRP7	Uncharacterized protein	65	7506	0	0	0	0	0	0
G3GRP8	Uncharacterized protein	69	7407	0	0	0	0	0	0
G3GRP9	AFG3-like protein 1 (EC 3.4.24.-)	789	87404	0	0	0	0	1	0
G3GRQ0	Differentially expressed in FDCP 8-like	451	52587	0	0	0	0	0	0
G3GRQ1	Tubulin beta-3 chain	766	85500	0	0	0	0	0	6
G3GRQ2	Transcription factor 25	1129	128347	0	0	0	0	0	0
G3GRQ3	Fanconi anemia group A protein-like	1397	157382	1	0	0	0	0	0
G3GRQ4	Uncharacterized protein	72	8086	0	0	0	0	0	0
G3GRQ5	Uncharacterized protein	55	6278	1	0	0	0	0	0
G3GRQ6	Zinc finger protein 276	99	11083	0	0	0	0	0	0
G3GRQ7	Zinc finger protein 276	174	18648	1	0	0	0	0	0
G3GRQ8	Uncharacterized protein C16orf7-like	569	63089	0	0	0	0	0	0
G3GRQ9	Uncharacterized protein	86	9131	1	0	0	0	0	0
G3GRR0	Spermatogenesis-associated protein 2-like protein	300	32635	0	0	0	0	0	0
G3GRR1	Cell division protein kinase 10	360	40974	0	0	0	0	0	0
G3GRR2	Uncharacterized protein (Uncharacterized protein C16orf55-like)	136	15264	0	0	0	0	0	0
G3GRR3	Charged multivesicular body protein 1a	196	21608	0	0	0	0	0	0
G3GRR4	Uncharacterized protein	50	5564	0	0	0	0	0	0
G3GRR5	Dipeptidase (EC 3.4.13.19)	410	45624	1	0	1	0	0	0	[pm]
G3GRR6	Sulfotransferase (EC 2.8.2.-)	291	33609	0	0	0	0	0	0
G3GRR7	Copine-7 (Copine-7 isoform 1)	546	60475	0	0	0	0	0	0
G3GRR8	60S ribosomal protein L13	194	22425	0	0	0	0	0	0
G3GRR9	Paraplegin	781	86433	0	0	0	0	0	2
G3GRS0	Uncharacterized protein	70	7766	1	0	1	0	0	0
G3GRS1	Cadherin-15	784	85836	1	0	0	0	0	1	[pm]
G3GRS2	Uncharacterized protein	132	15561	0	0	0	0	0	0
G3GRS3	Acyl-CoA synthetase family member 3, mitochondrial	574	64660	0	0	0	0	0	0
G3GRS4	Protein CBFA2T3 (Fragment)	593	65389	0	0	0	0	0	0
G3GRS5	Uncharacterized protein	55	5943	0	0	0	0	0	0
G3GRS6	Embryonic polyadenylate-binding protein 2 (Embryonic polyadenylate-binding protein 2-like isoform 1)	306	33630	0	0	0	0	0	0
G3GRS7	Uncharacterized protein	122	13187	0	0	0	0	0	0
G3GRS8	Trafficking protein particle complex subunit 2-like protein	109	12575	0	0	0	0	0	0
G3GRS9	N-acetylgalactosamine-6-sulfatase	483	54029	0	0	0	0	0	0
G3GRT0	Adenine phosphoribosyltransferase	192	20767	0	0	0	0	0	0
G3GRT1	DNA replication factor Cdt1	553	61290	0	0	0	0	0	0
G3GRT2	Protein FAM38A	1724	198097	1	0	0	0	0	12
G3GRT3	Cytoplasmic tRNA 2-thiolation protein 2	448	48881	0	0	0	0	0	0	[c]
G3GRT4	Uncharacterized protein	72	7337	0	0	0	0	0	0
G3GRT5	Uncharacterized protein	103	11063	0	0	0	0	0	0
G3GRT6	RING finger protein 166	128	14422	0	0	0	0	0	0
G3GRT7	Zinc finger protein SNAI3	195	21635	0	0	0	0	0	0
G3GRT8	Diphosphomevalonate decarboxylase (EC 4.1.1.33) (Mevalonate pyrophosphate decarboxylase)	401	43838	0	0	0	0	0	0
G3GRT9	Cytochrome b-245 light chain	206	22379	1	0	0	0	0	2
G3GRU0	Interleukin-17C	182	20319	0	0	0	0	0	0
G3GRU1	Uncharacterized protein	79	8929	1	0	0	0	0	0
G3GRU2	Zinc finger CCCH domain-containing protein 18	972	108603	0	0	0	0	0	0
G3GRU3	Thyrotropin-releasing hormone receptor	476	52380	0	0	0	0	0	7
G3GRU4	Zinc finger protein ZFPM1	744	79381	0	0	0	0	0	0
G3GRU5	Zinc finger protein 469	3777	405239	0	0	0	0	0	0
G3GRU6	Protein BANP	544	59231	0	0	0	0	0	0
G3GRU7	Uncharacterized protein	61	6634	0	0	0	0	0	0
G3GRU8	Carbonic anhydrase 5A, mitochondrial (Fragment)	252	28263	0	0	0	0	0	0
G3GRU9	Large neutral amino acids transporter small subunit 1	506	55206	0	0	0	0	0	9
G3GRV0	Kelch domain-containing protein 4	589	65677	0	0	0	0	0	0
G3GRV1	Junctophilin-3	682	74830	0	0	0	0	0	0
G3GRV2	Zinc finger CCHC domain-containing protein 14	896	94525	0	0	0	0	0	0
G3GRV3	Uncharacterized protein	74	7935	0	0	0	0	0	0
[truncated: 23,828 more rows]

## Sheet: Mouse
Entry	Protein names	Length	Mass	SP	DSB	GPI	NG	OG	TMD	Location
Q8BG02	Serine/threonine-protein phosphatase 2A 55 kDa regulatory subunit B gamma isoform (PP2A subunit B isoform B55-gamma) (PP2A subunit B isoform PR55-gamma) (PP2A subunit B isoform R2-gamma) (PP2A subunit B isoform gamma)	447	51462	0	0	0	0	0	0
P24815	3 beta-hydroxysteroid dehydrogenase/Delta 5-->4-isomerase type 1 (3 beta-hydroxysteroid dehydrogenase/Delta 5-->4-isomerase type I) (3-beta-HSD I) _Includes: 3-beta-hydroxy-Delta(5)-steroid dehydrogenase (EC 1.1.1.145) (3-beta-hydroxy-5-ene steroid dehydrogenase) (Progesterone reductase); Steroid Delta-isomerase (EC 5.3.3.1) (Delta-5-3-ketosteroid isomerase)	373	42062	0	0	0	0	0	1	_rm
P55194	SH3 domain-binding protein 1 (3BP-1)	601	65285	0	0	0	0	0	0
P28334	5-hydroxytryptamine receptor 1B (5-HT-1B) (5-HT1B) (Serotonin receptor 1B)	386	43079	0	1	0	2	0	7	_pm
P35363	5-hydroxytryptamine receptor 2A (5-HT-2) (5-HT-2A) (Serotonin receptor 2A)	471	52842	0	2	0	5	0	7	_pm
Q02152	5-hydroxytryptamine receptor 2B (5-HT-2B) (5-HT2B) (5-HT-2F) (NP75 protein) (Serotonin receptor 2B)	479	53597	0	2	0	1	0	7	_pm
P23979	5-hydroxytryptamine receptor 3A (5-HT3-A) (5-HT3A) (5-hydroxytryptamine receptor 3) (5-HT-3) (5-HT3R) (Serotonin receptor 3A) (Serotonin-gated ion channel receptor)	487	56056	1	1	0	3	0	4	_pm
P97288	5-hydroxytryptamine receptor 4 (5-HT-4) (5-HT4) (Serotonin receptor 4)	388	43962	0	1	0	1	0	7	_pm
P32304	5-hydroxytryptamine receptor 7 (5-HT-7) (5-HT7) (5-HT-X) (Serotonin receptor 7)	448	49916	0	1	0	2	0	7	_pm
Q9DCD0	6-phosphogluconate dehydrogenase, decarboxylating (EC 1.1.1.44)	483	53247	0	0	0	0	0	0	_c
Q61247	Alpha-2-antiplasmin (Alpha-2-AP) (Alpha-2-plasmin inhibitor) (Alpha-2-PI) (Serpin F2)	491	54972	1	1	0	4	0	0	_e
Q9WVM8	Kynurenine/alpha-aminoadipate aminotransferase, mitochondrial (KAT/AadAT) (2-aminoadipate aminotransferase) (2-aminoadipate transaminase) (EC 2.6.1.39) (Alpha-aminoadipate aminotransferase) (AadAT) (Kynurenine aminotransferase II) (Kynurenine--oxoglutarate aminotransferase II) (Kynurenine--oxoglutarate transaminase 2) (EC 2.6.1.7) (Kynurenine--oxoglutarate transaminase II)	425	47598	0	0	0	0	0	0	_m
P41234	ATP-binding cassette sub-family A member 2 (ATP-binding cassette transporter 2) (ATP-binding cassette 2)	2434	270509	0	0	0	25	0	13
Q8R420	ATP-binding cassette sub-family A member 3	1704	191971	0	0	0	0	0	14	_pm
Q91V24	ATP-binding cassette sub-family A member 7	2159	236884	0	2	0	1	0	14	_pm
E9PX95	ATP-binding cassette sub-family A member 17	1733	196020	0	0	0	1	0	14	_rm
Q9JI39	ATP-binding cassette sub-family B member 10, mitochondrial (ABC-mitochondrial erythroid protein) (ABC-me protein) (ATP-binding cassette transporter 10) (ABC transporter 10 protein)	715	77188	0	0	0	0	0	5	_im
Q9QY30	Bile salt export pump (ATP-binding cassette sub-family B member 11) (Sister of P-glycoprotein)	1321	146749	0	0	0	4	0	12
P70170	ATP-binding cassette sub-family C member 9 (Sulfonylurea receptor 2)	1546	174239	0	0	0	2	0	15	_pm
Q9DBL1	Short/branched chain specific acyl-CoA dehydrogenase, mitochondrial (SBCAD) (EC 1.3.8.5) (2-methyl branched chain acyl-CoA dehydrogenase) (2-MEBCAD) (2-methylbutyryl-coenzyme A dehydrogenase) (2-methylbutyryl-CoA dehydrogenase)	432	47874	0	0	0	0	0	0	_m
P49582	Neuronal acetylcholine receptor subunit alpha-7	502	56632	1	2	0	3	0	4	_pm
Q8VCW8	Acyl-CoA synthetase family member 2, mitochondrial (EC 6.2.1.-)	615	67951	0	0	0	0	0	0	_m
Q3UNX5	Acyl-coenzyme A synthetase ACSM3, mitochondrial (EC 6.2.1.2) (Acyl-CoA synthetase medium-chain family member 3) (Butyrate--CoA ligase 3) (Butyryl-coenzyme A synthetase 3) (Middle-chain acyl-CoA synthetase 3) (Protein SA homolog)	580	65623	0	0	0	0	0	0	_m
Q8VCV1	Protein ABHD17C (EC 3.-.-.-) (Alpha/beta hydrolase domain-containing protein 17C) (Abhydrolase domain-containing protein 17C)	320	35098	0	0	0	0	0	0
Q8K442	ATP-binding cassette sub-family A member 8-A	1620	184180	0	0	0	3	0	15	_pm
P41233	ATP-binding cassette sub-family A member 1 (ATP-binding cassette transporter 1) (ABC-1) (ATP-binding cassette 1)	2261	253912	0	2	0	22	0	15	_pm
Q9CXJ4	ATP-binding cassette sub-family B member 8, mitochondrial	717	78000	0	0	0	0	0	5	_im
Q99LE6	ATP-binding cassette sub-family F member 2	628	71782	0	0	0	0	0	0
Q69ZX8	Actin-binding LIM protein 3 (abLIM-3) (Actin-binding LIM protein family member 3)	682	77630	0	0	0	0	0	0	_c
Q7TQI7	Ankyrin repeat and BTB/POZ domain-containing protein 2	1024	113503	0	0	0	0	0	0
Q8JZN5	Acyl-CoA dehydrogenase family member 9, mitochondrial (ACAD-9) (EC 1.3.99.-)	625	68722	0	0	0	0	0	0	_m
P50544	Very long-chain specific acyl-CoA dehydrogenase, mitochondrial (EC 1.3.8.9) (MVLCAD) (VLCAD)	656	70875	0	0	0	0	0	0	_im
Q99J27	Acetyl-coenzyme A transporter 1 (AT-1) (Acetyl-CoA transporter 1) (Solute carrier family 33 member 1)	550	61075	0	0	0	1	0	11	_rm
Q5XG73	Acyl-CoA-binding domain-containing protein 5	508	56614	0	0	0	0	0	1
P31786	Acyl-CoA-binding protein (ACBP) (Diazepam-binding inhibitor) (DBI) (Endozepine) (EP)	87	10000	0	0	0	0	0	0	_r
Q80XL6	Acyl-CoA dehydrogenase family member 11 (ACAD-11) (EC 1.3.99.-)	779	87366	0	0	0	0	0	0
D0G895	Angiotensin-converting enzyme-like protein Ace3	737	85874	1	0	0	1	0	2	_c
Q8VD53	Alkaline ceramidase 2 (AlkCDase 2) (Alkaline CDase 2) (maCER2) (EC 3.5.1.23) (Acylsphingosine deacylase 3-like) (Cancer-related gene liver 1 protein) (CRG-L1) (N-acylsphingosine amidohydrolase 3-like)	275	31369	0	0	0	1	0	7	_gm
Q8R4G9	Neuronal acetylcholine receptor subunit alpha-3	499	57110	1	2	0	2	0	4	_pm
Q8BMN3	Neuronal acetylcholine receptor subunit beta-3	464	53112	1	1	0	2	0	4	_pm
P20782	Acetylcholine receptor subunit epsilon	493	54914	1	1	0	2	0	4	_pm
O08707	Atypical chemokine receptor 2 (C-C chemokine receptor D6) (Chemokine-binding protein 2) (Chemokine-binding protein D6)	378	43207	0	1	0	1	0	7
P56485	Atypical chemokine receptor 3 (C-X-C chemokine receptor type 7) (CXC-R7) (CXCR-7) (Chemokine orphan receptor 1) (G-protein coupled receptor RDC1 homolog) (RDC-1)	362	41636	0	1	0	2	0	7	_pm
Q9QY84	Actin-like protein 7A (Actin-like-7-alpha) (Testis-specific actin-2) (T-actin-2)	440	49451	0	0	0	0	0	0	_c
Q9QXD1	Peroxisomal acyl-coenzyme A oxidase 2 (EC 1.17.99.3) (3-alpha,7-alpha,12-alpha-trihydroxy-5-beta-cholestanoyl-CoA 24-hydroxylase) (3-alpha,7-alpha,12-alpha-trihydroxy-5-beta-cholestanoyl-CoA oxidase) (Trihydroxycoprostanoyl-CoA oxidase) (THCA-CoA oxidase) (THCCox)	681	76863	0	0	0	0	0	0
Q9QXG4	Acetyl-coenzyme A synthetase, cytoplasmic (EC 6.2.1.1) (Acetate--CoA ligase) (Acetyl-CoA synthetase) (ACS) (AceCS) (Acyl-CoA synthetase short-chain family member 2) (Acyl-activating enzyme)	701	78862	0	0	0	0	0	0	_c
Q3URE1	Acyl-CoA synthetase family member 3, mitochondrial (EC 6.2.1.-)	583	65077	0	0	0	0	0	0	_m
Q80W40	Acyl-coenzyme A synthetase ACSM4, mitochondrial (EC 6.2.1.2) (Olfactory specific medium-chain acyl CoA synthetase) (O-MACS)	580	65427	0	0	0	0	0	0	_m
P60710	Actin, cytoplasmic 1 (Beta-actin) _Cleaved into: Actin, cytoplasmic 1, N-terminally processed	375	41737	0	0	0	0	0	0	_c
Q8BXF8	Actin-related protein T3 (ARP-T3) (Actin-related protein M1)	369	40443	0	0	0	0	0	0	_c
Q9Z131	SH3 domain-binding protein 5 (SH3BP-5) (SH3 domain-binding protein that preferentially associates with BTK)	463	51807	0	0	0	0	0	0	_m
Q60876	Eukaryotic translation initiation factor 4E-binding protein 1 (4E-BP1) (eIF4E-binding protein 1) (Phosphorylated heat- and acid-stable protein regulated by insulin 1) (PHAS-I)	117	12325	0	0	0	0	0	0
Q9JHJ5	5-hydroxytryptamine receptor 3B (5-HT3-B) (5-HT3B) (Serotonin receptor 3B)	437	50321	1	1	0	4	0	4	_pm
P31387	5-hydroxytryptamine receptor 5B (5-HT-5B) (5-HT5B) (Serotonin receptor 5B)	370	41201	0	1	0	1	0	7	_pm
Q9R0W9	Neuronal acetylcholine receptor subunit alpha-6	494	56856	1	2	0	2	0	4	_pm
Q9QUI6	Atypical chemokine receptor 1 (Duffy antigen/chemokine receptor) (CD antigen CD234)	334	36694	0	2	0	4	0	7
A2AKE7	Actin-like protein 10	346	37759	0	0	0	0	0	0
P83855	Putative sperm adenylate cyclase (EC 4.6.1.1) (Fragment)	21	2502	0	0	0	0	0	0
Q8R519	2-amino-3-carboxymuconate-6-semialdehyde decarboxylase (EC 4.1.1.45) (Picolinate carboxylase)	336	38027	0	0	0	0	0	0
Q32MW3	Acyl-coenzyme A thioesterase 10, mitochondrial (Acyl-CoA thioesterase 10) (EC 3.1.2.-) (Mitochondrial 48 kDa acyl-CoA thioester hydrolase 2) (Mt-ACT48.2)	439	50552	0	0	0	0	0	0	_m
Q9DBK0	Acyl-coenzyme A thioesterase 12 (Acyl-CoA thioesterase 12) (EC 3.1.2.1) (Acyl-CoA thioester hydrolase 12) (Cytoplasmic acetyl-CoA hydrolase 1) (CACH-1) (mCACH-1)	556	61762	0	0	0	0	0	0	_c
Q9CQJ0	Acyl-coenzyme A thioesterase THEM5 (Acyl-CoA thioesterase THEM5) (EC 3.1.2.2) (Acyl-coenzyme A thioesterase 15) (Thioesterase superfamily member 5)	248	27865	0	0	0	0	0	0	_m
Q99KI0	Aconitate hydratase, mitochondrial (Aconitase) (EC 4.2.1.3) (Citrate hydro-lyase)	780	85464	0	0	0	0	0	0	_m
P41216	Long-chain-fatty-acid--CoA ligase 1 (EC 6.2.1.3) (Long-chain acyl-CoA synthetase 1) (LACS 1)	699	77951	0	0	0	0	1	1	_m
P62737	Actin, aortic smooth muscle (Alpha-actin-2)	377	42009	0	0	0	0	0	0	_c
P63268	Actin, gamma-enteric smooth muscle (Alpha-actin-3) (Gamma-2-actin) (Smooth muscle gamma-actin)	376	41877	0	0	0	0	0	0	_c
P57780	Alpha-actinin-4 (Non-muscle alpha-actinin 4)	912	104977	0	0	0	0	0	0	_n
P68134	Actin, alpha skeletal muscle (Alpha-actin-1)	377	42051	0	0	0	0	0	0	_c
O88839	Disintegrin and metalloproteinase domain-containing protein 15 (ADAM 15) (EC 3.4.24.-) (AD56) (Metalloprotease RGD disintegrin protein) (Metalloproteinase-like, disintegrin-like, and cysteine-rich protein 15) (MDC-15) (Metargidin)	864	92664	1	7	0	5	0	1
P97717	Alpha-1B adrenergic receptor (Alpha-1B adrenoreceptor) (Alpha-1B adrenoceptor)	514	56418	0	1	0	4	0	7	_n
Q80SY6	Adenosine deaminase-like protein (EC 3.5.4.-)	360	41001	0	0	0	0	0	0
O35227	Disintegrin and metalloproteinase domain-containing protein 7 (ADAM 7)	789	89188	1	4	0	6	0	1
Q05910	Disintegrin and metalloproteinase domain-containing protein 8 (ADAM 8) (EC 3.4.24.-) (Cell surface antigen MS2) (Macrophage cysteine-rich glycoprotein) (CD antigen CD156a)	826	90046	1	12	0	4	0	1
Q6PD03	Serine/threonine-protein phosphatase 2A 56 kDa regulatory subunit alpha isoform (PP2A B subunit isoform B'-alpha) (PP2A B subunit isoform B56-alpha) (PP2A B subunit isoform PR61-alpha) (PR61alpha) (PP2A B subunit isoform R5-alpha)	486	56347	0	0	0	0	0	0	_c
Q6PD28	Serine/threonine-protein phosphatase 2A 56 kDa regulatory subunit beta isoform (PP2A B subunit isoform B'-beta) (PP2A B subunit isoform B56-beta) (PP2A B subunit isoform PR61-beta) (PP2A B subunit isoform R5-beta)	497	57342	0	0	0	0	0	0	_c
P26150	3 beta-hydroxysteroid dehydrogenase/Delta 5-->4-isomerase type 3 (3 beta-hydroxysteroid dehydrogenase/Delta 5-->4-isomerase type III) (3-beta-HSD III) _Includes: 3-beta-hydroxy-Delta(5)-steroid dehydrogenase (EC 1.1.1.145) (3-beta-hydroxy-5-ene steroid dehydrogenase) (Progesterone reductase); Steroid Delta-isomerase (EC 5.3.3.1) (Delta-5-3-ketosteroid isomerase)	373	42031	0	0	0	0	0	1	_rm
P22599	Alpha-1-antitrypsin 1-2 (AAT) (Alpha-1 protease inhibitor 2) (Alpha-1-antiproteinase) (Serine protease inhibitor 1-2) (Serine protease inhibitor A1b) (Serpin A1b)	413	45975	1	0	0	3	0	0	_e
Q00897	Alpha-1-antitrypsin 1-4 (Alpha-1 protease inhibitor 4) (Serine protease inhibitor 1-4) (Serine protease inhibitor A1d) (Serpin A1d)	413	45998	1	0	0	3	0	0	_e
Q60614	Adenosine receptor A2b	332	36120	0	1	0	2	0	7	_pm
Q8R5A3	Amyloid beta A4 precursor protein-binding family B member 1-interacting protein (APBB1-interacting protein 1) (Proline-rich EVH1 ligand 1) (PREL-1) (Proline-rich protein 48)	670	74319	0	0	0	0	0	0	_pm
Q8K449	ATP-binding cassette sub-family A member 9	1623	183114	0	0	0	1	0	14	_pm
Q5SSE9	ATP-binding cassette sub-family A member 13	5034	568897	0	0	0	0	0	14	_pm
Q61102	ATP-binding cassette sub-family B member 7, mitochondrial (ATP-binding cassette transporter 7) (ABC transporter 7 protein)	752	82581	0	0	0	0	0	6	_im
Q8R2Y0	Monoacylglycerol lipase ABHD6 (EC 3.1.1.23) (2-arachidonoylglycerol hydrolase) (Abhydrolase domain-containing protein 6)	336	38205	0	0	0	0	0	1	_pm
Q6PE15	Mycophenolic acid acyl-glucuronide esterase, mitochondrial (EC 3.1.1.93) (Alpha/beta hydrolase domain-containing protein 10) (Abhydrolase domain-containing protein 10)	297	33040	0	0	0	0	0	0	_m
Q922Q6	Protein ABHD14A (EC 3.-.-.-) (Alpha/beta hydrolase domain-containing protein 14A) (Abhydrolase domain-containing protein 14A) (Down-regulated in Zic-1-mutant protein)	247	27839	0	0	0	1	0	1	_c
Q80YU0	Protein ABHD16B (EC 3.-.-.-) (Alpha/beta hydrolase domain-containing protein 16B) (Abhydrolase domain-containing protein 16B)	474	53297	0	0	0	0	0	0
P00520	Tyrosine-protein kinase ABL1 (EC 2.7.10.2) (Abelson murine leukemia viral oncogene homolog 1) (Abelson tyrosine-protein kinase 1) (Proto-oncogene c-Abl) (p150)	1123	122673	0	0	0	0	0	0	_c
P09470	Angiotensin-converting enzyme (ACE) (EC 3.2.1.-) (EC 3.4.15.1) (Dipeptidyl carboxypeptidase I) (Kininase II) (CD antigen CD143) _Cleaved into: Angiotensin-converting enzyme, soluble form	1312	150918	1	4	0	13	0	1	_pm
O70174	Neuronal acetylcholine receptor subunit alpha-4	629	70305	1	2	0	3	0	4	_pm
Q9ERK7	Neuronal acetylcholine receptor subunit beta-2	501	57113	1	1	0	2	0	4	_pm
Q8R493	Neuronal acetylcholine receptor subunit beta-4	495	55809	1	1	0	4	0	4	_pm
P09690	Acetylcholine receptor subunit beta	501	56931	1	1	0	1	0	4	_pm
P02716	Acetylcholine receptor subunit delta	520	59143	1	1	0	3	0	4	_pm
O54967	Activated CDC42 kinase 1 (ACK-1) (EC 2.7.10.2) (EC 2.7.11.1) (Non-receptor protein tyrosine kinase Ack) (Tyrosine kinase non-receptor protein 2)	1055	116975	0	0	0	0	0	0	_pm
O70456	14-3-3 protein sigma (Stratifin)	248	27706	0	0	0	0	0	0	_c
Q64264	5-hydroxytryptamine receptor 1A (5-HT-1A) (5-HT1A) (Serotonin receptor 1A)	421	46176	0	1	0	4	0	7	_pm
Q61224	5-hydroxytryptamine receptor 1D (5-HT-1D) (5-HT1D) (Serotonin receptor 1D)	374	41594	0	1	0	3	0	7	_pm
P30966	5-hydroxytryptamine receptor 5A (5-HT-5) (5-HT-5A) (5-HT5A) (Serotonin receptor 5A)	357	40736	0	1	0	2	0	7	_pm
Q9R1C8	5-hydroxytryptamine receptor 6 (5-HT-6) (5-HT6) (Serotonin receptor 6)	440	46998	0	1	0	1	0	7	_pm
Q91YE9	Cytosolic 5'-nucleotidase 1B (cN1B) (EC 3.1.3.5) (Autoimmune infertility-related protein) (Cytosolic 5'-nucleotidase IB) (cN-IB)	573	65002	0	0	0	0	0	0	_c
Q571I9	Aldehyde dehydrogenase family 16 member A1	802	84756	0	0	0	0	0	0
Q8C0J2	Autophagy-related protein 16-1 (APG16-like 1)	607	68172	0	0	0	0	0	0	_c
Q60590	Alpha-1-acid glycoprotein 1 (AGP 1) (Orosomucoid-1) (OMD 1)	207	23895	1	1	0	5	0	0	_e
Q63805	Alpha-1-acid glycoprotein 3 (AGP 3) (Orosomucoid-3) (OMD 3)	206	24069	1	1	0	3	0	0	_e
Q9DCQ7	Alpha-1-antitrypsin 1-6 (Alpha-1 protease inhibitor 6) (Alpha-1-antiproteinase) (Serine protease inhibitor 1-6) (Serine protease inhibitor A1f) (Serpin A1f)	411	46337	1	0	0	4	0	0	_e
Q19LI2	Alpha-1B-glycoprotein (Alpha-1-B glycoprotein)	512	56554	1	5	0	7	0	0	_e
Q60612	Adenosine receptor A1	326	36638	0	1	0	2	0	7	_pm
Q9D1A0	Thioredoxin-like protein AAED1 (AhpC/TSA antioxidant enzyme domain-containing protein 1)	226	24904	0	0	0	0	0	0
Q3UHJ0	AP2-associated protein kinase 1 (EC 2.7.11.1) (Adaptor-associated kinase 1)	959	103346	0	0	0	0	0	0	_pm
Q91WG5	5'-AMP-activated protein kinase subunit gamma-2 (AMPK gamma2) (AMPK subunit gamma-2)	566	62949	0	0	0	0	0	0
Q8BGM7	5'-AMP-activated protein kinase subunit gamma-3 (AMPK gamma3) (AMPK subunit gamma-3)	489	53849	0	0	0	0	0	0
Q99PE8	ATP-binding cassette sub-family G member 5 (Sterolin-1)	652	73244	0	0	0	3	0	6	_pm
Q99LR1	Monoacylglycerol lipase ABHD12 (EC 3.1.1.23) (2-arachidonoylglycerol hydrolase) (Abhydrolase domain-containing protein 12)	398	45270	0	0	0	0	0	1	_pm
Q4JIM5	Abelson tyrosine-protein kinase 2 (EC 2.7.10.2) (Abelson murine leukemia viral oncogene homolog 2) (Abelson-related gene protein) (Tyrosine-protein kinase ARG)	1182	128196	0	0	0	0	0	0	_c
E9Q4Z2	Acetyl-CoA carboxylase 2 (EC 6.4.1.2) (ACC-beta) _Includes: Biotin carboxylase (EC 6.3.4.14)	2448	275750	0	0	0	0	0	0	_m
Q9CQV8	14-3-3 protein beta/alpha (Protein kinase C inhibitor protein 1) (KCIP-1) _Cleaved into: 14-3-3 protein beta/alpha, N-terminally processed	246	28086	0	0	0	0	0	0	_c
P68510	14-3-3 protein eta	246	28212	0	0	0	0	0	0	_c
P68254	14-3-3 protein theta (14-3-3 protein tau)	245	27778	0	0	0	0	0	0	_c
P70445	Eukaryotic translation initiation factor 4E-binding protein 2 (4E-BP2) (eIF4E-binding protein 2) (Phosphorylated heat- and acid-stable protein regulated by insulin 2) (PHAS-II)	120	12898	0	0	0	0	0	0
P07361	Alpha-1-acid glycoprotein 2 (AGP 2) (Orosomucoid-2) (OMD 2)	207	23843	1	1	0	5	0	0	_e
Q9D2R0	Acetoacetyl-CoA synthetase (EC 6.2.1.16)	672	75200	0	0	0	0	0	0	_c
Q811W1	Alanine and arginine-rich domain-containing protein	167	18923	0	0	0	0	0	0
Q3THG9	Alanyl-tRNA editing protein Aarsd1 (Alanyl-tRNA deacylase alaX) (AlaX) (AlaXp-II) (Alanyl-tRNA synthetase domain-containing protein 1)	412	44971	0	0	0	0	0	0	_c
Q99K67	Alpha-aminoadipic semialdehyde synthase, mitochondrial (LKR/SDH) _Includes: Lysine ketoglutarate reductase (LKR) (LOR) (EC 1.5.1.8); Saccharopine dehydrogenase (SDH) (EC 1.5.1.9)	926	102975	0	0	0	0	0	0	_m
Q7TSV6	Putative aspartate aminotransferase, cytoplasmic 2 (EC 2.6.1.-) (Glutamate oxaloacetate transaminase 1-like protein 1) (Transaminase A-like protein 1)	404	45458	0	0	0	0	0	0	_c
P61222	ATP-binding cassette sub-family E member 1 (RNase L inhibitor) (Ribonuclease 4 inhibitor) (RNS4I)	599	67314	0	0	0	0	0	0	_c
Q9WV35	C->U-editing enzyme APOBEC-2 (EC 3.5.4.36) (mRNA(cytosine(6666)) deaminase 2)	224	25660	0	0	0	0	0	0
Q5F2F2	Protein ABHD15 (EC 3.1.1.-) (Alpha/beta hydrolase domain-containing protein 15) (Abhydrolase domain-containing protein 15)	459	51152	1	0	0	0	0	0	_e
Q91ZH7	Phospholipase ABHD3 (EC 3.1.1.32) (EC 3.1.1.4) (Abhydrolase domain-containing protein 3) (Lung alpha/beta hydrolase 3) (MmLABH3)	411	46232	0	0	0	0	0	1	_pm
Q80UX8	Protein ABHD13 (EC 3.-.-.-) (Alpha/beta hydrolase domain-containing protein 13) (Abhydrolase domain-containing protein 13)	337	38525	0	0	0	1	0	1	_pm
Q8K370	Acyl-CoA dehydrogenase family member 10 (ACAD-10) (EC 1.3.99.-)	1069	118979	0	0	0	0	0	0
Q5EE38	Adrenocortical dysplasia protein	416	44713	0	0	0	0	0	0	_n
Q91X60	Neuronal acetylcholine receptor subunit alpha-2	512	58735	1	2	0	3	0	4	_pm
P04756	Acetylcholine receptor subunit alpha	457	51939	1	2	0	1	0	4	_pm
Q9JIX8	Apoptotic chromatin condensation inducer in the nucleus (Acinus)	1338	150719	0	0	0	0	0	0	_n
P32211	Muscarinic acetylcholine receptor M4 (Mm4 mAChR)	479	52973	0	1	0	2	0	7	_pm
Q9CQR4	Acyl-coenzyme A thioesterase 13 (Acyl-CoA thioesterase 13) (EC 3.1.2.-) (Thioesterase superfamily member 2) _Cleaved into: Acyl-coenzyme A thioesterase 13, N-terminally processed	140	15183	0	0	0	0	0	0	_c
P63101	14-3-3 protein zeta/delta (Protein kinase C inhibitor protein 1) (KCIP-1) (SEZ-2)	245	27771	0	0	0	0	0	0	_c
Q925E7	Serine/threonine-protein phosphatase 2A 55 kDa regulatory subunit B delta isoform (PP2A subunit B isoform B55-delta) (PP2A subunit B isoform PR55-delta) (PP2A subunit B isoform R2-delta) (PP2A subunit B isoform delta)	453	51957	0	0	0	0	0	0	_c
Q61694	3 beta-hydroxysteroid dehydrogenase type 5 (3 beta-hydroxysteroid dehydrogenase type V) (3-beta-HSD V) (3-beta-hydroxy-5-ene steroid dehydrogenase) (NADPH-dependent 3-beta-hydroxy-Delta(5)-steroid dehydrogenase) (EC 1.1.1.-) (Progesterone reductase)	373	41892	0	0	0	0	0	1	_rm
Q9EQC1	3 beta-hydroxysteroid dehydrogenase type 7 (3 beta-hydroxysteroid dehydrogenase type VII) (3-beta-HSD VII) (3-beta-hydroxy-Delta(5)-C27 steroid oxidoreductase) (C(27) 3-beta-HSD) (EC 1.1.1.-) (Cholest-5-ene-3-beta,7-alpha-diol 3-beta-dehydrogenase) (EC 1.1.1.181)	369	41135	0	0	0	0	0	2	_rm
P48193	Protein 4.1 (P4.1) (4.1R) (Band 4.1)	858	95911	0	0	0	0	0	0	_c
A3KFX0	Cytosolic 5'-nucleotidase 1A (cN1A) (EC 3.1.3.5) (Cytosolic 5'-nucleotidase IA) (cN-IA)	365	40678	0	0	0	0	0	0	_c
P12023	Amyloid beta A4 protein (ABPP) (APP) (Alzheimer disease amyloid A4 protein homolog) (Amyloid precursor protein) (Amyloidogenic glycoprotein) (AG) (Beta-amyloid precursor protein) _Cleaved into: N-APP; Soluble APP-alpha (S-APP-alpha); Soluble APP-beta (S-APP-beta); C99 (APP-C99); Beta-amyloid protein 42 (Beta-APP42); Beta-amyloid protein 40 (Beta-APP40); C83; P3(42); P3(40); C80; Gamma-secretase C…	770	86722	1	9	0	2	0	1	_pm
Q9DC29	ATP-binding cassette sub-family B member 6, mitochondrial	842	93770	0	0	0	0	0	11	_pm
Q9JJ59	ATP-binding cassette sub-family B member 9 (ATP-binding cassette transporter 9) (ABC transporter 9 protein) (mABCB9) (TAP-like protein) (TAPL)	762	83963	0	0	0	0	0	8	_lm
P55096	ATP-binding cassette sub-family D member 3 (68 kDa peroxisomal membrane protein) (PMP68) (70 kDa peroxisomal membrane protein) (PMP70)	659	75475	0	0	0	3	0	4
Q7TMS5	ATP-binding cassette sub-family G member 2 (Breast cancer resistance protein 1 homolog) (Urate exporter) (CD antigen CD338)	657	72978	0	2	0	2	0	6	_pm
Q99P81	ATP-binding cassette sub-family G member 3	650	73613	0	0	0	0	0	6	_pm
P51908	C->U-editing enzyme APOBEC-1 (EC 3.5.4.36) (Apolipoprotein B mRNA-editing enzyme 1) (mRNA(cytosine(6666)) deaminase 1)	229	27522	0	0	0	0	0	0	_c
Q9QXM0	Monoacylglycerol lipase ABHD2 (EC 3.1.1.23) (2-arachidonoylglycerol hydrolase) (Abhydrolase domain-containing protein 2) (Lung alpha/beta hydrolase 2) (MmLABH2)	425	48378	0	0	0	2	0	1	_pm
Q9DBL9	1-acylglycerol-3-phosphate O-acyltransferase ABHD5 (EC 2.3.1.51) (Abhydrolase domain-containing protein 5) (Lipid droplet-binding protein CGI-58) (Protein CGI-58)	351	39155	0	0	0	0	0	0	_c
Q8R0P8	Protein ABHD8 (EC 3.-.-.-) (Alpha/beta hydrolase domain-containing protein 8) (Abhydrolase domain-containing protein 8)	439	48229	0	0	0	0	0	0
Q8BL65	Actin-binding LIM protein 2 (abLIM-2) (Actin-binding LIM protein family member 2)	612	68107	0	0	0	0	0	0	_c
Q6ZQK5	Arf-GAP with coiled-coil, ANK repeat and PH domain-containing protein 2 (Centaurin-beta-2) (Cnt-b2)	770	87211	0	0	0	0	0	0
Q9D061	Acyl-CoA-binding domain-containing protein 6	282	30887	0	0	0	0	0	0	_c
Q8R0I0	Angiotensin-converting enzyme 2 (EC 3.4.17.23) (ACE-related carboxypeptidase) _Cleaved into: Processed angiotensin-converting enzyme 2	805	92368	1	3	0	5	0	1	_pm
P21836	Acetylcholinesterase (AChE) (EC 3.1.1.7)	614	68169	1	4	0	3	0	0	_pm
P04760	Acetylcholine receptor subunit gamma	519	58745	1	1	0	2	0	4	_pm
Q60996	Serine/threonine-protein phosphatase 2A 56 kDa regulatory subunit gamma isoform (PP2A B subunit isoform B'-alpha-3) (PP2A B subunit isoform B'-gamma) (PP2A B subunit isoform B56-gamma) (PP2A B subunit isoform PR61-gamma) (PP2A B subunit isoform R5-gamma)	524	60824	0	0	0	0	0	0	_n
Q7TNP2	Serine/threonine-protein phosphatase 2A 65 kDa regulatory subunit A beta isoform (PP2A subunit A isoform PR65-beta) (PP2A subunit A isoform R1-beta)	601	65934	0	0	0	0	0	0
Q61767	3 beta-hydroxysteroid dehydrogenase type 4 (3 beta-hydroxysteroid dehydrogenase type IV) (3-beta-HSD IV) (3-beta-hydroxy-5-ene steroid dehydrogenase) (NADPH-dependent 3-beta-hydroxy-Delta(5)-steroid dehydrogenase) (EC 1.1.1.-) (Progesterone reductase)	373	41766	0	0	0	0	0	1	_rm
O35469	3 beta-hydroxysteroid dehydrogenase/Delta 5-->4-isomerase type 6 (EC 1.1.1.-) (3 beta-hydroxysteroid dehydrogenase/Delta 5-->4-isomerase type VI) (3-beta-HSD VI) _Includes: 3-beta-hydroxy-Delta(5)-steroid dehydrogenase (EC 1.1.1.145) (3-beta-hydroxy-5-ene steroid dehydrogenase) (Progesterone reductase); Steroid Delta-isomerase (EC 5.3.3.1) (Delta-5-3-ketosteroid isomerase)	373	41977	0	0	0	0	0	1	_rm
Q99L13	3-hydroxyisobutyrate dehydrogenase, mitochondrial (HIBADH) (EC 1.1.1.31)	335	35440	0	0	0	0	0	0	_m
Q3UKZ7	ARL14 effector protein-like	152	17541	0	0	0	0	0	0
Q00896	Alpha-1-antitrypsin 1-3 (Alpha-1 protease inhibitor 3) (Alpha-1 protease inhibitor 6) (Alpha-1-antitrypsin 1-6) (Serine protease inhibitor 1-3) (Serine protease inhibitor 1-6) (Serine protease inhibitor A1c) (Serpin A1c)	412	45823	1	0	0	3	0	0	_e
Q00898	Alpha-1-antitrypsin 1-5 (Alpha-1 protease inhibitor 5) (Serine protease inhibitor 1-5) (Serine protease inhibitor A1e) (Serpin A1e)	413	45891	1	0	0	3	0	0	_e
Q6GQT1	Alpha-2-macroglobulin-P (Alpha-2-macroglobulin)	1474	164353	1	13	0	9	0	0	_e
Q61618	Adenosine receptor A3 (A3AR)	319	36449	0	1	0	3	0	7	_pm
P63115	Asc-type amino acid transporter 1 (Asc-1) (D-serine transporter) (Solute carrier family 7 member 10)	530	57549	0	0	0	0	0	10	_pm
Q8R2R3	Alpha- and gamma-adaptin-binding protein p34	316	34511	0	0	0	0	0	0	_c
Q9R078	5'-AMP-activated protein kinase subunit beta-1 (AMPK subunit beta-1) (AMPKb)	270	30308	0	0	0	0	0	0
Q8R0P4	Mth938 domain-containing protein (LI2)	122	13244	0	0	0	0	0	0	_c
Q8BRK8	5'-AMP-activated protein kinase catalytic subunit alpha-2 (AMPK subunit alpha-2) (EC 2.7.11.1) (Acetyl-CoA carboxylase kinase) (ACACA kinase) (EC 2.7.11.27) (Hydroxymethylglutaryl-CoA reductase kinase) (HMGCR kinase) (EC 2.7.11.31)	552	62022	0	0	0	0	0	0	_c
Q6P542	ATP-binding cassette sub-family F member 1	837	94945	0	0	0	0	0	0	_c
P62484	Abl interactor 2 (Abelson interactor 2) (Abi-2)	446	49387	0	0	0	0	0	0	_c
Q8BYZ1	ABI gene family member 3 (New molecule including SH3) (Nesh)	367	39107	0	0	0	0	0	0	_c
Q99LJ2	Ankyrin repeat and BTB/POZ domain-containing protein 1	478	54058	0	0	0	0	0	0	_c
Q9D7B6	Isobutyryl-CoA dehydrogenase, mitochondrial (EC 1.3.99.-) (Acyl-CoA dehydrogenase family member 8) (ACAD-8)	413	45020	0	0	0	0	0	0	_m
P51174	Long-chain specific acyl-CoA dehydrogenase, mitochondrial (LCAD) (EC 1.3.8.8)	430	47908	0	0	0	0	0	0	_m
Q8K2H4	Arf-GAP with coiled-coil, ANK repeat and PH domain-containing protein 1 (Centaurin-beta-1) (Cnt-b1)	740	81704	0	0	0	0	0	0
Q9D258	Acyl-CoA-binding domain-containing protein 7	88	10011	0	0	0	0	0	0
Q3UX83	Probable inactive 1-aminocyclopropane-1-carboxylate synthase-like protein 2 (ACC synthase-like protein 2)	580	66129	0	0	0	0	0	0
Q61151	Serine/threonine-protein phosphatase 2A 56 kDa regulatory subunit epsilon isoform (PP2A B subunit isoform B'-epsilon) (PP2A B subunit isoform B56-epsilon) (PP2A B subunit isoform PR61-epsilon) (PP2A B subunit isoform R5-epsilon)	467	54713	0	0	0	0	0	0	_c
P26149	3 beta-hydroxysteroid dehydrogenase/Delta 5-->4-isomerase type 2 (3 beta-hydroxysteroid dehydrogenase/Delta 5-->4-isomerase type II) (3-beta-HSD II) _Includes: 3-beta-hydroxy-Delta(5)-steroid dehydrogenase (EC 1.1.1.145) (3-beta-hydroxy-5-ene steroid dehydrogenase) (Progesterone reductase); Steroid Delta-isomerase (EC 5.3.3.1) (Delta-5-3-ketosteroid isomerase)	373	41923	0	0	0	0	0	1	_rm
Q06649	SH3 domain-binding protein 2 (3BP-2)	559	62208	0	0	0	0	0	0
Q04841	DNA-3-methyladenine glycosylase (EC 3.2.2.21) (3-alkyladenine DNA glycosylase) (3-methyladenine DNA glycosidase) (ADPG) (N-methylpurine-DNA glycosylase)	333	36472	0	0	0	0	0	0	_c
Q9D020	Cytosolic 5'-nucleotidase 3A (EC 3.1.3.5) (7-methylguanosine phosphate-specific 5'-nucleotidase) (7-methylguanosine nucleotidase) (EC 3.1.3.91) (Cytosolic 5'-nucleotidase 3) (Cytosolic 5'-nucleotidase III) (cN-III) (Lupin) (Pyrimidine 5'-nucleotidase 1) (P5'N-1) (P5N-1) (PN-I)	331	37252	0	0	0	0	0	0	_c
Q3UFY7	7-methylguanosine phosphate-specific 5'-nucleotidase (7-methylguanosine nucleotidase) (EC 3.1.3.91) (Cytosolic 5'-nucleotidase 3B) (Cytosolic 5'-nucleotidase III-like protein) (cN-III-like protein) (EC 3.1.3.5) (N(7)-methylguanylate 5'-phosphatase)	300	34425	0	0	0	0	0	0	_c
Q61503	5'-nucleotidase (5'-NT) (EC 3.1.3.5) (Ecto-5'-nucleotidase) (CD antigen CD73)	576	63864	1	4	1	4	0	0	_pm
Q3V1N9	Alpha-1,3-galactosyltransferase 2 (EC 2.4.1.87) (Isoglobotriaosylceramide synthase) (iGb3 synthase) (iGb3S)	370	42649	0	0	0	2	0	1	_g
O54950	5'-AMP-activated protein kinase subunit gamma-1 (AMPK gamma1) (AMPK subunit gamma-1) (AMPKg)	330	37520	0	0	0	0	0	0
P05202	Aspartate aminotransferase, mitochondrial (mAspAT) (EC 2.6.1.1) (EC 2.6.1.7) (Fatty acid-binding protein) (FABP-1) (Glutamate oxaloacetate transaminase 2) (Kynurenine aminotransferase 4) (Kynurenine aminotransferase IV) (Kynurenine--oxoglutarate transaminase 4) (Kynurenine--oxoglutarate transaminase IV) (Plasma membrane-associated fatty acid-binding protein) (FABPpm) (Transaminase A)	430	47411	0	0	0	0	0	0	_m
Q99JW1	Protein ABHD17A (EC 3.-.-.-) (Alpha/beta hydrolase domain-containing protein 17A) (Abhydrolase domain-containing protein 17A)	310	33950	1	0	0	0	0	0	_e
O89016	ATP-binding cassette sub-family D member 4 (PMP70-related protein) (P70R) (Peroxisomal membrane protein 1-like) (PXMP1-L) (Peroxisomal membrane protein 69) (PMP69)	606	68583	0	0	0	0	0	5
Q9DBM0	ATP-binding cassette sub-family G member 8 (Sterolin-2)	673	75996	0	0	0	1	0	6	_pm
Q8C1A9	Protein ABHD18 (Alpha/beta hydrolase domain-containing protein 18) (Abhydrolase domain-containing protein 18)	464	53168	1	0	0	1	0	0	_e
Q497M3	Putative C->U-editing enzyme APOBEC-4 (EC 3.5.4.-) (Apolipoprotein B mRNA-editing enzyme catalytic polypeptide-like 4)	374	42721	0	0	0	0	0	0
Q8K4G5	Actin-binding LIM protein 1 (abLIM-1) (Actin-binding LIM protein family member 1)	861	96805	0	0	0	0	0	0	_c
P61982	14-3-3 protein gamma _Cleaved into: 14-3-3 protein gamma, N-terminally processed	247	28303	0	0	0	0	0	0	_c
A2AIG8	1-aminocyclopropane-1-carboxylate synthase-like protein 1 (ACC synthase-like protein 1)	502	56879	0	0	0	0	0	0
Q76MZ3	Serine/threonine-protein phosphatase 2A 65 kDa regulatory subunit A alpha isoform (PP2A subunit A isoform PR65-alpha) (PP2A subunit A isoform R1-alpha)	589	65323	0	0	0	0	0	0	_c
Q9EST3	Eukaryotic translation initiation factor 4E transporter (4E-T) (eIF4E transporter) (Eukaryotic translation initiation factor 4E nuclear import factor 1)	983	107986	0	0	0	0	0	0	_c
P10852	4F2 cell-surface antigen heavy chain (4F2hc) (Solute carrier family 3 member 2) (CD antigen CD98)	526	58337	0	1	0	10	0	1	_pm
Q6KAU8	Autophagy-related protein 16-2 (APG16-like 2)	623	69241	0	0	0	0	0	0	_c
P58742	Aladin (Adracalin)	546	59431	0	0	0	0	0	0	_n
Q9D2V5	Protein AAR2 homolog (AAR2 splicing factor homolog)	384	43408	0	0	0	0	0	0
P05201	Aspartate aminotransferase, cytoplasmic (cAspAT) (EC 2.6.1.1) (EC 2.6.1.3) (Cysteine aminotransferase, cytoplasmic) (Cysteine transaminase, cytoplasmic) (cCAT) (Glutamate oxaloacetate transaminase 1) (Transaminase A)	413	46248	0	0	0	0	0	0	_c
Q8K440	ATP-binding cassette sub-family A member 8-B	1620	183039	0	0	0	1	0	15	_pm
O35600	Retinal-specific ATP-binding cassette transporter (ATP-binding cassette sub-family A member 4) (RIM ABC transporter) (RIM protein) (RmP)	2310	260209	0	2	0	7	0	12	_pm
Q8K448	ATP-binding cassette sub-family A member 5	1642	185895	0	0	0	5	0	15	_gm
Q8K441	ATP-binding cassette sub-family A member 6	1624	183283	0	0	0	3	0	15	_pm
Q9JKX4	Protein AATF (Apoptosis-antagonizing transcription factor) (Rb-binding protein Che-1) (Traube protein)	526	59482	0	0	0	0	0	0	_n
Q7M759	Protein ABHD17B (EC 3.-.-.-) (Alpha/beta hydrolase domain-containing protein 17B) (Abhydrolase domain-containing protein 17B)	288	32201	1	0	0	0	0	0	_e
B5X0E4	ATP-binding cassette sub-family B member 5 (ABCB5 P-gp) (P-glycoprotein ABCB5)	1255	137397	0	0	0	11	0	9	_pm
P48410	ATP-binding cassette sub-family D member 1 (Adrenoleukodystrophy protein) (ALDP)	736	81859	0	0	0	1	0	5
Q9QZC8	Protein ABHD1 (EC 3.1.1.-) (Alpha/beta hydrolase domain-containing protein 1) (Abhydrolase domain-containing protein 1) (Lung alpha/beta hydrolase 1) (MmLABH1)	412	45725	0	0	0	1	0	1	_pm
Q8VD66	Protein ABHD4 (EC 3.-.-.-) (Alpha/beta hydrolase domain-containing protein 4) (Abhydrolase domain-containing protein 4) (Alpha/beta-hydrolase 4) (Lyso-N-acylphosphatidylethanolamine lipase)	342	38861	0	0	0	0	0	0
Q8CBW3	Abl interactor 1 (Abelson interactor 1) (Abi-1) (Ablphilin-1) (Eps8 SH3 domain-binding protein) (Eps8-binding protein) (Spectrin SH3 domain-binding protein 1) (e3B1)	481	52288	0	0	0	0	0	0	_c
Q8BUZ1	Actin-binding Rho-activating protein (Striated muscle activator of Rho-dependent signaling) (STARS)	375	42831	0	0	0	0	0	0	_c
Q5SSL4	Active breakpoint cluster region-related protein	859	97667	0	0	0	0	0	0
Q9QYL7	Activator of basal transcription 1	269	30659	0	0	0	0	0	0	_n
Q9D099	Alkaline ceramidase 3 (AlkCDase 3) (Alkaline CDase 3) (EC 3.5.1.-) (Alkaline phytoceramidase) (aPHC)	267	31565	0	0	0	0	0	7	_rm
Q9QY83	Actin-like protein 7B (Actin-like-7-beta) (Testis-specific actin-1) (T-actin-1)	418	45565	0	0	0	0	0	0	_c
A2AKK5	Acyl-coenzyme A amino acid N-acyltransferase 1 (EC 2.3.1.-)	416	46071	0	0	0	0	0	0
P13011	Acyl-CoA desaturase 2 (EC 1.14.19.1) (Delta(9)-desaturase 2) (Delta-9 desaturase 2) (Fatty acid desaturase 2) (Stearoyl-CoA desaturase 2)	358	40916	0	0	0	0	0	4	_rm
Q9QYR9	Acyl-coenzyme A thioesterase 2, mitochondrial (Acyl-CoA thioesterase 2) (EC 3.1.2.2) (Acyl coenzyme A thioester hydrolase) (MTE-I) (Very-long-chain acyl-CoA thioesterase)	453	49657	0	0	0	0	0	0	_m
Q9R0H0	Peroxisomal acyl-coenzyme A oxidase 1 (AOX) (EC 1.3.3.6) (Palmitoyl-CoA oxidase)	661	74649	0	0	0	0	0	0
Q9DBS4	Acyl-coenzyme A oxidase-like protein (Acyl-CoA oxidase-like protein) (EC 1.3.3.-)	632	70706	0	0	0	0	0	0
Q3V140	Acrosin-binding protein (Proacrosin-binding protein sp32)	540	61141	1	0	0	0	0	0	_e
P23578	Acrosin (EC 3.4.21.10) _Cleaved into: Acrosin light chain; Acrosin heavy chain	436	48929	1	6	0	2	0	0
Q9CZW4	Long-chain-fatty-acid--CoA ligase 3 (EC 6.2.1.3) (Long-chain acyl-CoA synthetase 3) (LACS 3)	720	80492	0	0	0	0	0	1	_m
Q8BFZ3	Beta-actin-like protein 2 (Kappa-actin)	376	42004	0	0	0	0	0	0	_c
Q8CG27	Actin-like protein 9	415	45771	0	0	0	0	0	0	_c
Q9D9L5	Actin-related protein T2 (ARP-T2) (Actin-related protein M2)	377	41616	0	0	0	0	0	0	_c
Q9R158	Disintegrin and metalloproteinase domain-containing protein 26A (ADAM 26A) (EC 3.4.24.-) (Testase-3)	697	78747	1	6	0	8	0	1
Q9R157	Disintegrin and metalloproteinase domain-containing protein 18 (ADAM 18) (Disintegrin and metalloproteinase domain-containing protein 27) (ADAM 27) (Transmembrane metalloproteinase-like, disintegrin-like, and cysteine-rich protein III) (tMDC III)	719	79210	1	7	0	12	0	1
O35674	Disintegrin and metalloproteinase domain-containing protein 19 (ADAM 19) (EC 3.4.24.-) (Meltrin-beta)	920	100860	1	7	0	4	0	1
Q9JI76	Disintegrin and metalloproteinase domain-containing protein 21 (ADAM 21) (EC 3.4.24.-) (Disintegrin and metalloproteinase domain-containing protein 31) (ADAM 31)	729	80850	1	7	0	5	0	1
Q9R1V6	Disintegrin and metalloproteinase domain-containing protein 22 (ADAM 22)	904	99715	1	20	0	4	0	1	_pm
Q811Q4	Disintegrin and metalloproteinase domain-containing protein 29 (ADAM 29)	763	86445	1	7	0	8	0	1	_pm
Q01338	Alpha-2A adrenergic receptor (Alpha-2A adrenoreceptor) (Alpha-2A adrenoceptor) (Alpha-2AAR)	450	48865	0	1	0	2	0	7	_pm
Q01337	Alpha-2C adrenergic receptor (Alpha-2 adrenergic receptor subtype C4) (Alpha-2C adrenoreceptor) (Alpha-2C adrenoceptor) (Alpha-2CAR)	458	49906	0	1	0	2	0	7	_pm
Q8K410	Disintegrin and metalloproteinase domain-containing protein 32 (ADAM 32)	754	83985	1	7	0	5	0	1	_pm
Q9D5P4	Adenosine deaminase domain-containing protein 2	478	51069	0	0	0	0	0	0
Q91WF3	Adenylate cyclase type 4 (EC 4.6.1.1) (ATP pyrophosphate-lyase 4) (Adenylate cyclase type IV) (Adenylyl cyclase 4)	1077	120380	0	0	0	2	0	12	_pm
Q64437	Alcohol dehydrogenase class 4 mu/sigma chain (EC 1.1.1.1) (ADH-C2) (Alcohol dehydrogenase 7) (Alcohol dehydrogenase class IV mu/sigma chain) (Gastric alcohol dehydrogenase) (Retinol dehydrogenase)	374	39904	0	0	0	0	0	0	_c
Q8VC66	Afadin- and alpha-actinin-binding protein (ADIP) (Afadin DIL domain-interacting protein)	615	70956	0	0	0	0	0	0	_pm
Q9CQF6	L-aminoadipate-semialdehyde dehydrogenase-phosphopantetheinyl transferase (EC 2.7.8.-) (4'-phosphopantetheinyl transferase) (Alpha-aminoadipic semialdehyde dehydrogenase-phosphopantetheinyl transferase) (AASD-PPT)	309	35764	0	0	0	0	0	0	_c
Q9JKV1	Proteasomal ubiquitin receptor ADRM1 (110 kDa cell membrane glycoprotein) (Gp110) (Adhesion-regulating molecule 1) (ARM-1) (Rpn13 homolog)	407	42060	0	0	0	0	0	0	_c
Q60604	Adseverin (Gelsolin-like protein) (Scinderin)	715	80254	0	0	0	0	0	0	_c
P62259	14-3-3 protein epsilon (14-3-3E)	255	29174	0	0	0	0	0	0	_n
Q6P1F6	Serine/threonine-protein phosphatase 2A 55 kDa regulatory subunit B alpha isoform (PP2A subunit B isoform B55-alpha) (PP2A subunit B isoform PR55-alpha) (PP2A subunit B isoform R2-alpha) (PP2A subunit B isoform alpha)	447	51692	0	0	0	0	0	0
Q6ZWR4	Serine/threonine-protein phosphatase 2A 55 kDa regulatory subunit B beta isoform (PP2A subunit B isoform B55-beta) (PP2A subunit B isoform PR55-beta) (PP2A subunit B isoform R2-beta) (PP2A subunit B isoform beta)	443	51710	0	0	0	0	0	0
Q99LH9	SH3 domain-binding protein 5-like (SH3BP-5-like)	392	43374	0	0	0	0	0	0
Q78JT3	3-hydroxyanthranilate 3,4-dioxygenase (EC 1.13.11.6) (3-hydroxyanthranilate oxygenase) (3-HAO) (3-hydroxyanthranilic acid dioxygenase) (HAD)	286	32804	0	0	0	0	0	0	_c
Q5EG47	5'-AMP-activated protein kinase catalytic subunit alpha-1 (AMPK subunit alpha-1) (EC 2.7.11.1) (Acetyl-CoA carboxylase kinase) (ACACA kinase) (EC 2.7.11.27) (Hydroxymethylglutaryl-CoA reductase kinase) (HMGCR kinase) (EC 2.7.11.31) (Tau-protein kinase PRKAA1) (EC 2.7.11.26)	559	63929	0	0	0	0	0	0	_c
Q4KML4	Costars family protein ABRACL (ABRA C-terminal-like protein)	81	9030	0	0	0	0	0	0
Q5SWU9	Acetyl-CoA carboxylase 1 (ACC1) (EC 6.4.1.2) (ACC-alpha) (Acetyl-CoA carboxylase 265) _Includes: Biotin carboxylase (EC 6.3.4.14)	2345	265257	0	0	0	0	0	0	_c
Q07417	Short-chain specific acyl-CoA dehydrogenase, mitochondrial (SCAD) (EC 1.3.8.1) (Butyryl-CoA dehydrogenase)	412	44890	0	0	0	0	0	0	_m
Q2XU92	Long-chain-fatty-acid--CoA ligase ACSBG2 (EC 6.2.1.3) (Acyl-CoA synthetase bubblegum family member 2) (Bubblegum-related protein)	667	74319	0	0	0	0	0	0	_c
Q924I3	Atypical chemokine receptor 4 (C-C chemokine receptor type 11) (C-C CKR-11) (CC-CKR-11) (CCR-11) (CC chemokine receptor-like 1) (CCRL1) (CCX CKR)	350	39531	0	0	0	2	0	7
Q9Z2N8	Actin-like protein 6A (53 kDa BRG1-associated factor A) (Actin-related protein Baf53a) (BRG1-associated factor 53A) (BAF53A)	429	47448	0	0	0	0	0	0	_n
P12657	Muscarinic acetylcholine receptor M1	460	51379	0	1	0	2	0	7	_pm
Q920H4	Muscarinic acetylcholine receptor M5	532	60253	0	1	0	1	0	7	_pm
Q32Q92	Acyl-coenzyme A thioesterase 6 (Acyl-CoA thioesterase 6) (EC 3.1.2.-)	419	46769	0	0	0	0	0	0
P58137	Acyl-coenzyme A thioesterase 8 (Acyl-CoA thioesterase 8) (EC 3.1.2.27) (Choloyl-coenzyme A thioesterase) (Peroxisomal acyl-CoA thioesterase 2) (PTE-2) (Peroxisomal acyl-coenzyme A thioester hydrolase 1) (PTE-1) (Peroxisomal long-chain acyl-CoA thioesterase 1)	320	35827	0	0	0	0	0	0	_c
Q8BX37	Acid phosphatase type 7 (EC 3.1.3.2) (Purple acid phosphatase long form)	438	50663	1	0	0	3	0	0	_e
Q99NB1	Acetyl-coenzyme A synthetase 2-like, mitochondrial (EC 6.2.1.1) (Acetate--CoA ligase 2) (Acetyl-CoA synthetase 2) (AceCS2) (Acyl-CoA synthetase short-chain family member 1)	682	74623	0	0	0	0	0	0	_m
Q8JZR0	Long-chain-fatty-acid--CoA ligase 5 (EC 6.2.1.3) (Long-chain acyl-CoA synthetase 5) (LACS 5)	683	76206	0	0	0	0	0	1	_m
P63260	Actin, cytoplasmic 2 (Gamma-actin) _Cleaved into: Actin, cytoplasmic 2, N-terminally processed	375	41793	0	0	0	0	0	0	_c
Q8R5C5	Beta-centractin (Actin-related protein 1B) (ARP1B)	376	42281	0	0	0	0	0	0	_c
Q61271	Activin receptor type-1B (EC 2.7.11.30) (Activin receptor type IB) (ACTR-IB) (Activin receptor-like kinase 4) (ALK-4) (Serine/threonine-protein kinase receptor R2) (SKR2)	505	56700	1	0	0	1	0	1	_pm
Q9R159	Disintegrin and metalloproteinase domain-containing protein 25 (ADAM 25) (EC 3.4.24.-) (Testase-2)	760	86128	1	7	0	7	0	1
Q99KS6	Manganese-dependent ADP-ribose/CDP-alcohol diphosphatase (EC 3.6.1.13) (EC 3.6.1.16) (EC 3.6.1.53) (ADPRibase-Mn) (CDP-choline phosphohydrolase)	340	38948	0	0	0	0	0	0
P48962	ADP/ATP translocase 1 (ADP,ATP carrier protein 1) (ADP,ATP carrier protein, heart/skeletal muscle isoform T1) (Adenine nucleotide translocator 1) (ANT 1) (Solute carrier family 25 member 4) (mANC1)	298	32904	0	0	0	0	0	6	_im
A2AJA7	Apical endosomal glycoprotein (MAM domain-containing protein 4)	1228	134830	1	6	0	5	0	1	_pm
Q8BGG9	Acyl-coenzyme A amino acid N-acyltransferase 2 (EC 2.3.1.-)	420	46595	0	0	0	0	0	0
P28271	Cytoplasmic aconitate hydratase (Aconitase) (EC 4.2.1.3) (Citrate hydro-lyase) (Iron regulatory protein 1) (IRP1) (Iron-responsive element-binding protein 1) (IRE-BP 1)	889	98126	0	0	0	0	0	0	_c
P13516	Acyl-CoA desaturase 1 (EC 1.14.19.1) (Delta(9)-desaturase 1) (Delta-9 desaturase 1) (Fatty acid desaturase 1) (Stearoyl-CoA desaturase 1)	355	41046	0	0	0	0	0	4	_rm
Q9R0X4	Acyl-coenzyme A thioesterase 9, mitochondrial (Acyl-CoA thioesterase 9) (EC 3.1.2.-) (Acyl coenzyme A thioester hydrolase 2) (MTE-2) (Acyl-CoA thioester hydrolase 9) (Mitochondrial 48 kDa acyl-CoA thioester hydrolase 1) (Mt-ACT48.1) (Protein U8) (p48)	439	50560	0	0	0	0	0	0	_m
Q9CR21	Acyl carrier protein, mitochondrial (ACP) (CI-SDAP) (NADH-ubiquinone oxidoreductase 9.6 kDa subunit)	156	17370	0	0	0	0	0	0	_m
Q91WC3	Long-chain-fatty-acid--CoA ligase 6 (EC 6.2.1.3) (Long-chain acyl-CoA synthetase 6) (LACS 6)	697	78017	0	0	0	0	0	1	_m
Q8K0L3	Acyl-coenzyme A synthetase ACSM2, mitochondrial (EC 6.2.1.2) (Acyl-CoA synthetase medium-chain family member 2) (Butyrate--CoA ligase 2) (Butyryl-coenzyme A synthetase 2) (Middle-chain acyl-CoA synthetase 2)	575	64269	0	0	0	0	0	0	_m
Q8R2Z0	Adipolin (Adipose-derived insulin-sensitizing factor) (Complement C1q tumor necrosis factor-related protein 12) _Cleaved into: Adipolin fC1QTNF12 (Adipolin fCTRP12) (Adipolin full-length form); Adipolin gC1QTNF12 (Adipolin cleaved form) (Adipolin gCTRP12)	308	33267	1	0	0	1	0	0
P55264	Adenosine kinase (AK) (EC 2.7.1.20) (Adenosine 5'-phosphotransferase)	361	40149	0	0	0	0	0	0
Q6PDY2	2-aminoethanethiol dioxygenase (EC 1.13.11.19) (Cysteamine dioxygenase)	256	28372	0	0	0	0	0	0
Q9CZI9	Apoptosis-enhancing nuclease (EC 3.1.-.-) (Interferon-stimulated 20 kDa exonuclease-like 1)	336	37309	0	0	0	0	0	0	_n
O54826	Protein AF-10	1068	113029	0	0	0	0	0	0	_n
Q9ESC8	AF4/FMR2 family member 4	1160	126639	0	0	0	0	0	0	_n
Q8VHH5	Arf-GAP with GTPase, ANK repeat and PH domain-containing protein 3 (AGAP-3) (CRAM-associated GTPase) (CRAG) (Centaurin-gamma-3) (Cnt-g3) (MR1-interacting protein) (MRIP-1)	910	97965	0	0	0	0	0	0	_c
Q8CJG1	Protein argonaute-1 (Argonaute1) (mAgo1) (Argonaute RISC catalytic component 1) (Eukaryotic translation initiation factor 2C 1) (eIF-2C 1) (eIF2C 1) (Piwi/argonaute family protein meIF2C1)	857	97214	0	0	0	0	0	0	_c
Q8VEC3	Adhesion G-protein coupled receptor F1 (G-protein coupled receptor 110)	908	101469	1	0	0	13	0	7	_pm
Q8N9S3	Activator of 90 kDa heat shock protein ATPase homolog 2	331	37648	0	0	0	0	0	0
Q8C4Q6	Axin interactor, dorsalization-associated protein (Axin interaction partner and dorsalization antagonist)	305	34888	0	0	0	0	0	0
Q9EQX4	Allograft inflammatory factor 1-like (Ionized calcium-binding adapter molecule 2)	150	17024	0	0	0	0	0	0	_c
Q9WUA6	RAC-gamma serine/threonine-protein kinase (EC 2.7.11.1) (Protein kinase Akt-3) (Protein kinase B gamma) (PKB gamma) (RAC-PK-gamma)	479	55714	0	2	0	0	2	0	_n
Q8BVM7	Amyotrophic lateral sclerosis 2 chromosomal region candidate gene 12 protein homolog	383	44916	0	0	0	0	0	0
Q80VQ0	Aldehyde dehydrogenase family 3 member B1 (EC 1.2.1.5) (Aldehyde dehydrogenase 7)	468	52292	0	0	0	0	0	0	_pm
P30355	Arachidonate 5-lipoxygenase-activating protein (FLAP) (MK-886-binding protein)	161	18136	0	0	0	0	0	4	_n
Q8VDB2	Dol-P-Man:Man(7)GlcNAc(2)-PP-Dol alpha-1,6-mannosyltransferase (EC 2.4.1.260) (Asparagine-linked glycosylation protein 12 homolog) (Dolichyl-P-Man:Man(7)GlcNAc(2)-PP-dolichyl-alpha-1,6-mannosyltransferase) (Mannosyltransferase ALG12 homolog)	486	54543	0	0	0	0	0	11	_rm
P0CB42	Nucleic acid dioxygenase ALKBH1 (EC 1.14.11.-) (Alkylated DNA repair protein alkB homolog 1) (Alpha-ketoglutarate-dependent dioxygenase ABH1) (DNA 6mA demethylase) (DNA N6-methyl adenine demethylase) (EC 1.14.11.-) (DNA lyase ABH1) (EC 4.2.99.18) (DNA oxidative demethylase ALKBH1) (EC 1.14.11.33) (tRNA N1-methyl adenine demethylase) (EC 1.14.11.-)	389	43746	0	0	0	0	0	0	_n
Q80Y20	Alkylated DNA repair protein alkB homolog 8 (EC 1.14.11.-) (Probable alpha-ketoglutarate-dependent dioxygenase ABH8) (S-adenosyl-L-methionine-dependent tRNA methyltransferase ABH8) (tRNA (carboxymethyluridine(34)-5-O)-methyltransferase ABH8) (EC 2.1.1.-) (EC 2.1.1.229)	664	74768	0	0	0	0	0	0	_c
Q80UG6	ALK and LTK ligand 2 (Protein FAM150B)	151	17496	1	0	0	0	0	0	_e
Q99MR0	Actin-like protein 6B (53 kDa BRG1-associated factor B) (Actin-related protein Baf53b) (ArpN-alpha) (ArpNa) (BRG1-associated factor 53B) (BAF53B)	426	46891	0	0	0	0	0	0	_n
Q91V92	ATP-citrate synthase (EC 2.3.3.8) (ATP-citrate (pro-S-)-lyase) (Citrate cleavage enzyme)	1091	119728	0	0	0	0	0	0	_c
Q9ERZ4	Muscarinic acetylcholine receptor M2	466	51499	0	2	0	3	0	7	_pm
Q9ERZ3	Muscarinic acetylcholine receptor M3 (Mm3 mAChR)	589	66212	0	2	0	5	0	7	_pm
Q8VHQ9	Acyl-coenzyme A thioesterase 11 (Acyl-CoA thioesterase 11) (EC 3.1.2.-) (Acyl-CoA thioester hydrolase 11) (Adipose-associated thioesterase) (Brown fat-inducible thioesterase) (BFIT)	594	67355	0	0	0	0	0	0	_c
Q9D9J3	Actin-related protein T1	376	42216	0	0	0	0	0	0	_c
P61164	Alpha-centractin (Centractin) (ARP1) (Actin-RPV) (Centrosome-associated actin homolog)	376	42614	0	0	0	0	0	0	_c
P56375	Acylphosphatase-2 (EC 3.6.1.7) (Acylphosphatase, muscle type isozyme) (Acylphosphate phosphohydrolase 2)	106	11878	0	0	0	0	0	0
Q9Z0F8	Disintegrin and metalloproteinase domain-containing protein 17 (ADAM 17) (EC 3.4.24.86) (TNF-alpha convertase) (TNF-alpha-converting enzyme) (CD antigen CD156b)	827	93056	1	7	0	7	0	1
P97718	Alpha-1A adrenergic receptor (Alpha-1A adrenoreceptor) (Alpha-1A adrenoceptor) (Alpha-1C adrenergic receptor)	466	51744	0	1	0	3	0	7	_n
P97714	Alpha-1D adrenergic receptor (Alpha-1A adrenergic receptor) (Alpha-1D adrenoreceptor) (Alpha-1D adrenoceptor)	562	59858	0	0	0	2	0	7	_pm
O88444	Adenylate cyclase type 1 (EC 4.6.1.1) (ATP pyrophosphate-lyase 1) (Adenylate cyclase type I) (Adenylyl cyclase 1) (Ca(2+)/calmodulin-activated adenylyl cyclase)	1118	123373	0	0	0	1	0	12	_pm
Q8VHH7	Adenylate cyclase type 3 (EC 4.6.1.1) (ATP pyrophosphate-lyase 3) (Adenylate cyclase type III) (AC-III) (Adenylate cyclase, olfactive type) (Adenylyl cyclase 3) (AC3)	1145	129085	0	0	0	1	0	12	_pm
P97490	Adenylate cyclase type 8 (EC 4.6.1.1) (ATP pyrophosphate-lyase 8) (Adenylate cyclase type VIII) (Adenylyl cyclase 8) (Ca(2+)/calmodulin-activated adenylyl cyclase)	1249	140095	0	0	0	3	0	12
Q8C0T9	Adenylate cyclase type 10 (EC 4.6.1.1) (Germ cell soluble adenylyl cyclase) (sAC) (Testicular soluble adenylyl cyclase)	1614	186412	0	0	0	0	0	0	_pm
Q9QYC0	Alpha-adducin (Erythrocyte adducin subunit alpha)	735	80647	0	0	0	0	0	0	_c
Q9R0X2	ADAM DEC1 (EC 3.4.24.-) (A disintegrin and metalloproteinase domain-like protein decysin-1) (ADAM-like protein decysin-1)	467	52956	1	2	0	2	0	0	_e
P63002	Amino-terminal enhancer of split (Amino enhancer of split) (Grg-5) (Groucho-related protein 5) (Protein ESP1) (Protein GRG)	197	22000	0	0	0	0	0	0	_n
P51827	AF4/FMR2 family member 3 (Lymphoid nuclear protein related to AF4) (Protein LAF-4)	1254	136131	0	0	0	0	0	0	_n
Q8JZQ2	AFG3-like protein 2 (EC 3.4.24.-)	802	89519	0	0	0	0	0	2	_m
Q3UGP8	Putative Dol-P-Glc:Glc(2)Man(9)GlcNAc(2)-PP-Dol alpha-1,2-glucosyltransferase (EC 2.4.1.256) (Alpha-1,2-glucosyltransferase ALG10-A) (Alpha-2-glucosyltransferase ALG10-B) (Asparagine-linked glycosylation protein 10 homolog B)	474	55465	0	0	0	0	0	12	_pm
Q8BXK8	Arf-GAP with GTPase, ANK repeat and PH domain-containing protein 1 (AGAP-1) (Centaurin-gamma-2) (Cnt-g2)	857	94411	0	0	0	0	0	0	_c
Q3UHD9	Arf-GAP with GTPase, ANK repeat and PH domain-containing protein 2 (AGAP-2) (Centaurin-gamma-1) (Cnt-g1) (Phosphatidylinositol 3-kinase enhancer) (PIKE)	1186	124511	0	0	0	0	0	0	_c
Q7TN31	Angiogenic factor with G patch and FHA domains 1 (Angiogenic factor VG5Q) (mVG5Q)	711	79445	0	0	0	0	0	0	_c
Q80ZF8	Adhesion G protein-coupled receptor B3 (Brain-specific angiogenesis inhibitor 3)	1522	171314	1	16	0	13	0	7	_pm
P29755	Type-1B angiotensin II receptor (AT3) (Angiotensin II type-1B receptor) (AT1B)	359	40950	0	1	0	3	0	7	_pm
Q9WVE0	Single-stranded DNA cytosine deaminase (EC 3.5.4.38) (Activation-induced cytidine deaminase) (AID) (Cytidine aminohydrolase)	198	24031	0	0	0	0	0	0	_n
O70200	Allograft inflammatory factor 1 (AIF-1) (Ionized calcium-binding adapter molecule 1)	147	16911	0	0	0	0	0	0	_c
Q8BUE4	Apoptosis-inducing factor 2 (EC 1.-.-.-) (Apoptosis-inducing factor homologous mitochondrion-associated inducer of death) (Apoptosis-inducing factor-like mitochondrion-associated inducer of death)	373	40635	0	0	0	0	0	1	_c
O08715	A-kinase anchor protein 1, mitochondrial (Dual specificity A-kinase-anchoring protein 1) (D-AKAP-1) (Protein kinase A-anchoring protein 1) (PRKA1) (Spermatid A-kinase anchor protein) (S-AKAP)	857	92195	0	0	0	0	0	0	_m
O54931	A-kinase anchor protein 2 (AKAP-2) (AKAP expressed in kidney and lung) (AKAP-KL) (Protein kinase A-anchoring protein 2) (PRKA2)	893	98579	0	0	0	0	0	0
Q99LF1	Akirin-1	191	21676	0	0	0	0	0	0	_n
Q9CZS1	Aldehyde dehydrogenase X, mitochondrial (EC 1.2.1.3) (Aldehyde dehydrogenase family 1 member B1)	519	57553	0	0	0	0	0	0	_m
P47740	Fatty aldehyde dehydrogenase (EC 1.2.1.3) (Aldehyde dehydrogenase 3) (Aldehyde dehydrogenase family 3 member A2)	484	53971	0	0	0	0	0	1	_rm
J3QMK6	Aldehyde dehydrogenase family 3 member B3 (EC 1.2.1.3)	479	53120	0	0	0	0	0	0	_pm
E9Q3E1	Aldehyde dehydrogenase family 3 member B2 (EC 1.2.1.3) (Aldehyde dehydrogenase 8)	479	52983	0	0	0	0	0	0
Q8BGT5	Alanine aminotransferase 2 (ALT2) (EC 2.6.1.2) (Glutamate pyruvate transaminase 2) (GPT 2) (Glutamic--alanine transaminase 2) (Glutamic--pyruvic transaminase 2)	522	57944	0	0	0	0	0	0
P45377	Aldose reductase-related protein 2 (AR) (EC 1.1.1.21) (Aldehyde reductase) (Fibroblast growth factor-regulated protein) (Protein FR-1)	316	36121	0	0	0	0	0	0	_c
P05063	Fructose-bisphosphate aldolase C (EC 4.1.2.13) (Aldolase 3) (Brain-type aldolase) (Scrapie-responsive protein 2) (Zebrin II)	363	39395	0	0	0	0	0	0
Q80VV3	Eukaryotic translation initiation factor 4E-binding protein 3 (4E-BP3) (eIF4E-binding protein 3)	101	11019	0	0	0	0	0	0
Q02284	5-hydroxytryptamine receptor 1F (5-HT-1F) (5-HT1F) (5-HT-1E-beta) (Serotonin receptor 1F)	366	41977	0	1	0	2	0	7	_pm
P34968	5-hydroxytryptamine receptor 2C (5-HT-2C) (5-HT2C) (5-HTR2C) (5-hydroxytryptamine receptor 1C) (5-HT-1C) (5-HT1C) (Serotonin receptor 2C)	459	51929	1	2	0	3	0	7	_pm
Q3V1L4	Cytosolic purine 5'-nucleotidase (EC 3.1.3.5) (Cytosolic 5'-nucleotidase II)	560	64809	0	0	0	0	0	0	_c
P56379	6.8 kDa mitochondrial proteolipid	58	6698	0	0	0	0	0	1	_m
Q9CQ60	6-phosphogluconolactonase (6PGL) (EC 3.1.1.31)	257	27254	0	0	0	0	0	0	_c
P12961	Neuroendocrine protein 7B2 (Secretogranin V) (Secretogranin-5) (Secretory granule endocrine protein I) _Cleaved into: N-terminal peptide; C-terminal peptide	212	23866	1	1	0	0	0	0	_e
P53368	7,8-dihydro-8-oxoguanine triphosphatase (EC 3.6.1.55) (2-hydroxy-dATP diphosphatase) (EC 3.6.1.56) (8-oxo-dGTPase) (Nucleoside diphosphate-linked moiety X motif 1) (Nudix motif 1)	156	17908	1	0	0	0	0	0	_c
P07758	Alpha-1-antitrypsin 1-1 (AAT) (Alpha-1 protease inhibitor 1) (Alpha-1-antiproteinase) (Serine protease inhibitor 1-1) (Serine protease inhibitor A1a) (Serpin A1a)	413	46003	1	0	0	3	0	0	_e
Q5YD48	APOBEC1 complementation factor (APOBEC1-stimulating protein)	595	65682	0	0	0	0	0	0	_n
Q67BJ4	Lactosylceramide 4-alpha-galactosyltransferase (EC 2.4.1.228) (Alpha-1,4-N-acetylglucosaminyltransferase) (Alpha-1,4-galactosyltransferase) (Alpha4Gal-T1) (Globotriaosylceramide synthase) (Gb3 synthase) (UDP-galactose:beta-D-galactosyl-beta1-R 4-alpha-D-galactosyltransferase)	359	41366	0	0	0	2	0	1	_gm
Q14BT6	Alpha-1,4-N-acetylglucosaminyltransferase (Alpha4GnT) (EC 2.4.1.-)	341	39276	0	0	0	1	0	1	_gm
Q3UD01	Putative ataxin-7-like protein 3B	97	10731	0	0	0	0	0	0
Q60613	Adenosine receptor A2a	410	44971	0	4	0	2	0	7	_pm
Q99PG0	Arylacetamide deacetylase (EC 3.1.1.3)	398	45250	0	1	0	1	0	1	_rm
P51912	Neutral amino acid transporter B(0) (ATB(0)) (ASC-like Na(+)-dependent neutral amino acid transporter ASCT2) (Insulin-activated amino acid transporter) (Sodium-dependent neutral amino acid transporter type 2) (Solute carrier family 1 member 5)	553	58483	0	0	0	2	0	10	_pm
Q99J72	DNA dC->dU-editing enzyme APOBEC-3 (EC 3.5.4.-) (Apolipoprotein B mRNA-editing complex 3) (Arp3) (CEM-15) (CEM15)	429	50948	0	0	0	0	0	0	_c
Q8K4F5	Protein ABHD11 (EC 3.-.-.-) (Alpha/beta hydrolase domain-containing protein 11) (Abhydrolase domain-containing protein 11) (Williams-Beuren syndrome chromosomal region 21 protein homolog)	307	33561	0	0	0	0	0	0
Q8VCR7	Protein ABHD14B (EC 3.-.-.-) (Alpha/beta hydrolase domain-containing protein 14B) (Abhydrolase domain-containing protein 14B) (CCG1-interacting factor B)	210	22451	0	0	0	0	0	0	_c
Q9Z1Q2	Protein ABHD16A (EC 3.-.-.-) (Alpha/beta hydrolase domain-containing protein 16A) (Abhydrolase domain-containing protein 16A) (HLA-B-associated transcript 5)	558	63086	0	0	0	0	0	2	_pm
Q8BGA8	Acyl-coenzyme A synthetase ACSM5, mitochondrial (EC 6.2.1.2)	578	64328	0	0	0	0	0	0	_m
P68033	Actin, alpha cardiac muscle 1 (Alpha-cardiac actin)	377	42019	0	0	0	0	0	0	_c
Q64326	Adrenocorticotropic hormone receptor (ACTH receptor) (ACTH-R) (Adrenocorticotropin receptor) (Melanocortin receptor 2) (MC2-R)	296	33982	0	0	0	2	0	7	_pm
P30545	Alpha-2B adrenergic receptor (Alpha-2B adrenoreceptor) (Alpha-2B adrenoceptor) (Alpha-2BAR)	450	50172	0	1	0	0	0	7	_pm
Q80V03	Uncharacterized aarF domain-containing protein kinase 5 (EC 2.7.11.-)	582	66654	0	0	0	0	0	1	_pm
G3UZ78	Androglobin (Calpain-7-like protein)	1657	188556	0	0	0	0	0	0
Q9QYY9	Alcohol dehydrogenase 4 (EC 1.1.1.1) (ADH2) (Alcohol dehydrogenase class II) (Alcohol dehydrogenase II)	377	40211	0	0	0	0	0	0	_c
Q80WC9	Acyl-CoA synthetase family member 4 (EC 6.2.1.-) (2-aminoadipic 6-semialdehyde dehydrogenase) (Protein LYS2 homolog) (Putative aminoadipate-semialdehyde dehydrogenase) (EC 1.2.1.31)	1100	121569	0	0	0	0	0	0
Q91VA0	Acyl-coenzyme A synthetase ACSM1, mitochondrial (EC 6.2.1.2) (Acyl-CoA synthetase medium-chain family member 1) (Butyrate--CoA ligase 1) (Butyryl-coenzyme A synthetase 1) (Lipoate-activating enzyme) (Middle-chain acyl-CoA synthetase 1)	573	64760	0	0	0	0	0	0	_m
Q7TPR4	Alpha-actinin-1 (Alpha-actinin cytoskeletal isoform) (F-actin cross-linking protein) (Non-muscle alpha-actinin-1)	892	103068	0	0	0	0	0	0	_c
Q9JI91	Alpha-actinin-2 (Alpha-actinin skeletal muscle isoform 2) (F-actin cross-linking protein)	894	103834	0	0	0	0	0	0	_c
O35598	Disintegrin and metalloproteinase domain-containing protein 10 (ADAM 10) (EC 3.4.24.81) (Kuzbanian protein homolog) (Mammalian disintegrin-metalloprotease) (CD antigen CD156c)	749	83968	1	13	0	4	0	1	_pm
Q61824	Disintegrin and metalloproteinase domain-containing protein 12 (ADAM 12) (EC 3.4.24.-) (Meltrin-alpha)	903	98504	1	7	0	7	0	1
Q9R1V7	Disintegrin and metalloproteinase domain-containing protein 23 (ADAM 23) (Metalloproteinase-like, disintegrin-like, and cysteine-rich protein 3) (MDC-3)	829	91548	1	7	0	8	0	1	_pm
Q9JLN6	Disintegrin and metalloproteinase domain-containing protein 28 (ADAM 28) (EC 3.4.24.-) (Thymic epithelial cell-ADAM) (TECADAM)	793	88671	1	7	0	7	0	1
Q5SUE7	Adenosine deaminase domain-containing protein 1 (Testis nuclear RNA-binding protein)	619	67840	0	0	0	0	0	0	_n
Q8R2V5	Arf-GAP with dual PH domain-containing protein 2 (Centaurin-alpha-2) (Cnt-a2)	381	43989	0	0	0	0	0	0	_c
Q6P6J0	tRNA-specific adenosine deaminase 2 (EC 3.5.4.-) (Deaminase domain-containing protein 1) (tRNA-specific adenosine-34 deaminase subunit ADAT2)	191	21308	0	0	0	0	0	0
Q9D0L4	Uncharacterized aarF domain-containing protein kinase 1 (EC 2.7.11.-)	525	59736	1	0	0	0	0	0	_e
P84309	Adenylate cyclase type 5 (EC 4.6.1.1) (ATP pyrophosphate-lyase 5) (Adenylate cyclase type V) (Adenylyl cyclase 5)	1262	139122	0	0	0	5	0	12	_pm
Q8R400	Adipogenin (Small adipocyte factor 1) (SMAF-1)	80	9362	0	0	0	0	0	1	_pm
Q8R534	Disintegrin and metalloproteinase domain-containing protein 1b (ADAM 1b) (EC 3.4.24.-) (Fertilin subunit alpha-b)	806	89369	1	7	0	6	0	1	_pm
O88573	AF4/FMR2 family member 1 (Proto-oncogene AF4) (Protein AF-4)	1216	131558	0	0	0	0	0	0	_n
O55112	AF4/FMR2 family member 2 (FMR2P) (Fragile X mental retardation protein 2 homolog) (Protein FMR-2) (Protein Ox19)	1272	140181	0	0	0	0	0	0	_n
Q920A7	AFG3-like protein 1 (EC 3.4.24.-)	789	87047	0	0	0	0	0	2	_m
P51569	Alpha-galactosidase A (EC 3.2.1.22) (Alpha-D-galactosidase A) (Alpha-D-galactoside galactohydrolase) (Melibiase)	419	47643	1	5	0	3	0	0	_l
Q91ZV8	Adhesion G protein-coupled receptor A2 (G-protein coupled receptor 124) (Tumor endothelial marker 5)	1336	143170	1	1	0	7	0	7	_pm
P29754	Type-1A angiotensin II receptor (Angiotensin II type-1A receptor) (AT1A)	359	40856	0	1	0	3	0	7	_pm
O08915	AH receptor-interacting protein (AIP) (Aryl-hydrocarbon receptor-interacting protein)	330	37605	0	0	0	0	0	0	_c
Q91WR5	Aldo-keto reductase family 1 member C21 (EC 1.1.1.-) (17-alpha-hydroxysteroid dehydrogenase) (17-alpha-HSD) (3(or 17)-alpha-hydroxysteroid dehydrogenase) (EC 1.1.1.209) (3-alpha-hydroxysteroid dehydrogenase) (Dihydrodiol dehydrogenase type 1) (DD1) (Dihydrodiol dehydrogenase type 3) (DD3)	323	36877	0	0	0	0	0	0	_c
G3UWD5	A-kinase anchor protein inhibitor 1	69	7751	0	0	0	0	0	0
Q60662	A-kinase anchor protein 4 (AKAP-4) (A-kinase anchor protein 82 kDa) (AKAP 82) (mAKAP82) (FSC1) (Major sperm fibrous sheath protein) (Protein kinase A-anchoring protein 4) (PRKA4) (p82)	849	93796	0	0	0	0	0	0
D3YVF0	A-kinase anchor protein 5 (AKAP-5) (A-kinase anchor protein 150 kDa) (AKAP 150) (P150) (cAMP-dependent protein kinase regulatory subunit II high affinity-binding protein)	745	79397	0	0	0	0	0	0	_pm
B1AXD8	Akirin-2	201	22113	0	0	0	0	0	0	_n
Q8K268	ATP-binding cassette sub-family F member 3	709	79865	0	0	0	0	0	0
Q64343	ATP-binding cassette sub-family G member 1 (ATP-binding cassette transporter 8) (White protein homolog)	666	74033	0	0	0	0	0	6	_pm
P45952	Medium-chain specific acyl-CoA dehydrogenase, mitochondrial (MCAD) (EC 1.3.8.7)	421	46481	0	0	0	0	0	0	_m
Q99PU5	Long-chain-fatty-acid--CoA ligase ACSBG1 (EC 6.2.1.3) (Acyl-CoA synthetase bubblegum family member 1) (mBG1) (Gonadotropin-regulated long chain acyl CoA synthetase) (GR-LACS) (Lipidosin)	721	80426	0	0	0	0	0	0	_c
Q2MKA5	Neuronal acetylcholine receptor subunit alpha-5	467	53448	1	2	0	3	0	4	_pm
O55137	Acyl-coenzyme A thioesterase 1 (Acyl-CoA thioesterase 1) (EC 3.1.2.2) (CTE-I) (Inducible cytosolic acyl-coenzyme A thioester hydrolase) (Long chain acyl-CoA thioester hydrolase) (Long chain acyl-CoA hydrolase)	419	46136	0	0	0	0	0	0	_c
Q8BWN8	Acyl-coenzyme A thioesterase 4 (Acyl-CoA thioesterase 4) (EC 3.1.2.2) (PTE-2b) (Peroxisomal acyl coenzyme A thioester hydrolase Ib) (Peroxisomal long-chain acyl-CoA thioesterase Ib) (PTE-Ib)	421	46481	0	0	0	0	0	0
Q9EPL9	Peroxisomal acyl-coenzyme A oxidase 3 (EC 1.3.3.6) (Branched-chain acyl-CoA oxidase) (BRCACox) (Pristanoyl-CoA oxidase)	700	78404	0	0	0	0	0	0
Q9QUJ7	Long-chain-fatty-acid--CoA ligase 4 (EC 6.2.1.3) (Long-chain acyl-CoA synthetase 4) (LACS 4) (mACS4)	711	79077	0	0	0	0	0	1	_m
Q99JW2	Aminoacylase-1 (ACY-1) (EC 3.5.1.14) (N-acyl-L-amino-acid amidohydrolase)	408	45781	0	0	0	0	0	0	_c
Q9QYB8	Beta-adducin (Add97) (Erythrocyte adducin subunit beta)	725	80642	0	0	0	0	0	0	_c
Q60994	Adiponectin (30 kDa adipocyte complement-related protein) (Adipocyte complement-related 30 kDa protein) (ACRP30) (Adipocyte, C1q and collagen domain-containing protein) (Adipocyte-specific protein AdipoQ)	247	26809	1	1	0	0	6	0	_e
Q8CHC8	ADNP homeobox protein 2 (Zinc finger protein 508)	1165	126768	0	0	0	0	0	0	_n
P54923	_Protein ADP-ribosylarginine hydrolase (ADP-ribosylarginine hydrolase) (EC 3.2.2.19) (ADP-ribose-L-arginine cleaving enzyme)	362	40068	0	0	0	0	0	0
P25962	Beta-3 adrenergic receptor (Beta-3 adrenoreceptor) (Beta-3 adrenoceptor)	400	43006	0	2	0	2	0	7	_pm
Q8C138	Androgen-dependent TFPI-regulating protein	230	27003	0	0	0	0	0	6	_pm
Q9Z248	Zinc finger protein AEBP2 (Adipocyte enhancer-binding protein 2) (AE-binding protein 2)	504	52963	0	0	0	0	0	0	_n
Q6PAM0	5'-AMP-activated protein kinase subunit beta-2 (AMPK subunit beta-2)	271	30209	0	0	0	0	0	0
Q61285	ATP-binding cassette sub-family D member 2 (Adrenoleukodystrophy-related protein)	741	83483	0	0	0	2	0	4
Q8R4X1	Alkaline ceramidase 1 (AlkCDase 1) (Alkaline CDase 1) (maCER1) (EC 3.5.1.23) (Acylsphingosine deacylase 3) (N-acylsphingosine amidohydrolase 3)	273	32082	0	0	0	0	0	7	_rm
Q9QYR7	Acyl-coenzyme A thioesterase 3 (Acyl-CoA thioesterase 3) (EC 3.1.2.2) (PTE-Ia) (Peroxisomal acyl-coenzyme A thioester hydrolase 2a) (Peroxisomal long-chain acyl-CoA thioesterase 2)	432	47490	0	0	0	0	0	0
Q6Q2Z6	Acyl-coenzyme A thioesterase 5 (Acyl-CoA thioesterase 5) (EC 3.1.2.2) (Peroxisomal acyl-coenzyme A thioester hydrolase Ic) (Peroxisomal acyl-CoA thioesterase Ic)	421	46573	0	0	0	0	0	0
O88990	Alpha-actinin-3 (Alpha-actinin skeletal muscle isoform 3) (F-actin cross-linking protein)	900	103043	0	0	0	0	0	0
Q3TTE0	Disintegrin and metalloproteinase domain-containing protein 5 (Transmembrane metalloproteinase-like, disintegrin-like, and cysteine-rich protein II) (tMDC II)	751	84534	1	7	0	0	0	1	_pm
Q61072	Disintegrin and metalloproteinase domain-containing protein 9 (ADAM 9) (EC 3.4.24.-) (Meltrin-gamma) (Metalloprotease/disintegrin/cysteine-rich protein 9) (Myeloma cell metalloproteinase)	845	92079	1	7	0	6	0	1	_pm
Q9JHI2	tRNA-specific adenosine deaminase 1 (mADAT1) (EC 3.5.4.34) (tRNA-specific adenosine-37 deaminase)	499	55355	0	0	0	0	0	0
Q6PAT0	Probable inactive tRNA-specific adenosine deaminase-like protein 3 (tRNA-specific adenosine-34 deaminase subunit ADAT3)	349	37517	0	0	0	0	0	0
P03958	Adenosine deaminase (EC 3.5.4.4) (Adenosine aminohydrolase)	352	39992	0	0	0	0	0	0	_pm
Q8BM81	Arylacetamide deacetylase-like 4 (EC 3.1.1.-)	407	46220	0	0	0	1	0	1	_pm
P00329	Alcohol dehydrogenase 1 (EC 1.1.1.1) (ADH-A2) (Alcohol dehydrogenase A subunit)	375	39771	0	0	0	0	0	0	_c
P28474	Alcohol dehydrogenase class-3 (EC 1.1.1.1) (Alcohol dehydrogenase 2) (Alcohol dehydrogenase 5) (Alcohol dehydrogenase B2) (ADH-B2) (Alcohol dehydrogenase class-III) (Glutathione-dependent formaldehyde dehydrogenase) (FALDH) (FDH) (GSH-FDH) (EC 1.1.1.-) (S-(hydroxymethyl)glutathione dehydrogenase) (EC 1.1.1.284)	374	39548	0	0	0	0	0	0	_c
Q80T32	Adhesion G-protein coupled receptor D1 (G-protein coupled receptor 133) (G-protein coupled receptor PGR25)	903	99277	1	0	0	13	0	7	_pm
Q14DH7	Acyl-CoA synthetase short-chain family member 3, mitochondrial (EC 6.2.1.1)	682	74518	0	0	0	0	0	0	_m
P56376	Acylphosphatase-1 (EC 3.6.1.7) (Acylphosphatase, organ-common type isozyme) (Acylphosphate phosphohydrolase 1)	99	11241	0	0	0	0	0	0
Q8VDL4	ADP-dependent glucokinase (ADP-GK) (ADPGK) (EC 2.7.1.147)	496	53902	1	0	0	0	0	0	_e
P97783	Protein AF1q	90	10029	0	0	0	0	0	0	_n
Q80WC7	Arf-GAP domain and FG repeat-containing protein 2 (HIV-1 Rev-binding protein-like protein) (Rev/Rex activation domain-binding protein related) (RAB-R)	479	48968	0	0	0	0	0	0
Q8CJF9	Protein argonaute-3 (Argonaute3) (mAgo3) (Argonaute RISC catalytic component 3) (Eukaryotic translation initiation factor 2C 3) (eIF-2C 3) (eIF2C 3) (Piwi/argonaute family protein meIF2C3)	860	97277	0	0	0	0	0	0	_c
Q8CJF8	Protein argonaute-4 (Argonaute4) (mAgo4) (Argonaute RISC catalytic component 4) (Eukaryotic translation initiation factor 2C 4) (eIF-2C 4) (eIF2C 4) (Piwi/argonaute family protein meIF2C4)	861	97037	0	0	0	0	0	0	_c
O88312	Anterior gradient protein 2 homolog (AG-2) (mAG-2) (Protein Gob-4) (Secreted cement gland protein XAG-2 homolog)	175	19920	1	0	0	0	0	0	_e
Q3U1U7	Aryl hydrocarbon receptor repressor (AhR repressor) (AhRR)	701	77726	0	0	0	0	0	0	_c
P30561	Aryl hydrocarbon receptor (Ah receptor) (AhR)	848	95017	0	0	0	0	0	0	_c
Q8BK64	Activator of 90 kDa heat shock protein ATPase homolog 1 (AHA1)	338	38117	0	0	0	0	0	0	_c
Q91XC0	LIM domain-containing protein ajuba	547	57920	0	0	0	0	0	0	_c
O88987	A-kinase anchor protein 3 (AKAP-3) (A-kinase anchor protein 110 kDa) (AKAP 110) (Protein kinase A-anchoring protein 3) (PRKA3)	864	95556	0	0	0	0	0	0	_c
Q9DBR0	A-kinase anchor protein 8 (AKAP-8) (A-kinase anchor protein 95 kDa) (AKAP 95)	687	76294	0	0	0	0	0	0	_n
Q70FJ1	A-kinase anchor protein 9 (AKAP-9) (Protein kinase A-anchoring protein 9) (PRKA9)	3797	436214	0	0	0	0	0	0	_c
Q8K023	Aldo-keto reductase family 1 member C18 (EC 1.1.-.-) (20-alpha-hydroxysteroid dehydrogenase) (20-alpha-HSD) (EC 1.1.1.149)	323	37177	0	0	0	0	0	0	_c
Q9R0L7	A-kinase anchor protein 8-like (AKAP8-like protein) (Neighbor of A-kinase-anchoring protein 95) (Neighbor of AKAP95)	642	71454	0	0	0	0	0	0	_n
Q8BIX3	ARL14 effector protein (ARF7 effector protein)	276	31011	0	0	0	0	0	0	_c
Q9JHW9	Aldehyde dehydrogenase family 1 member A3 (EC 1.2.1.5) (Aldehyde dehydrogenase 6) (Retinaldehyde dehydrogenase 3) (RALDH-3) (RalDH3)	512	56157	0	0	0	0	0	0	_c
Q8R0Y6	Cytosolic 10-formyltetrahydrofolate dehydrogenase (10-FTHFDH) (FDH) (EC 1.5.1.6) (Aldehyde dehydrogenase family 1 member L1)	902	98709	0	0	0	0	0	0	_c
P07724	Serum albumin	608	68693	1	17	0	0	0	0	_e
P21300	Aldose reductase-related protein 1 (EC 1.1.1.21) (Aldehyde reductase) (AR) (Aldo-keto reductase family 1 member B7) (MVDP) (Vas deferens androgen-dependent protein)	316	35988	0	0	0	0	0	0	_c
Q8VDI9	Alpha-1,2-mannosyltransferase ALG9 (EC 2.4.1.259) (EC 2.4.1.261) (Dol-P-Man:Man(6)GlcNAc(2)-PP-Dol alpha-1,2-mannosyltransferase) (Dol-P-Man:Man(8)GlcNAc(2)-PP-Dol alpha-1,2-mannosyltransferase)	611	69561	0	0	0	3	0	8	_rm
P05064	Fructose-bisphosphate aldolase A (EC 4.1.2.13) (Aldolase 1) (Muscle-type aldolase)	364	39356	0	0	0	0	0	0	_c
P45376	Aldose reductase (AR) (EC 1.1.1.21) (Aldehyde reductase)	316	35732	0	0	0	0	0	0	_c
Q3TZM9	GDP-Man:Man(3)GlcNAc(2)-PP-Dol alpha-1,2-mannosyltransferase (EC 2.4.1.131) (Asparagine-linked glycosylation protein 11 homolog) (Glycolipid 2-alpha-mannosyltransferase)	492	55270	0	0	0	0	0	2	_rm
Q6P6J4	DNA oxidative demethylase ALKBH2 (EC 1.14.11.33) (Alkylated DNA repair protein alkB homolog 2) (Alpha-ketoglutarate-dependent dioxygenase alkB homolog 2)	239	27129	0	0	0	0	0	0	_n
Q3TSG4	RNA demethylase ALKBH5 (EC 1.14.11.-) (Alkylated DNA repair protein alkB homolog 5) (Alpha-ketoglutarate-dependent dioxygenase alkB homolog 5)	395	44411	0	0	0	0	0	0	_n
Q8K2U2	Alpha-ketoglutarate-dependent dioxygenase alkB homolog 6 (EC 1.14.11.-) (Alkylated DNA repair protein alkB homolog 6)	238	26776	0	0	0	0	0	0	_c
O35936	Arachidonate 8S-lipoxygenase (8-LOX) (8S-LOX) (EC 1.13.11.-) (15-lipoxygenase 2) (15-LOX-2) (Arachidonate 15-lipoxygenase B) (15-LOX-B)	677	76230	0	0	0	0	0	0	_c
P56213	FAD-linked sulfhydryl oxidase ALR (EC 1.8.3.2) (Augmenter of liver regeneration)	198	22877	0	4	0	0	0	0	_c
P70389	Insulin-like growth factor-binding protein complex acid labile subunit (ALS)	603	66960	1	0	0	7	0	0	_e
Q9R049	E3 ubiquitin-protein ligase AMFR (EC 2.3.2.27) (Autocrine motility factor receptor) (AMF receptor) (RING-type E3 ubiquitin transferase AMFR)	643	73105	0	0	0	0	0	7	_rm
Q80ZD8	Amphoterin-induced protein 1 (AMIGO-1) (Alivin-2)	492	55343	1	5	0	5	0	1	_pm
Q8VHG2	Angiomotin	1126	120915	0	0	0	0	0	0	_pm
Q8R0Z6	Angiopoietin-related protein 6 (Angiopoietin-like protein 6) (Angiopoietin-related growth factor)	457	51095	1	2	0	1	0	0	_e
Q6PB70	Anoctamin-8 (Transmembrane protein 16H)	1060	119101	0	0	0	1	0	8	_pm
Q505D1	Serine/threonine-protein phosphatase 6 regulatory ankyrin repeat subunit A (PP6-ARS-A) (Serine/threonine-protein phosphatase 6 regulatory subunit ARS-A) (Ankyrin repeat domain-containing protein 28) (Phosphatase interactor targeting protein hnRNP K) (PITK)	1053	112898	0	0	0	0	0	0	_n
Q91WK7	Ankyrin repeat domain-containing protein 54 (Lyn-interacting ankyrin repeat protein)	299	32486	0	0	0	0	0	0	_n
Q9DBG3	AP-2 complex subunit beta (AP105B) (Adaptor protein complex AP-2 subunit beta) (Adaptor-related protein complex 2 subunit beta) (Beta-2-adaptin) (Beta-adaptin) (Clathrin assembly protein complex 2 beta large chain) (Plasma membrane adaptor HA2/AP2 adaptin beta subunit)	937	104583	0	0	0	0	0	0	_pm
Q8BVF7	Gamma-secretase subunit APH-1A (APH-1a) (Aph-1alpha)	265	28986	0	0	0	0	0	7	_rm
E9Q414	Apolipoprotein B-100 (Apo B-100) _Cleaved into: Apolipoprotein B-48 (Apo B-48)	4505	509432	1	7	0	14	0	0	_c
P34928	Apolipoprotein C-I (Apo-CI) (ApoC-I) (Apolipoprotein C1) _Cleaved into: Truncated apolipoprotein C-I	88	9696	1	0	0	0	0	0	_e
Q9Z1R3	Apolipoprotein M (Apo-M) (ApoM)	190	21273	1	3	0	0	0	0	_e
Q8CHJ2	Aquaporin-12 (AQP-12)	290	31290	0	0	0	0	0	6	_pm
Q8K348	Activin receptor type-1C (EC 2.7.11.30) (Activin receptor type IC) (ACTR-IC) (Activin receptor-like kinase 7) (ALK-7)	493	54700	1	0	0	0	0	1	_pm
Q61288	Serine/threonine-protein kinase receptor R3 (SKR3) (EC 2.7.11.30) (Activin receptor-like kinase 1) (ALK-1) (TGF-B superfamily receptor type I) (TSR-I)	502	56519	1	5	0	2	0	1	_pm
P37172	Activin receptor type-1 (EC 2.7.11.30) (Activin receptor type I) (ACTR-I) (Serine/threonine-protein kinase receptor R1) (SKR1) (TGF-B superfamily receptor type I) (TSR-I) (TSK-7L)	509	57226	1	0	0	1	0	1
Q91XE4	N-acyl-aromatic-L-amino acid amidohydrolase (carboxylate-forming) (EC 3.5.1.114) (Acylase III) (Aminoacylase III) (AAIII) (Aminoacylase-3) (ACY-3) (Aspartoacylase-2) (Hepatitis C virus core-binding protein 1) (HCBP1)	318	35286	0	0	0	0	0	0	_pm
Q01341	Adenylate cyclase type 6 (EC 4.6.1.1) (ATP pyrophosphate-lyase 6) (Adenylate cyclase type VI) (Adenylyl cyclase 6) (AC6) (Ca(2+)-inhibitable adenylyl cyclase)	1165	130319	0	0	0	3	0	12	_pm
P51829	Adenylate cyclase type 7 (EC 4.6.1.1) (ATP pyrophosphate-lyase 7) (Adenylate cyclase type VII) (Adenylyl cyclase 7)	1099	122708	0	0	0	1	0	12
P51830	Adenylate cyclase type 9 (EC 4.6.1.1) (ATP pyrophosphate-lyase 9) (Adenylate cyclase type IX) (Adenylyl cyclase 9) (AC9) (Adenylyl cyclase type 10) (ACTP10)	1353	150954	0	0	0	3	0	12	_pm
P51881	ADP/ATP translocase 2 (ADP,ATP carrier protein 2) (Adenine nucleotide translocator 2) (ANT 2) (Solute carrier family 25 member 5) _Cleaved into: ADP/ATP translocase 2, N-terminally processed	298	32931	0	0	0	0	0	6	_im
Q640N1	Adipocyte enhancer-binding protein 1 (AE-binding protein 1) (Aortic carboxypeptidase-like protein)	1128	128365	1	0	0	1	0	0
Q91VJ1	Interferon-inducible protein AIM2 (Interferon-inducible protein 210) (Ifi-210) (Interferon-inducible protein p210)	354	40155	0	0	0	0	0	0	_n
Q9JII6	Alcohol dehydrogenase _NADP(+) (EC 1.1.1.2) (Aldehyde reductase) (Aldo-keto reductase family 1 member A1)	325	36587	0	0	0	0	0	0
Q8VCX1	3-oxo-5-beta-steroid 4-dehydrogenase (EC 1.3.1.3) (Aldo-keto reductase family 1 member D1) (Delta(4)-3-ketosteroid 5-beta-reductase) (Delta(4)-3-oxosteroid 5-beta-reductase)	325	37290	0	0	0	0	0	0	_c
Q9D1F4	Proline-rich AKT1 substrate 1 (Proline-rich AKT substrate)	257	27483	0	0	0	0	0	0	_c
Q60I26	ALS2 C-terminal-like protein	952	108146	0	0	0	0	0	0	_c
P47739	Aldehyde dehydrogenase, dimeric NADP-preferring (EC 1.2.1.5) (Aldehyde dehydrogenase 4) (Aldehyde dehydrogenase family 3 member A1) (Dioxin-inducible aldehyde dehydrogenase 3)	453	50481	0	0	0	0	0	0	_c
Q8BH00	Aldehyde dehydrogenase family 8 member A1 (EC 1.2.1.-) (Retinal dehydrogenase 4)	487	53664	0	0	0	0	0	0	_c
Q9JLJ2	4-trimethylaminobutyraldehyde dehydrogenase (TMABADH) (EC 1.2.1.47) (Aldehyde dehydrogenase family 9 member A1) (EC 1.2.1.3)	494	53515	0	0	0	0	0	0	_c
Q8K2A8	Dol-P-Man:Man(5)GlcNAc(2)-PP-Dol alpha-1,3-mannosyltransferase (EC 2.4.1.258) (Asparagine-linked glycosylation protein 3 homolog) (Dol-P-Man-dependent alpha(1-3)-mannosyltransferase) (Dolichyl-P-Man:Man(5)GlcNAc(2)-PP-dolichyl mannosyltransferase) (Dolichyl-phosphate-mannose--glycolipid alpha-mannosyltransferase) (Not56-like protein)	438	50186	0	0	0	0	0	11	_rm
O70137	Homeobox protein aristaless-like 3 (Proline-rich transcription factor ALX3)	343	36851	0	0	0	0	0	0	_n
O55189	Ameloblastin	407	43664	1	0	0	0	0	0	_e
P63277	Amelogenin, X isoform (Leucine-rich amelogenin peptide) (LRAP)	210	23483	1	0	0	0	0	0	_e
Q8JZZ6	AMMECR1-like protein	310	34516	0	0	0	0	0	0
Q2KHK3	Aminopeptidase Q (AP-Q) (APQ) (EC 3.4.11.-) (Laeverin)	559	63338	0	0	0	5	0	1	_pm
Q8C0I1	Alkyldihydroxyacetonephosphate synthase, peroxisomal (Alkyl-DHAP synthase) (EC 2.5.1.26) (Alkylglycerone-phosphate synthase)	645	71684	0	0	0	0	0	0
Q80TL1	Adenylate cyclase type 2 (EC 4.6.1.1) (ATP pyrophosphate-lyase 2) (Adenylate cyclase type II) (Adenylyl cyclase 2)	1090	123270	0	0	0	3	0	12	_pm
P97297	ADM _Cleaved into: Adrenomedullin (AM); Proadrenomedullin N-20 terminal peptide (ProAM N-terminal 20 peptide) (PAMP) (ProAM-N20)	184	20750	1	1	0	0	0	0	_e
Q91VH1	Adiponectin receptor protein 1	375	42366	0	0	0	0	0	7	_pm
P34971	Beta-1 adrenergic receptor (Beta-1 adrenoreceptor) (Beta-1 adrenoceptor)	466	50494	0	2	0	1	0	7	_pm
P46656	Adrenodoxin, mitochondrial (Adrenal ferredoxin) (Ferredoxin-1)	188	20123	0	0	0	0	0	0	_m
Q8BZI0	Actin filament-associated protein 1-like 1 (AFAP1-like protein 1)	768	86638	0	0	0	0	0	0	_c
Q5DTU0	Actin filament-associated protein 1-like 2 (AFAP1-like protein 2)	825	92175	0	0	0	0	0	0	_c
A2AM29	Protein AF-9 (Myeloid/lymphoid or mixed-lineage leukemia translocated to chromosome 3 protein homolog)	569	63375	0	0	0	0	0	0	_n
Q8K2K6	Arf-GAP domain and FG repeat-containing protein 1 (HIV-1 Rev-binding protein homolog) (Nucleoporin-like protein RIP)	561	58043	0	0	0	0	1	0	_n
Q8R3W7	Anterior gradient protein 3	165	19081	1	0	0	0	0	0	_r
Q7TT36	Adhesion G protein-coupled receptor A3 (G-protein coupled receptor 125)	1310	144697	1	1	0	13	0	7	_pm
Q8CGM1	Adhesion G protein-coupled receptor B2 (Brain-specific angiogenesis inhibitor 2)	1561	169863	1	16	0	8	0	7	_pm
Q61549	Adhesion G protein-coupled receptor E1 (Cell surface glycoprotein F4/80) (EGF-like module receptor 1) (EGF-like module-containing mucin-like hormone receptor-like 1) (EMR1 hormone receptor)	931	102130	1	21	0	10	0	7	_pm
E9Q4J9	Adhesion G-protein coupled receptor F2 (G-protein coupled receptor 111) (G-protein coupled receptor PGR20)	644	71764	1	0	0	4	0	7	_pm
Q8CJ12	Adhesion G-protein coupled receptor G2 (G-protein coupled receptor 64) (Mouse epididymis-specific protein 6) (Me6)	1009	110200	1	0	0	20	0	7	_pm
Q6F3F9	Adhesion G-protein coupled receptor G6 (Developmentally regulated G-protein-coupled receptor) (G-protein coupled receptor 126) _Cleaved into: ADGRG6 N-terminal fragment (ADGRG6-NTF); ADGRG6 C-terminal fragment (ADGRG6-CTF)	1165	129721	1	3	0	23	0	7	_pm
Q8JZZ7	Adhesion G protein-coupled receptor L2 (Calcium-independent alpha-latrotoxin receptor 2) (CIRL-2) (Latrophilin-2)	1487	166577	1	0	0	3	0	7	_pm
Q80TS3	Adhesion G protein-coupled receptor L3 (Latrophilin-3) (Lectomedin-3)	1537	171080	1	5	0	9	0	7	_pm
P56473	Agouti-related protein	131	14432	1	5	0	0	0	0	_e
Q3TY86	Apoptosis-inducing factor 3 (EC 1.-.-.-) (Apoptosis-inducing factor-like protein)	605	66792	0	0	0	0	0	0	_m
Q9Z0E3	Autoimmune regulator (Autoimmune polyendocrinopathy candidiasis ectodermal dystrophy protein homolog) (APECED protein homolog)	552	59042	0	0	0	0	0	0	_n
Q8VC28	Aldo-keto reductase family 1 member C13 (EC 1.1.1.-)	323	37058	0	0	0	0	0	0
O88845	A-kinase anchor protein 10, mitochondrial (AKAP-10) (Dual specificity A kinase-anchoring protein 2) (D-AKAP-2) (Protein kinase A-anchoring protein 10) (PRKA10)	662	73632	0	0	0	0	0	0	_m
P24549	Retinal dehydrogenase 1 (RALDH 1) (RalDH1) (EC 1.2.1.-) (EC 1.2.1.36) (ALDH-E1) (ALHDII) (Aldehyde dehydrogenase family 1 member A1) (Aldehyde dehydrogenase, cytosolic)	501	54468	0	0	0	0	0	0	_c
Q9DBF1	Alpha-aminoadipic semialdehyde dehydrogenase (Alpha-AASA dehydrogenase) (EC 1.2.1.31) (Aldehyde dehydrogenase family 7 member A1) (EC 1.2.1.3) (Antiquitin-1) (Betaine aldehyde dehydrogenase) (EC 1.2.1.8) (Delta1-piperideine-6-carboxylate dehydrogenase) (P6c dehydrogenase)	539	58861	0	0	0	0	0	0	_c
P47738	Aldehyde dehydrogenase, mitochondrial (EC 1.2.1.3) (AHD-M1) (ALDH class 2) (ALDH-E2) (ALDHI)	519	56538	0	0	0	0	0	0	_m
Q9DBE8	Alpha-1,3/1,6-mannosyltransferase ALG2 (EC 2.4.1.132) (EC 2.4.1.257) (Asparagine-linked glycosylation protein 2 homolog) (GDP-Man:Man(1)GlcNAc(2)-PP-Dol alpha-1,3-mannosyltransferase) (GDP-Man:Man(1)GlcNAc(2)-PP-dolichol mannosyltransferase) (GDP-Man:Man(2)GlcNAc(2)-PP-Dol alpha-1,6-mannosyltransferase)	415	47405	0	0	0	0	0	1	_pm
Q3UX43	Ankyrin repeat domain-containing protein 13C	541	60150	0	0	0	0	0	0	_rm
Q9EST5	Acidic leucine-rich nuclear phosphoprotein 32 family member B (Proliferation-related acidic leucine-rich protein PAL31)	272	31079	0	0	0	0	0	0	_n
Q640P2	Angiopoietin-related protein 1 (Angiopoietin-like protein 1)	490	56323	1	2	0	2	0	0	_e
Q9Z1P8	Angiopoietin-related protein 4 (425O18-1) (Angiopoietin-like protein 4) (Fasting-induced adipose factor) (Hepatic fibrinogen/angiopoietin-related protein) (HFARP) (Secreted protein Bk89)	410	45538	1	2	0	3	0	0	_e
P11859	Angiotensinogen (Serpin A8) _Cleaved into: Angiotensin-1 (Angiotensin 1-10) (Angiotensin I) (Ang I); Angiotensin-2 (Angiotensin 1-8) (Angiotensin II) (Ang II); Angiotensin-3 (Angiotensin 2-8) (Angiotensin III) (Ang III) (Des-Asp_1-angiotensin II); Angiotensin-4 (Angiotensin 3-8) (Angiotensin IV) (Ang IV); Angiotensin 1-9; Angiotensin 1-7; Angiotensin 1-5; Angiotensin 1-4	477	51990	1	1	0	3	0	0	_e
A2RT91	Ankyrin and armadillo repeat-containing protein	1465	165290	0	0	0	0	0	1	_pm
Q8BZ25	Ankyrin repeat and protein kinase domain-containing protein 1 (EC 2.7.11.1)	745	82480	0	0	0	0	0	0
Q6P1H6	Ankyrin repeat and LEM domain-containing protein 2 (LEM domain-containing protein 4)	964	106198	0	0	0	0	0	1	_rm
Q99LW0	Ankyrin repeat domain-containing protein 10	415	43975	0	0	0	0	0	0
B2RXR6	Serine/threonine-protein phosphatase 6 regulatory ankyrin repeat subunit B (PP6-ARS-B) (Serine/threonine-protein phosphatase 6 regulatory subunit ARS-B) (Ankyrin repeat domain-containing protein 44)	993	107385	0	0	0	0	0	0
Q8BTZ5	Ankyrin repeat domain-containing protein 46 (Ankyrin repeat small protein) (ANK-S)	228	25223	0	0	0	0	0	1	_pm
A2ARS0	Ankyrin repeat domain-containing protein 63	390	41068	0	0	0	0	0	0
P59672	Ankyrin repeat and SAM domain-containing protein 1A (Odin)	1150	125242	0	0	0	0	0	0	_c
Q9CYR6	Phosphoacetylglucosamine mutase (PAGM) (EC 5.4.2.3) (Acetylglucosamine phosphomutase) (N-acetylglucosamine-phosphate mutase) (Phosphoglucomutase-3) (PGM 3)	542	59453	0	0	0	0	0	0
Q58Y75	Adhesion G-protein coupled receptor F3 (G-protein coupled receptor 113) (G-protein coupled receptor PGR23)	991	108975	1	0	0	10	0	7	_pm
Q8K209	Adhesion G-protein coupled receptor G1 (G-protein coupled receptor 56) (Serpentine receptor cyt28) _Cleaved into: ADGRG1 N-terminal fragment (ADGRG1 NT) (GPR56 N-terminal fragment) (GPR56 NT) (GPR56(N)) (GPR56 extracellular subunit) (GPR56 subunit alpha); ADGRG1 C-terminal fragment (ADGRG1-CT) (GPR56 C-terminal fragment) (GPR56 CT) (GPR56(C)) (GPR56 seven-transmembrane subunit) (GPR56 7TM) (GPR56…	687	77255	1	0	0	7	0	7	_pm
Q8R0T6	Adhesion G protein-coupled receptor G3 (G-protein coupled receptor 97)	542	60072	1	0	0	4	0	7	_pm
Q3V3Z3	Adhesion G-protein coupled receptor G5 (G-protein coupled receptor 114) (G-protein coupled receptor PGR27)	524	58675	1	0	0	8	0	7	_pm
Q923X1	Adhesion G protein-coupled receptor L4 (EGF, latrophilin seven transmembrane domain-containing protein 1)	739	82246	1	9	0	8	0	7	_pm
Q80VW7	AT-hook-containing transcription factor	1404	153123	0	0	0	0	0	0	_n
Q6R0H6	Protein ALEX (Alternative gene product encoded by XL-exon)	725	79084	0	0	0	0	0	0	_pm
Q9D081	UDP-N-acetylglucosamine transferase subunit ALG14 homolog	217	24429	0	0	0	0	0	1	_rm
J3QPP8	ALK and LTK ligand 1 (Augmentor beta) (Protein FAM150A)	127	14246	1	0	0	0	0	0	_e
Q8BS35	Alkylglycerol monooxygenase (EC 1.14.16.5) (Transmembrane protein 195)	447	51778	0	0	0	0	0	6	_rm
P16406	Glutamyl aminopeptidase (EAP) (EC 3.4.11.7) (Aminopeptidase A) (AP-A) (BP-1/6C3 antigen) (CD antigen CD249)	945	107956	0	0	0	9	0	1
Q9CPY7	Cytosol aminopeptidase (EC 3.4.11.1) (Leucine aminopeptidase 3) (LAP-3) (Leucyl aminopeptidase) (Proline aminopeptidase) (EC 3.4.11.5) (Prolyl aminopeptidase)	519	56141	0	0	0	0	0	0	_c
Q8BXQ6	Aminopeptidase O (AP-O) (EC 3.4.11.-)	817	92955	0	0	0	0	0	0	_c
P55302	Alpha-2-macroglobulin receptor-associated protein (Alpha-2-MRAP) (Heparin-binding protein 44) (HBP-44) (Low density lipoprotein receptor-related protein-associated protein 1) (RAP)	360	42215	1	0	0	1	0	0
Q400C8	Archaemetzincin-2 (EC 3.4.-.-) (Archeobacterial metalloproteinase-like protein 2)	359	41341	0	0	0	0	0	0
Q80UP5	Ankyrin repeat domain-containing protein 13A	588	67177	0	0	0	0	0	0	_pm
O35381	Acidic leucine-rich nuclear phosphoprotein 32 family member A (Acidic nuclear phosphoprotein pp32) (Leucine-rich acidic nuclear protein) (LANP) (Potent heat-stable protein phosphatase 2A inhibitor I1PP2A)	247	28538	0	0	0	0	0	0	_n
Q3U0L2	Ankyrin repeat domain-containing protein 33B	486	53203	0	0	0	0	0	0
Q8BZQ7	Anaphase-promoting complex subunit 2 (APC2) (Cyclosome subunit 2)	837	95307	0	0	0	0	0	0
Q9DCR2	AP-3 complex subunit sigma-1 (AP-3 complex subunit sigma-3A) (Adaptor-related protein complex 3 subunit sigma-1) (Sigma-3A-adaptin) (Sigma3A-adaptin) (Sigma-adaptin 3a)	193	21732	0	0	0	0	0	0	_g
Q9D742	AP-5 complex subunit sigma-1 (Adaptor-related protein complex 5 sigma subunit) (Sigma5)	170	18806	0	0	0	0	0	0	_c
P98084	Amyloid beta A4 precursor protein-binding family A member 2 (Adapter protein X11beta) (Neuron-specific X11L protein) (Neuronal Munc18-1-interacting protein 2) (Mint-2)	750	82758	0	0	0	0	0	0
Q9DBR4	Amyloid beta A4 precursor protein-binding family B member 2	760	83201	0	0	0	0	0	0
Q9D842	Aprataxin and PNK-like factor (EC 4.2.99.18) (Apurinic-apyrimidinic endonuclease APLF)	499	54968	0	0	0	0	0	0	_n
Q00623	Apolipoprotein A-I (Apo-AI) (ApoA-I) (Apolipoprotein A1) _Cleaved into: Proapolipoprotein A-I (ProapoA-I); Truncated apolipoprotein A-I	264	30616	1	0	0	0	0	0	_e
P09813	Apolipoprotein A-II (Apo-AII) (ApoA-II) (Apolipoprotein A2) _Cleaved into: Proapolipoprotein A-II (ProapoA-II)	102	11309	1	0	0	0	0	0	_e
Q8R3P0	Aspartoacylase (EC 3.5.1.15) (Aminoacylase-2) (ACY-2)	312	35345	0	0	0	0	0	0	_c
Q9R1V4	Disintegrin and metalloproteinase domain-containing protein 11 (ADAM 11) (Metalloproteinase-like, disintegrin-like, and cysteine-rich protein) (MDC)	773	84134	1	7	0	4	0	1
Q9R160	Disintegrin and metalloproteinase domain-containing protein 24 (ADAM 24) (EC 3.4.24.-) (Testase-1)	761	85054	1	7	0	6	0	1
Q923W9	Disintegrin and metalloproteinase domain-containing protein 33 (ADAM 33) (EC 3.4.24.-)	797	86971	1	7	0	6	0	1
Q60718	Disintegrin and metalloproteinase domain-containing protein 2 (ADAM 2) (Fertilin subunit beta) (PH-30) (PH30) (PH30-beta)	735	82375	1	7	0	8	0	1
A2A7Z8	Arylacetamide deacetylase-like 3 (EC 3.1.1.-)	408	46340	0	0	0	1	0	3	_pm
Q7TNK8	ADM2 (Intermedin) _Cleaved into: Adrenomedullin-2 (AM2) (Intermedin-long) (IMDL); Intermedin-short (IMDS)	150	16188	1	1	0	0	0	0	_e
Q9Z103	Activity-dependent neuroprotector homeobox protein (Activity-dependent neuroprotective protein)	1108	124308	0	0	0	0	0	0	_n
Q8BQS5	Adiponectin receptor protein 2	386	43981	0	0	0	0	0	7	_pm
P18762	Beta-2 adrenergic receptor (Beta-2 adrenoreceptor) (Beta-2 adrenoceptor)	418	46998	0	2	0	2	0	7	_pm
Q61578	NADPH:adrenodoxin oxidoreductase, mitochondrial (AR) (Adrenodoxin reductase) (EC 1.18.1.6) (Ferredoxin--NADP(+) reductase) (Ferredoxin reductase)	494	54202	0	0	0	0	0	0	_m
Q3V132	ADP/ATP translocase 4 (ADP,ATP carrier protein 4) (Adenine nucleotide translocator 4) (ANT 4) (Solute carrier family 25 member 31) (Sperm flagellar energy carrier protein)	320	35258	0	0	0	0	0	6	_im
Q80WT5	Aftiphilin	931	101131	0	0	0	0	0	0	_c
Q8CJG0	Protein argonaute-2 (Argonaute2) (mAgo2) (EC 3.1.26.n2) (Argonaute RISC catalytic component 2) (Eukaryotic translation initiation factor 2C 2) (eIF-2C 2) (eIF2C 2) (Piwi/argonaute family protein meIF2C2) (Protein slicer)	860	97304	0	0	0	0	0	0	_c
G5E8Q8	Adhesion G protein-coupled receptor F5 (G-protein coupled receptor 116)	1348	149387	1	3	0	7	0	7	_pm
Q80TR1	Adhesion G protein-coupled receptor L1 (Calcium-independent alpha-latrotoxin receptor 1) (CIRL-1) (Latrophilin-1) (Lectomedin-2)	1466	161686	1	9	0	7	0	7	_pm
Q3UEG6	Alanine--glyoxylate aminotransferase 2, mitochondrial (AGT 2) (EC 2.6.1.44) ((R)-3-amino-2-methylpropionate--pyruvate transaminase) (EC 2.6.1.40) (Beta-ALAAT II) (Beta-alanine-pyruvate aminotransferase) (D-AIBAT)	513	57115	0	0	0	0	0	0	_m
P35374	Type-2 angiotensin II receptor (Angiotensin II type-2 receptor) (AT2)	363	41374	0	2	0	5	0	7	_pm
Q6PAL7	AT-hook DNA-binding motif-containing protein 1	1594	168081	0	0	0	0	0	0
Q8K3E5	Jouberin (Abelson helper integration site 1 protein) (AHI-1)	1047	119650	0	0	0	0	0	0	_c
Q9Z0X1	Apoptosis-inducing factor 1, mitochondrial (EC 1.1.1.-) (Programmed cell death protein 8)	612	66765	0	0	0	0	0	0
Q9JJR5	A-kinase-interacting protein 1 (Breast cancer-associated gene 3 protein) (PKA-interacting protein) (Proline-rich protein BCA3)	212	23979	0	0	0	0	0	0	_n
P31750	RAC-alpha serine/threonine-protein kinase (EC 2.7.11.1) (AKT1 kinase) (Protein kinase B) (PKB) (Protein kinase B alpha) (PKB alpha) (Proto-oncogene c-Akt) (RAC-PK-alpha) (Thymoma viral proto-oncogene)	480	55707	0	2	0	0	5	0	_c
O35945	Aldehyde dehydrogenase, cytosolic 1 (EC 1.2.1.3) (ALDH class 1) (ALDH-E1) (ALHDII) (Aldehyde dehydrogenase family 1 member A7) (Aldehyde dehydrogenase phenobarbital-inducible)	501	54588	0	0	0	0	0	0	_c
Q8K009	Mitochondrial 10-formyltetrahydrofolate dehydrogenase (Mitochondrial 10-FTHFDH) (mtFDH) (EC 1.5.1.6) (Aldehyde dehydrogenase family 1 member L2)	923	101590	0	0	0	0	0	0	_m
O09174	Alpha-methylacyl-CoA racemase (EC 5.1.99.4) (2-methylacyl-CoA racemase)	381	41704	0	0	0	0	0	0
Q9CY02	Alpha-hemoglobin-stabilizing protein (Erythroid differentiation-related factor) (Erythroid-associated factor)	102	11832	0	0	0	0	0	0	_c
P46660	Alpha-internexin (Alpha-Inx) (66 kDa neurofilament protein) (NF-66) (Neurofilament-66)	501	55383	0	0	0	0	0	0
Q14DN9	Ankyrin repeat and death domain-containing protein 1B	521	58456	0	0	0	0	0	0
Q6ZPS6	Ankyrin repeat and IBR domain-containing protein 1 (EC 2.3.2.-)	1085	121876	0	0	0	0	0	0
E9Q394	A-kinase anchor protein 13 (AKAP-13) (AKAP-Lbc)	2776	303976	0	0	0	0	0	0	_c
Q64362	AKT-interacting protein (FT1) (Fused toes protein)	292	32942	0	0	0	0	0	0	_c
Q62148	Retinal dehydrogenase 2 (RALDH 2) (RalDH2) (EC 1.2.1.36) (Aldehyde dehydrogenase family 1 member A2) (Retinaldehyde-specific dehydrogenase type 2) (RALDH(II))	518	56626	0	0	0	0	0	0	_c
Q9CXB8	Alpha-protein kinase 1 (EC 2.7.11.-) (Lymphocyte alpha-protein kinase)	1231	136134	0	0	0	0	0	0
O35137	Homeobox protein aristaless-like 4 (ALX-4)	399	42763	0	0	0	0	0	0	_n
P97467	Peptidyl-glycine alpha-amidating monooxygenase (PAM) _Includes: Peptidylglycine alpha-hydroxylating monooxygenase (PHM) (EC 1.14.17.3); Peptidyl-alpha-hydroxyglycine alpha-amidating lyase (EC 4.3.2.5) (Peptidylamidoglycolate lyase) (PAL)	979	108963	1	7	0	1	0	1	_c
Q9D3J8	Amelotin	213	22119	1	0	0	0	0	0	_e
P00687	Alpha-amylase 1 (EC 3.2.1.1) (1,4-alpha-D-glucan glucanohydrolase 1) (Salivary and hepatic alpha-amylase)	511	57644	1	5	0	0	0	0	_e
P00688	Pancreatic alpha-amylase (PA) (EC 3.2.1.1) (1,4-alpha-D-glucan glucanohydrolase)	508	57318	1	5	0	0	0	0	_e
Q6PD24	Ankyrin repeat domain-containing protein 13D	605	68076	0	0	0	0	0	0	_pm
Q3UUF8	Ankyrin repeat domain-containing protein 34B (Dendritic protein of 58 kDa)	508	55417	0	0	0	0	0	0	_c
Q9R182	Angiopoietin-related protein 3 (Angiopoietin-like protein 3) _Cleaved into: ANGPTL3(17-224)	455	52543	1	2	0	4	1	0	_e
Q8BH79	Anoctamin-10 (Transmembrane protein 16K)	659	76188	0	0	0	0	0	8	_pm
Q8CFW1	Anoctamin-2 (Transmembrane protein 16B)	1002	114134	0	0	0	4	0	8	_pm
Q6P9J9	Anoctamin-6 (Small-conductance calcium-activated nonselective cation channel) (SCAN channel) (Transmembrane protein 16F)	911	106255	0	0	0	7	0	8	_pm
Q812A3	Ankyrin repeat domain-containing protein 23 (Diabetes-related ankyrin repeat protein)	306	34348	0	0	0	0	0	0	_n
Q9CQM6	Ankyrin repeat domain-containing protein 61	421	46588	0	0	0	0	0	0
Q9JHQ0	Annexin A9 (Annexin XXXI) (Annexin-31) (Annexin-9)	345	38110	0	0	0	0	0	0
O88512	AP-1 complex subunit gamma-like 2 (Gamma2-adaptin) (G2ad)	791	87863	0	0	0	0	0	0	_gm
Q9DB50	AP-1 complex subunit sigma-2 (Adaptor protein complex AP-1 subunit sigma-1B) (Adaptor-related protein complex 1 subunit sigma-1B) (Clathrin assembly protein complex 1 sigma-1B small chain) (Golgi adaptor HA1/AP1 adaptin sigma-1B subunit) (Sigma 1B subunit of AP-1 clathrin) (Sigma-adaptin 1B) (Sigma1B-adaptin)	160	18929	0	0	0	0	0	0	_g
P17427	AP-2 complex subunit alpha-2 (100 kDa coated vesicle protein C) (Adaptor protein complex AP-2 subunit alpha-2) (Adaptor-related protein complex 2 subunit alpha-2) (Alpha-adaptin C) (Alpha2-adaptin) (Clathrin assembly protein complex 2 alpha-C large chain) (Plasma membrane adaptor HA2/AP2 adaptin alpha C subunit)	938	104017	0	0	0	0	0	0	_pm
Q8BJ63	AP-5 complex subunit mu-1 (Adaptor-related protein complex 5 subunit mu-1) (Mu5) (Mu-2-related death-inducing protein) (MuD)	490	54337	0	0	0	0	0	0	_c
O88879	Apoptotic protease-activating factor 1 (APAF-1)	1249	141003	0	0	0	0	0	0	_c
Q9D8B1	Androgen-induced gene 1 protein (AIG-1)	262	29754	0	0	0	0	0	6	_pm
Q8K1E6	Alpha-ketoglutarate-dependent dioxygenase alkB homolog 3 (EC 1.14.11.54) (Alkylated DNA repair protein alkB homolog 3) (mAbh3)	286	33061	0	0	0	0	0	0	_n
Q9D8F1	Alpha-ketoglutarate-dependent dioxygenase alkB homolog 4 (EC 1.14.11.-) (Alkylated DNA repair protein alkB homolog 4)	300	33394	0	0	0	0	0	0	_c
Q3V1D3	AMP deaminase 1 (EC 3.5.4.6) (AMP deaminase isoform M) (Myoadenylate deaminase)	745	86105	0	0	0	0	0	0
Q9DBT5	AMP deaminase 2 (EC 3.5.4.6) (AMP deaminase isoform L)	798	92024	0	0	0	0	0	0
O08739	AMP deaminase 3 (EC 3.5.4.6) (AMP deaminase H-type) (AMP deaminase isoform E) (Heart-type AMPD)	766	88652	0	0	0	0	0	0
Q8R1Q3	Angiopoietin-related protein 7 (Angiopoietin-like protein 7)	337	39014	1	2	0	4	0	0	_e
O35608	Angiopoietin-2 (ANG-2)	496	56576	1	3	0	6	0	0	_e
Q9JHZ2	Progressive ankylosis protein (Fn54 protein)	492	54298	0	0	0	0	0	8	_pm
Q69ZU8	Ankyrin repeat domain-containing protein 6 (Diversin)	712	77982	0	0	0	0	0	0
Q8BH83	Ankyrin repeat domain-containing protein 9	326	35513	0	0	0	0	0	0
Q6GQX6	Ankyrin repeat and SAM domain-containing protein 6 (SamCystin) (Sterile alpha motif domain-containing protein 6) (SAM domain-containing protein 6)	883	93474	0	0	0	0	0	0
Q9JIF0	Protein arginine N-methyltransferase 1 (EC 2.1.1.319) (Histone-arginine N-methyltransferase PRMT1)	371	42436	0	0	0	0	0	0	_n
P70180	Atrial natriuretic peptide receptor 3 (Atrial natriuretic peptide clearance receptor) (Atrial natriuretic peptide receptor type C) (ANP-C) (ANPR-C) (NPR-C) (EF-2)	536	59808	1	3	0	3	0	1
A2AS55	Ankyrin repeat domain-containing protein 16	361	39776	0	0	0	0	0	0
Q811D2	Ankyrin repeat domain-containing protein 26	1581	180647	0	0	0	0	0	0
Q5SUE8	Ankyrin repeat domain-containing protein 40	363	40560	0	0	0	0	0	0
Q810N6	Ankyrin repeat domain-containing protein 45	248	27734	0	0	0	0	0	0
Q3V0J4	Ankyrin repeat domain-containing protein 53	497	56738	0	0	0	0	0	0	_c
O35643	AP-1 complex subunit beta-1 (Adaptor protein complex AP-1 subunit beta-1) (Adaptor-related protein complex 1 subunit beta-1) (Beta-1-adaptin) (Beta-adaptin 1) (Clathrin assembly protein complex 1 beta large chain) (Golgi adaptor HA1/AP1 adaptin beta subunit)	943	103935	0	0	0	0	0	0	_c
P35585	AP-1 complex subunit mu-1 (AP-mu chain family member mu1A) (Adaptor protein complex AP-1 subunit mu-1) (Adaptor-related protein complex 1 subunit mu-1) (Clathrin assembly protein complex 1 mu-1 medium chain 1) (Clathrin coat assembly protein AP47) (Clathrin coat-associated protein AP47) (Golgi adaptor HA1/AP1 adaptin mu-1 subunit) (Mu-adaptin 1) (Mu1A-adaptin)	423	48543	0	0	0	0	0	0	_g
P61967	AP-1 complex subunit sigma-1A (Adaptor protein complex AP-1 subunit sigma-1A) (Adaptor-related protein complex 1 subunit sigma-1A) (Clathrin assembly protein complex 1 sigma-1A small chain) (Clathrin coat assembly protein AP19) (Golgi adaptor HA1/AP1 adaptin sigma-1A subunit) (HA1 19 kDa subunit) (Sigma 1a subunit of AP-1 clathrin) (Sigma-adaptin 1A) (Sigma1A-adaptin)	158	18733	0	0	0	0	0	0	_g
Q61313	Transcription factor AP-2-beta (AP2-beta) (Activating enhancer-binding protein 2-beta)	459	50373	0	0	0	0	0	0	_n
O54774	AP-3 complex subunit delta-1 (AP-3 complex subunit delta) (Adaptor-related protein complex 3 subunit delta-1) (Delta-adaptin) (mBLVR1)	1199	135081	0	0	0	0	0	0	_c
Q3U3N6	AP-4 complex accessory subunit Tepsin (ENTH domain-containing protein 2) (Tetra-epsin)	573	60761	0	0	0	0	0	0	_c
P56380	Bis(5'-nucleosyl)-tetraphosphatase _asymmetrical (EC 3.6.1.17) (Diadenosine 5',5'''-P1,P4-tetraphosphate asymmetrical hydrolase) (Ap4A hydrolase) (Ap4Aase) (Diadenosine tetraphosphatase) (Nucleoside diphosphate-linked moiety X motif 2) (Nudix motif 2)	147	16989	0	0	0	0	0	0
Q68G58	DNA-(apurinic or apyrimidinic site) lyase 2 (EC 3.1.-.-) (EC 4.2.99.18) (APEX nuclease 2) (Apurinic-apyrimidinic endonuclease 2) (AP endonuclease 2)	516	57340	0	0	0	0	0	0	_n
Q9DCZ9	Putative gamma-secretase subunit APH-1C	258	29045	0	0	0	0	0	7	_pm
Q6NSR3	Uncharacterized aarF domain-containing protein kinase 2 (EC 2.7.11.-)	617	68677	0	0	0	0	0	1	_pm
Q9QYB5	Gamma-adducin (Adducin-like protein 70)	706	78777	0	0	0	0	0	0	_c
Q60813	Disintegrin and metalloproteinase domain-containing protein 1a (ADAM 1a) (EC 3.4.24.-) (Fertilin subunit alpha-a)	791	87490	1	7	0	5	0	1	_pm
Q9WTQ5	A-kinase anchor protein 12 (AKAP-12) (Germ cell lineage protein gercelin) (Src-suppressed C kinase substrate) (SSeCKS)	1684	180695	0	0	0	0	0	0	_c
Q7TN79	A-kinase anchor protein 7 isoform gamma (AKAP-7 isoform gamma) (A-kinase anchor protein 18) (AKAP-18) (Protein kinase A-anchoring protein 7 isoform gamma) (PRKA7 isoform gamma)	314	35482	0	0	0	0	0	0	_n
Q9DCT1	1,5-anhydro-D-fructose reductase (AF reductase) (EC 1.1.1.263) (Aldo-keto reductase family 1 member C-like protein 2) (Aldo-keto reductase family 1 member E1) (Aldo-keto reductase family 1 member E2)	301	34461	0	0	0	0	0	0	_c
Q9DCJ7	Aurora kinase A-interacting protein (AURKA-interacting protein) (28S ribosomal protein S38, mitochondrial) (MRP-S38)	200	23300	0	0	0	0	0	0	_m
Q8CHT0	Delta-1-pyrroline-5-carboxylate dehydrogenase, mitochondrial (P5C dehydrogenase) (EC 1.2.1.88) (Aldehyde dehydrogenase family 4 member A1) (L-glutamate gamma-semialdehyde dehydrogenase)	562	61841	0	0	0	0	0	0	_m
Q8QZR5	Alanine aminotransferase 1 (ALT1) (EC 2.6.1.2) (Glutamate pyruvate transaminase 1) (GPT 1) (Glutamic--alanine transaminase 1) (Glutamic--pyruvic transaminase 1)	496	55143	0	0	0	0	0	0	_c
Q91Y97	Fructose-bisphosphate aldolase B (EC 4.1.2.13) (Aldolase 2) (Liver-type aldolase)	364	39507	0	0	0	0	0	0	_c
Q9JHT5	AMME syndrome candidate gene 1 protein homolog	344	36031	0	0	0	0	0	0	_n
Q8VCT3	Aminopeptidase B (AP-B) (EC 3.4.11.6) (Arginine aminopeptidase) (Arginyl aminopeptidase) (Cytosol aminopeptidase IV)	650	72416	0	0	0	0	0	0	_e
Q7TQF7	Amphiphysin	686	75013	0	0	0	0	0	0	_c
Q9DAZ9	Abscission/NoCut checkpoint regulator (ANCHR) (Zinc finger FYVE domain-containing protein 19)	389	43272	0	0	0	0	0	0	_c
P40753	Natriuretic peptides B (Gamma-brain natriuretic peptide) _Cleaved into: Brain natriuretic peptide (BNP)	121	13756	1	1	0	0	0	0	_e
Q61839	C-type natriuretic peptide _Cleaved into: CNP-22; CNP-29; CNP-53	126	13320	1	1	0	0	0	0	_e
P05125	Natriuretic peptides A (Prepronatriodilatin) _Cleaved into: Atrial natriuretic factor (ANF) (Atrial natriuretic peptide) (ANP); Auriculin-B; Auriculin-A; Atriopeptin-1 (Atriopeptin I); Atriopeptin-2 (Atriopeptin II)	152	16572	1	1	0	0	0	0	_e
Q9R045	Angiopoietin-related protein 2 (Angiopoietin-like protein 2)	493	57105	1	2	0	2	0	0	_e
Q9QZQ1	Afadin (Afadin adherens junction formation factor) (Protein Af-6)	1820	206499	0	0	0	0	0	0	_pm
O89020	Afamin (Alpha-albumin) (Alpha-Alb)	608	69379	1	15	0	5	0	0	_e
Q80YS6	Actin filament-associated protein 1 (110 kDa actin filament-associated protein) (AFAP-110)	731	80615	0	0	0	0	0	0	_c
Q3V384	AFG1-like ATPase (Lactation elevated protein 1)	480	54313	0	0	0	0	0	0
Q9ESW4	Acylglycerol kinase, mitochondrial (EC 2.7.1.107) (EC 2.7.1.94) (Multiple substrate lipid kinase) (MuLK) (Multi-substrate lipid kinase)	421	46976	0	0	0	0	0	0	_m
Q8C4G9	Adhesion G protein-coupled receptor A1 (G-protein coupled receptor 123)	578	63497	0	0	0	0	0	7	_pm
Q91ZE5	Adhesion G protein-coupled receptor E4 (EGF-like module receptor 4) (EGF-like module-containing mucin-like hormone receptor-like 4) (F4/80-like-receptor) (Seven-span membrane protein FIRE)	689	77045	1	6	0	8	0	7	_pm
Q9D2L6	Adhesion G protein-coupled receptor F4 (G-protein coupled receptor 115)	698	77331	1	0	0	9	0	7	_pm
B7ZCC9	Adhesion G-protein coupled receptor G4 (G-protein coupled receptor 112)	3073	334211	1	1	0	5	0	7	_pm
Q8BM96	Adhesion G-protein coupled receptor G7 (G-protein coupled receptor 128)	785	87684	1	0	0	12	0	7	_pm
A2ASQ1	Agrin _Cleaved into: Agrin N-terminal 110 kDa subunit; Agrin C-terminal 110 kDa subunit; Agrin C-terminal 90 kDa fragment (C90); Agrin C-terminal 22 kDa fragment (C22)	1950	207539	0	40	0	4	1	1	_pm
P31230	Aminoacyl tRNA synthase complex-interacting multifunctional protein 1 (Multisynthase complex auxiliary component p43) _Cleaved into: Endothelial monocyte-activating polypeptide 2 (EMAP-2) (Endothelial monocyte-activating polypeptide II) (EMAP-II) (Small inducible cytokine subfamily E member 1)	310	33997	0	0	0	0	0	0	_n
Q8R010	Aminoacyl tRNA synthase complex-interacting multifunctional protein 2 (Multisynthase complex auxiliary component p38) (Protein JTV-1)	320	35378	0	0	0	0	0	0	_c
Q924K1	Aryl-hydrocarbon-interacting protein-like 1	328	38212	0	0	0	0	0	0	_c
O55074	A-kinase anchor protein 7 isoform alpha (AKAP-7 isoform alpha) (A-kinase anchor protein 18) (AKAP-18) (A-kinase anchor protein 9 kDa) (AKAP 9) (Protein kinase A-anchoring protein 7 isoform alpha) (PRKA7 isoform alpha)	81	9169	0	0	0	0	0	0
Q60823	RAC-beta serine/threonine-protein kinase (EC 2.7.11.1) (Protein kinase Akt-2) (Protein kinase B beta) (PKB beta) (RAC-PK-beta)	481	55742	0	2	0	0	4	0	_c
Q9DB25	Dolichyl-phosphate beta-glucosyltransferase (DolP-glucosyltransferase) (EC 2.4.1.117) (Asparagine-linked glycosylation protein 5 homolog)	324	36791	0	0	0	1	0	1	_rm
Q3TAE8	Dolichyl pyrophosphate Man9GlcNAc2 alpha-1,3-glucosyltransferase (EC 2.4.1.267) (Asparagine-linked glycosylation protein 6 homolog) (Dol-P-Glc:Man(9)GlcNAc(2)-PP-Dol alpha-1,3-glucosyltransferase) (Dolichyl-P-Glc:Man9GlcNAc2-PP-dolichyl glucosyltransferase)	507	57874	0	0	0	0	0	11	_rm
Q6P8H8	Probable dolichyl pyrophosphate Glc1Man9GlcNAc2 alpha-1,3-glucosyltransferase (EC 2.4.1.265) (Asparagine-linked glycosylation protein 8 homolog) (Dol-P-Glc:Glc(1)Man(9)GlcNAc(2)-PP-dolichyl alpha-1,3-glucosyltransferase) (Dolichyl-P-Glc:Glc1Man9GlcNAc2-PP-dolichyl glucosyltransferase)	526	59535	0	0	0	0	0	11	_rm
Q924C5	Alpha-protein kinase 3 (EC 2.7.11.-) (Myocytic induction/differentiation originator) (Midori)	1678	180199	0	1	0	0	0	0	_n
Q8CCJ4	APC membrane recruitment protein 2 (Amer2) (Protein FAM123A)	672	69933	0	0	0	0	0	0	_pm
G5E8K5	Ankyrin-3 (ANK-3) (Ankyrin-G)	1961	214062	0	0	0	0	0	0	_c
Q9WV06	Ankyrin repeat domain-containing protein 2 (Skeletal muscle ankyrin repeat protein) (mArpp)	328	36707	0	0	0	0	0	0	_c
Q80UU1	Ankyrin repeat and zinc finger domain-containing protein 1	748	82976	0	0	0	0	0	0
Q922H1	Protein arginine N-methyltransferase 3 (EC 2.1.1.-) (Heterogeneous nuclear ribonucleoprotein methyltransferase-like protein 3)	532	59902	0	0	0	0	0	0	_c
O35841	Apoptosis inhibitor 5 (API-5) (AAC-11)	504	56785	0	0	0	0	0	0	_n
P08226	Apolipoprotein E (Apo-E)	311	35867	1	0	0	0	2	0	_e
P08030	Adenine phosphoribosyltransferase (APRT) (EC 2.4.2.7)	180	19724	0	0	0	0	0	0	_c
P04627	Serine/threonine-protein kinase A-Raf (EC 2.7.11.1) (Proto-oncogene A-Raf)	604	67581	0	0	0	0	0	0
P84084	ADP-ribosylation factor 5	180	20530	0	0	0	0	0	0	_g
Q8K221	Arfaptin-2 (ADP-ribosylation factor-interacting protein 2)	341	37773	0	0	0	0	0	0
Q61210	Rho guanine nucleotide exchange factor 1 (Lbc's second cousin) (Lymphoid blast crisis-like 2)	920	102805	0	0	0	0	0	0	_c
Q7TNR9	Rho guanine nucleotide exchange factor 4 (APC-stimulated guanine nucleotide exchange factor) (Asef)	484	56679	0	0	0	0	0	0	_c
Q8K4I3	Rho guanine nucleotide exchange factor 6 (Alpha-PIX) (Rac/Cdc42 guanine nucleotide exchange factor 6)	771	87051	0	0	0	0	0	0
Q8BGK2	_Protein ADP-ribosylarginine hydrolase-like protein 1 (EC 3.2.-.-) (ADP-ribosylhydrolase 2)	353	39885	0	0	0	0	0	0
Q8C142	Low density lipoprotein receptor adapter protein 1 (Autosomal recessive hypercholesterolemia protein homolog)	308	33975	0	0	0	0	0	0	_c
Q99NG0	Helicase ARIP4 (EC 3.6.4.12) (Androgen receptor-interacting protein 4) (RAD54-like protein 2) (Steroid receptor-interacting SNF2 domain-containing protein-like)	1466	162540	0	0	0	0	0	0	_n
P61211	ADP-ribosylation factor-like protein 1	181	20412	0	0	0	0	0	0	_gm
O88848	ADP-ribosylation factor-like protein 6	186	20959	0	0	0	0	0	0
Q3URY6	Armadillo repeat-containing protein 2	854	95311	0	0	0	0	0	0
A6H630	Protein-glutamate O-methyltransferase (EC 2.1.1.-) (Acidic residue methyltransferase 1)	439	50549	0	0	0	0	0	0
A2ALI5	Adherens junction-associated protein 1	412	44772	0	0	0	0	0	1	_pm
A2A3V1	A-kinase anchor protein 17B (AKAP-17B) (Protein Talia) (Protein kinase A-anchoring protein 17B) (PRKA17B) (Splicing factor, arginine/serine-rich 17B)	959	111066	0	0	0	0	0	0	_n
Q921Q3	Chitobiosyldiphosphodolichol beta-mannosyltransferase (EC 2.4.1.142) (Asparagine-linked glycosylation protein 1 homolog) (Beta-1,4-mannosyltransferase) (GDP-Man:GlcNAc2-PP-dolichol mannosyltransferase) (GDP-mannose-dolichol diphosphochitobiose mannosyltransferase)	482	54417	0	0	0	0	0	1	_rm
Q9D6Z0	Alpha-ketoglutarate-dependent dioxygenase alkB homolog 7, mitochondrial (EC 1.14.11.-) (Alkylated DNA repair protein alkB homolog 7)	221	24970	0	0	0	0	0	0	_m
P97793	ALK tyrosine kinase receptor (EC 2.7.10.1) (Anaplastic lymphoma kinase) (CD antigen CD246)	1621	174948	1	0	0	16	0	1	_pm
Q91ZB0	Alpha-protein kinase 2 (EC 2.7.11.-) (Heart alpha-protein kinase)	2144	233298	0	2	0	0	0	0
Q9JJW6	Aly/REF export factor 2 (Alyref) (RNA and export factor-binding protein 2)	218	23730	0	0	0	0	0	0	_n
Q920R0	Alsin (Amyotrophic lateral sclerosis 2 protein homolog)	1651	182566	0	0	0	0	0	0
Q8C8B0	ALX homeobox protein 1 (Cartilage homeoprotein 1) (CART-1)	326	36931	0	0	0	0	0	0	_n
Q07456	Protein AMBP _Cleaved into: Alpha-1-microglobulin; Inter-alpha-trypsin inhibitor light chain (ITI-LC) (Bikunin) (HI-30); Trypstatin	349	39029	1	7	0	3	0	0	_e
Q80ZD9	Amphoterin-induced protein 2 (AMIGO-2) (Alivin-1)	519	57562	1	5	0	9	0	1	_pm
Q8K592	Anti-Muellerian hormone type-2 receptor (EC 2.7.11.30) (Anti-Muellerian hormone type II receptor) (AMH type II receptor) (MIS type II receptor) (MISRII) (MRII)	568	61195	1	2	0	2	0	1	_pm
Q8K371	Angiomotin-like protein 2	772	85278	0	0	0	0	0	0
P97449	Aminopeptidase N (AP-N) (mAPN) (EC 3.4.11.2) (Alanyl aminopeptidase) (Aminopeptidase M) (AP-M) (Membrane protein p161) (Microsomal aminopeptidase) (CD antigen CD13)	966	109651	0	2	0	17	0	1	_pm
Q9D2J7	Ankyrin repeat and EF-hand domain-containing protein 1 (Ankyrin repeat domain-containing protein 5)	775	86904	0	0	0	0	0	0
A8VU90	Ankyrin repeat and LEM domain-containing protein 1 (EC 3.1.-.-) (Ankyrin repeat domain-containing protein 41) (LEM-domain containing protein 3)	534	58441	0	0	0	0	0	0	_c
Q3UUE9	Protein ANKUB1 (Ankyrin repeat and ubiquitin domain-containing 1)	192	22006	0	0	0	0	0	0
Q6NZB1	Protein arginine N-methyltransferase 6 (EC 2.1.1.319) (Histone-arginine N-methyltransferase PRMT6)	378	41866	0	0	0	0	0	0	_n
Q6PAK3	Protein arginine N-methyltransferase 8 (EC 2.1.1.-) (Heterogeneous nuclear ribonucleoprotein methyltransferase-like protein 4)	394	45276	0	0	0	0	0	0	_pm
Q8C0W1	Ankyrin repeat and MYND domain-containing protein 1	906	101999	0	0	0	0	0	0
Q14AT5	Anoctamin-7 (New gene expressed in prostate homolog) (Transmembrane protein 16G)	859	97128	0	0	0	2	0	8	_pm
P18293	Atrial natriuretic peptide receptor 1 (EC 4.6.1.2) (Atrial natriuretic peptide receptor type A) (ANP-A) (ANPR-A) (NPR-A) (Guanylate cyclase A) (GC-A)	1057	119109	1	3	0	6	0	1
E9Q4F7	Ankyrin repeat domain-containing protein 11	2643	296186	0	0	0	0	0	0	_n
Q99PE2	Ankyrin repeat family A protein 2 (RFXANK-like protein 2)	312	34063	0	0	0	0	0	0	_c
P61110	Kidney androgen-regulated protein (ARP) (KAP)	121	13263	1	0	0	0	0	0	_e
Q8K3X6	Ankyrin repeat and SAM domain-containing protein 4B (Harmonin-interacting ankyrin repeat-containing protein) (Harp)	423	47975	0	0	0	0	0	0
Q9QZ10	Annexin A10 (Annexin-10)	324	37290	0	0	0	0	0	0
Q5SGK3	Aldehyde oxidase 2 (EC 1.2.3.1) (Aldehyde oxidase homolog 3) (Azaheterocycle hydroxylase 2) (EC 1.17.3.-)	1345	147913	0	0	0	0	0	0	_c
G3X982	Aldehyde oxidase 3 (EC 1.2.3.1) (Aldehyde oxidase homolog 1) (Azaheterocycle hydroxylase 3) (EC 1.17.3.-)	1335	146902	0	0	0	0	0	0	_c
Q9WVP1	AP-1 complex subunit mu-2 (AP-mu chain family member mu1B) (Adaptor protein complex AP-1 subunit mu-2) (Adaptor-related protein complex 1 subunit mu-2) (Clathrin assembly protein complex 1 mu-2 medium chain 2) (Golgi adaptor HA1/AP1 adaptin mu-2 subunit) (Mu-adaptin 2) (Mu1B-adaptin)	423	48137	0	0	0	0	0	0	_g
Q9JKC8	AP-3 complex subunit mu-1 (AP-3 adaptor complex mu3A subunit) (Adaptor-related protein complex 3 subunit mu-1) (Mu-adaptin 3A) (Mu3A-adaptin)	418	46936	0	0	0	0	0	0	_g
Q8BSZ2	AP-3 complex subunit sigma-2 (AP-3 complex subunit sigma-3B) (Adaptor-related protein complex 3 subunit sigma-2) (Sigma-3B-adaptin) (Sigma3B-adaptin) (Sigma-adaptin 3b)	193	22017	0	0	0	0	0	0	_g
Q9WV76	AP-4 complex subunit beta-1 (AP-4 adaptor complex subunit beta) (Adaptor-related protein complex 4 subunit beta-1) (Beta subunit of AP-4) (Beta4-adaptin)	738	82976	0	0	0	0	0	0	_g
Q3TAP4	AP-5 complex subunit beta-1 (Adaptor-related protein complex 5 beta subunit) (Beta5)	876	94679	0	0	0	0	0	0
Q3U829	AP-5 complex subunit zeta-1 (Adaptor-related protein complex 5 zeta subunit) (Zeta5)	807	89407	0	0	0	0	0	0	_c
P33622	Apolipoprotein C-III (Apo-CIII) (ApoC-III) (Apolipoprotein C3)	99	10982	1	0	0	0	1	0	_e
Q9CQW7	Apoptogenic protein 1, mitochondrial (APOP-1)	192	22715	0	0	0	0	0	0	_m
Q9D7N9	Adipocyte plasma membrane-associated protein (Protein DD16)	415	46434	0	0	0	1	0	1	_pm
Q61268	Apolipoprotein C-IV (Apo-CIV) (ApoC-IV) (Apolipoprotein C2-linked) (ACL) (Apolipoprotein C4)	124	14288	1	0	0	1	0	0	_e
Q91V80	Apolipoprotein F (Apo-F) (Leukemia virus-inactivating factor) (LVIF)	315	34359	1	0	0	0	0	0	_e
Q09PK2	Retroviral-like aspartic protease 1 (EC 3.4.23.-) (Skin-specific retroviral-like aspartic protease) (SASPase) (Skin aspartic protease) (TPA-inducible aspartic proteinase-like protein)	339	37174	0	0	0	2	0	1	_pm
Q02013	Aquaporin-1 (AQP-1) (Aquaporin-CHIP) (Delayed early response protein 2) (DER2) (Water channel protein for red blood cells and kidney proximal tubule)	269	28793	0	0	0	1	0	6	_pm
Q6PGD0	All-trans retinoic acid-induced differentiation factor (Apoptosis-related protein 3) (APR-3)	223	23858	1	3	0	0	0	1	_n
Q8BSL7	ADP-ribosylation factor 2	181	20746	0	0	0	0	0	0	_g
P61205	ADP-ribosylation factor 3	181	20601	0	0	0	0	0	0	_g
Q99K28	ADP-ribosylation factor GTPase-activating protein 2 (ARF GAP 2) (GTPase-activating protein ZNF289) (Zinc finger protein 289)	520	56598	0	0	0	0	0	0	_c
Q8BXL7	ADP-ribosylation factor-related protein 1 (ARF-related protein 1)	201	22659	0	0	0	0	0	0	_g
Q61176	Arginase-1 (EC 3.5.3.1) (Liver-type arginase) (Type I arginase)	323	34808	0	0	0	0	0	0	_c
Q80VK6	Rho guanine nucleotide exchange factor 38	770	87679	0	0	0	0	0	0
Q60875	Rho guanine nucleotide exchange factor 2 (Guanine nucleotide exchange factor H1) (GEF-H1) (LBC'S first cousin) (Lymphoid blast crisis-like 1) (Oncogene LFC) (Rhobin)	985	111974	0	0	0	0	0	0	_c
E9Q7D5	Rho guanine nucleotide exchange factor 5	1581	176664	0	0	0	0	0	0	_n
Q9ES28	Rho guanine nucleotide exchange factor 7 (Beta-Pix) (PAK-interacting exchange factor beta) (p85SPR)	862	97056	0	0	0	0	0	0	_pm
Q9Z1K6	E3 ubiquitin-protein ligase ARIH2 (ARI-2) (Protein ariadne-2 homolog) (EC 2.3.2.-) (RING-type E3 ubiquitin transferase ARIH2) (Triad1 protein) (UbcM4-interacting protein 48)	492	57697	0	0	0	0	0	0	_n
A2CG63	AT-rich interactive domain-containing protein 4B (ARID domain-containing protein 4B) (180 kDa Sin3-associated polypeptide) (Sin3-associated polypeptide p180) (Histone deacetylase complex subunit SAP180)	1314	147643	0	0	0	0	0	0	_n
Q3UZB0	Armadillo repeat-containing X-linked protein 5	606	67895	0	0	0	0	0	0
Q5F259	Ankyrin repeat domain-containing protein 13B	626	70374	0	0	0	0	0	0	_pm
Q64G17	Putative acidic leucine-rich nuclear phosphoprotein 32 family member C	123	14066	0	0	0	0	0	0
P97822	Acidic leucine-rich nuclear phosphoprotein 32 family member E (Cerebellar postnatal development protein 1) (LANP-like protein) (LANP-L)	260	29622	0	0	0	0	0	0	_c
P97802	Angiogenin-3 (EC 3.1.27.-) (Angiogenin-related protein 2) (EF-5)	145	16696	1	3	0	0	0	0	_c
Q8VCU0	Protein angel homolog 1	667	75254	0	0	0	0	0	0
P21570	Angiogenin (EC 3.1.27.-) (Angiogenin-1) (Ribonuclease 5) (RNase 5)	145	16228	1	3	0	0	0	0	_c
Q8R1L8	Angiopoietin-like protein 8 (Betatrophin) (Lipasin) (Refeeding-induced fat and liver protein)	198	22063	1	0	0	0	0	0	_e
Q75UR0	Anoctamin-5 (Gnathodiaphyseal dysplasia 1 protein homolog) (Transmembrane protein 16E)	904	106214	0	0	0	6	0	8	_rm
P86044	Anoctamin-9 (Transmembrane protein 16J)	747	87180	0	0	0	4	0	8	_pm
Q3UMR0	Ankyrin repeat domain-containing protein 27 (VPS9 domain-containing protein) (VPS9-ankyrin-repeat protein)	1048	116809	0	0	0	0	0	0
Q569N2	Ankyrin repeat domain-containing protein 37	159	17262	0	0	0	0	0	0	_n
Q9JME5	AP-3 complex subunit beta-2 (Adaptor protein complex AP-3 subunit beta-2) (Adaptor-related protein complex 3 subunit beta-2) (Beta-3B-adaptin) (Clathrin assembly protein complex 3 beta-2 large chain)	1082	119193	0	0	0	0	0	0	_c
Q9QXJ1	Amyloid beta A4 precursor protein-binding family B member 1 (Protein Fe65)	710	77384	0	0	0	0	0	0	_pm
Q9CPV2	Anaphase-promoting complex subunit 16 (APC16) (Cyclosome subunit 16)	110	11667	0	0	0	0	0	0	_c
Q91W96	Anaphase-promoting complex subunit 4 (APC4) (Cyclosome subunit 4)	807	91708	0	0	0	0	0	0
Q7TQC5	Aprataxin (EC 3.-.-.-) (Forkhead-associated domain histidine triad-like protein) (FHA-HIT)	342	38723	0	0	0	0	0	0	_n
Q9JM93	ADP-ribosylation factor-like protein 6-interacting protein 4 (ARL-6-interacting protein 4) (Aip-4) (Splicing factor SRrp37)	229	25525	0	0	0	0	0	0	_n
A2A995	Activation-dependent, raft-recruited ADAP-like phosphoprotein	729	82296	0	0	0	0	0	0
Q3UYH7	Beta-adrenergic receptor kinase 2 (Beta-ARK-2) (EC 2.7.11.15)	688	79657	0	0	0	0	0	0
P61750	ADP-ribosylation factor 4	180	20397	0	0	0	0	0	0	_g
Q9D8S3	ADP-ribosylation factor GTPase-activating protein 3 (ARF GAP 3)	523	57456	0	0	0	0	0	0	_c
Q8C033	Rho guanine nucleotide exchange factor 10	1345	147946	0	0	0	0	0	0
Q3U5C8	Rho guanine nucleotide exchange factor 16 (Ephexin-4)	713	80381	0	0	0	0	0	0	_c
Q9Z1N7	AT-rich interactive domain-containing protein 3B (ARID domain-containing protein 3B) (Bright and dead ringer protein) (Bright-like protein)	568	61015	0	0	0	0	0	0	_n
Q8BM75	AT-rich interactive domain-containing protein 5B (ARID domain-containing protein 5B) (Developmentally and sexually retarded with transient immune abnormalities protein) (Desrt) (MRF1-like) (Modulator recognition factor protein 2) (MRF-2)	1188	131837	0	0	0	0	0	0	_n
Q9D0J4	ADP-ribosylation factor-like protein 2	184	20864	0	0	0	0	0	0
Q9CQW2	ADP-ribosylation factor-like protein 8B (ADP-ribosylation factor-like protein 10C) (Novel small G protein indispensable for equal chromosome segregation 1)	186	21539	0	0	0	0	0	0
Q8C7N7	Gamma-secretase subunit APH-1B (APH-1b) (Aph-1beta)	257	28703	0	0	0	0	0	7	_pm
Q06335	Amyloid-like protein 2 (APLP-2) (CDEI box-binding protein) (CDEBP)	707	80467	1	0	0	1	0	1	_pm
Q8C7G5	Apolipoprotein A-V (Apo-AV) (ApoA-V) (Apolipoprotein A5) (Regeneration-associated protein 3)	368	41262	1	0	0	0	0	0	_e
P51910	Apolipoprotein D (Apo-D) (ApoD)	189	21530	1	2	0	2	0	0	_e
Q9D385	ADP-ribosylation factor-like protein 2-binding protein (ARF-like 2-binding protein) (Binder of ARF2 protein 1)	163	18754	0	0	0	0	0	0	_c
Q8BH07	ADP-ribosylation factor-like protein 6-interacting protein 6 (ARL-6-interacting protein 6) (Aip-6)	226	24909	0	0	0	0	0	3	_pm
Q8BZ05	Arf-GAP with Rho-GAP domain, ANK repeat and PH domain-containing protein 2 (Centaurin-delta-1) (Cnt-d1)	1703	193398	0	0	0	0	0	0	_c
Q8R5G7	Arf-GAP with Rho-GAP domain, ANK repeat and PH domain-containing protein 3 (Centaurin-delta-3) (Cnt-d3) (Dual specificity Rho- and Arf-GTPase-activating protein 1)	1538	169741	0	0	0	0	0	0	_c
Q99MK8	Beta-adrenergic receptor kinase 1 (Beta-ARK-1) (EC 2.7.11.15) (G-protein-coupled receptor kinase 2)	689	79639	0	0	0	0	0	0	_c
Q9WV31	Activity-regulated cytoskeleton-associated protein (ARC/ARG3.1) (mArc) (Activity-regulated gene 3.1 protein homolog) (Arg3.1)	396	45321	0	0	0	0	0	0	_c
P31955	Amphiregulin (AR) (Schwannoma-derived growth factor) (SDGF)	248	27549	1	3	0	2	0	1
Q3UTH8	Rho guanine nucleotide exchange factor 9 (Collybistin) (Rac/Cdc42 guanine nucleotide exchange factor 9)	516	60927	0	0	0	0	0	0	_c
Q8R4H2	Rho guanine nucleotide exchange factor 12 (Leukemia-associated RhoGEF)	1543	172349	0	0	0	0	0	0	_c
Q80U35	Rho guanine nucleotide exchange factor 17	2057	221671	0	0	0	0	0	0
Q3U108	AT-rich interactive domain-containing protein 5A (ARID domain-containing protein 5A)	590	63898	0	0	0	0	0	0	_n
B2RY50	Armadillo repeat-containing protein 4	1037	115266	0	0	0	0	0	0	_c
Q9CX83	Armadillo repeat-containing X-linked protein 1	456	50643	0	0	0	0	0	1	_pm
Q61324	Aryl hydrocarbon receptor nuclear translocator 2 (ARNT protein 2)	712	77902	0	0	0	0	0	0	_n
P61161	Actin-related protein 2 (Actin-like protein 2)	394	44761	0	0	0	0	0	0	_c
Q9D504	Ankyrin repeat domain-containing protein 7	279	31202	0	0	0	0	0	0
Q922X9	Protein arginine N-methyltransferase 7 (EC 2.1.1.321) (Histone-arginine N-methyltransferase PRMT7) (_Myelin basic protein-arginine N-methyltransferase PRMT7)	692	78301	0	0	0	0	0	0	_c
Q80VM7	Ankyrin repeat domain-containing protein 24	985	106238	0	0	0	0	0	0
Q8BIZ1	Ankyrin repeat and sterile alpha motif domain-containing protein 1B (Amyloid-beta protein intracellular domain-associated protein 1) (AIDA-1) (E2A-PBX1-associated protein) (EB-1)	1259	139047	0	0	0	0	0	0	_c
P32261	Antithrombin-III (ATIII) (Serpin C1)	465	52004	1	3	0	4	0	0	_e
Q8BVM2	Anthrax toxin receptor-like	641	70443	1	0	0	0	0	1	_pm
Q6VUP9	Transcription factor AP-2-epsilon (AP2-epsilon) (Activating enhancer-binding protein 2-epsilon)	442	46283	0	0	0	0	0	0	_n
Q8R2R9	AP-3 complex subunit mu-2 (Adaptor-related protein complex 3 subunit mu-2) (Clathrin assembly protein assembly protein complex 3 mu-2 medium chain) (Clathrin coat assembly protein AP47 homolog 2) (Clathrin coat-associated protein AP47 homolog 2) (Golgi adaptor AP-1 47 kDa protein homolog 2) (HA1 47 kDa subunit homolog 2) (Mu3B-adaptin) (m3B) (P47B)	418	46916	0	0	0	0	0	0	_g
Q9DAX9	Amyloid protein-binding protein 2 (Amyloid beta precursor protein-binding protein 2) (APP-BP2)	585	66855	0	0	0	0	0	0	_n
Q8R034	Anaphase-promoting complex subunit 13 (APC13) (Cyclosome subunit 13)	74	8346	0	0	0	0	0	0	_n
Q8R146	Acylamino-acid-releasing enzyme (AARE) (EC 3.4.19.1) (Acyl-peptide hydrolase) (APH) (Acylaminoacyl-peptidase)	732	81581	0	0	0	0	0	0	_c
Q9WV08	Apelin receptor (Angiotensin receptor-like 1) (G-protein coupled receptor APJ) (MSR)	377	42266	0	0	0	2	0	7	_pm
Q05020	Apolipoprotein C-II (Apo-CII) (ApoC-II) (Apolipoprotein C2)	97	10741	1	0	0	0	0	0	_e
Q9JJJ3	Aquaporin-9 (AQP-9) (Aquaglyceroporin-9)	295	31764	0	0	0	0	0	6	_pm
Q640N2	ADP-ribosylation factor-like protein 13B (ADP-ribosylation factor-like protein 2-like 1) (ARL2-like protein 1) (Protein hennin)	427	48144	0	0	0	0	0	0
P84078	ADP-ribosylation factor 1	181	20697	0	0	0	0	0	0	_g
P62331	ADP-ribosylation factor 6	175	20082	0	0	0	0	0	0	_g
P97433	Rho guanine nucleotide exchange factor 28 (190 kDa guanine nucleotide exchange factor) (p190-RhoGEF) (p190RhoGEF) (Rho guanine nucleotide exchange factor) (Rho-interacting protein 2)	1693	190326	0	0	0	0	0	0	_c
Q66JY6	Rho guanine nucleotide exchange factor 39	344	39106	0	0	0	0	0	0	_pm
A2AWP8	Rho guanine nucleotide exchange factor 10-like protein (GrinchGEF)	1280	139987	0	0	0	0	0	0	_c
Q91X46	Rho guanine nucleotide exchange factor 3	524	59526	0	0	0	0	0	0	_c
Q9JHX6	Probable allantoicase (EC 3.5.3.4) (Allantoate amidinohydrolase)	414	46294	0	0	0	0	0	0
Q7TS75	APC membrane recruitment protein 1 (Amer1) (Protein FAM123B)	1132	124164	0	0	0	0	0	0	_c
Q6NS69	APC membrane recruitment protein 3 (Amer3) (Protein FAM123C)	780	83159	0	0	0	0	0	0	_pm
Q8C2S7	Amphoterin-induced protein 3 (AMIGO-3) (Alivin-3)	508	55625	1	5	0	6	0	1	_pm
Q9D4H4	Angiomotin-like protein 1 (junction-enriched and -associated protein) (JEAP)	968	107950	0	0	0	0	0	0	_pm
Q8BLB8	Ankyrin repeat domain-containing protein 34C	534	58171	0	0	0	0	0	0
O08538	Angiopoietin-1 (ANG-1)	498	57519	1	2	0	5	0	0	_e
Q8BHY3	Anoctamin-1 (Transmembrane protein 16A)	960	110916	0	0	0	1	0	8	_pm
A2AHL1	Anoctamin-3 (Transmembrane protein 16C)	981	114568	0	0	0	4	0	8	_pm
Q8C5H1	Anoctamin-4 (Transmembrane protein 16D)	955	111544	0	0	0	3	0	8	_pm
Q6VVW5	Atrial natriuretic peptide receptor 2 (EC 4.6.1.2) (Atrial natriuretic peptide receptor type B) (ANP-B) (ANPR-B) (NPR-B) (Guanylate cyclase B) (GC-B)	1047	117060	1	3	0	7	0	1	_pm
Q9D3J5	Ankyrin repeat domain-containing protein 22	191	21910	0	0	0	0	0	0
Q9D2X0	Ankyrin repeat domain-containing protein 39	183	19639	0	0	0	0	0	0
Q8VE42	Ankyrin repeat domain-containing protein 49 (Fetal globin-increasing factor) (Fetal globin-inducing factor)	238	27111	0	0	0	0	0	0	_n
Q8BTI7	Serine/threonine-protein phosphatase 6 regulatory ankyrin repeat subunit C (PP6-ARS-C) (Serine/threonine-protein phosphatase 6 regulatory subunit ARS-C)	1076	115032	0	0	0	0	0	0
O35639	Annexin A3 (35-alpha calcimedin) (Annexin III) (Annexin-3) (Lipocortin III) (Placental anticoagulant protein III) (PAP-III)	323	36384	0	0	0	0	0	0
Q61548	Clathrin coat assembly protein AP180 (91 kDa synaptosomal-associated protein) (Clathrin coat-associated protein AP180) (Phosphoprotein F1-20)	901	91851	0	0	0	0	1	0	_pm
Q7TN05	AP-1 complex subunit sigma-3 (Adaptor protein complex AP-1 subunit sigma-1C) (Adaptor-related protein complex 1 subunit sigma-1C) (Clathrin assembly protein complex 1 sigma-1C small chain) (Golgi adaptor HA1/AP1 adaptin sigma-1C subunit) (Sigma 1C subunit of AP-1 clathrin) (Sigma-adaptin 1C) (Sigma1C-adaptin)	154	18440	0	0	0	0	0	0	_g
P34056	Transcription factor AP-2-alpha (AP2-alpha) (AP-2 transcription factor) (Activating enhancer-binding protein 2-alpha) (Activator protein 2) (AP-2)	437	47971	0	0	0	0	0	0	_n
Q61312	Transcription factor AP-2 gamma (AP2-gamma) (AP-2.2) (Activating enhancer-binding protein 2 gamma)	449	49137	0	0	0	0	0	0	_n
Q80V94	AP-4 complex subunit epsilon-1 (AP-4 adaptor complex subunit epsilon) (Adaptor-related protein complex 4 subunit epsilon-1) (Epsilon subunit of AP-4) (Epsilon-adaptin)	1122	124845	0	0	0	0	0	0	_g
Q9WVL1	AP-4 complex subunit sigma-1 (AP-4 adaptor complex subunit sigma-1) (Adaptor-related protein complex 4 subunit sigma-1) (Sigma-1 subunit of AP-4) (Sigma-4-adaptin) (Sigma4-adaptin)	144	16818	0	0	0	0	0	0	_g
P53995	Anaphase-promoting complex subunit 1 (APC1) (Cyclosome subunit 1) (Mitotic checkpoint regulator) (Testis-specific gene 24 protein)	1944	215994	0	0	0	0	0	0
Q9Z1K7	Adenomatous polyposis coli protein 2	2274	243139	0	0	0	0	0	0	_c
Q61315	Adenomatous polyposis coli protein (Protein APC) (mAPC)	2845	311089	0	0	0	0	0	0	_pm
Q9R0R4	Apelin (APJ endogenous ligand) _Cleaved into: Apelin-36; Apelin-31; Apelin-28; Apelin-13	77	8658	1	0	0	0	0	0
P28352	DNA-(apurinic or apyrimidinic site) lyase (EC 3.1.-.-) (EC 4.2.99.18) (APEX nuclease) (APEN) (Apurinic-apyrimidinic endonuclease 1) (AP endonuclease 1) (REF-1) (Redox factor-1) _Cleaved into: DNA-(apurinic or apyrimidinic site) lyase, mitochondrial	317	35490	0	1	0	0	0	0	_n
Q03157	Amyloid-like protein 1 (APLP) (APLP-1) _Cleaved into: C30	653	72751	1	0	0	2	0	1	_pm
Q8R2N1	Aquaporin-3 (AQP-3) (Aquaglyceroporin-3)	292	31568	0	0	0	1	0	6
P55088	Aquaporin-4 (AQP-4) (Mercurial-insensitive water channel) (MIWC) (WCH4)	323	34436	0	0	0	2	0	6
Q8C4A0	Aquaporin-6 (AQP-6)	293	30709	0	0	0	1	0	6	_c
O54794	Aquaporin-7 (AQP-7) (Aquaglyceroporin-7)	303	32667	0	0	0	0	0	6
Q9JKW0	ADP-ribosylation factor-like protein 6-interacting protein 1 (ARL-6-interacting protein 1) (Aip-1) (Protein TBX2)	203	23437	0	0	0	0	0	3
Q64364	Tumor suppressor ARF (Alternative reading frame) (ARF) (Cyclin-dependent kinase inhibitor 2A) (p19ARF)	169	19238	0	0	0	0	0	0	_n
Q9D8C3	Putative bifunctional UDP-N-acetylglucosamine transferase and deubiquitinase ALG13 (EC 2.4.1.141) (EC 3.4.19.12) (Asparagine-linked glycosylation 13 homolog) (Glycosyltransferase 28 domain-containing protein 1) (UDP-N-acetylglucosamine transferase subunit ALG13 homolog)	1166	128664	0	0	0	0	0	0	_r
Q8K4E0	Alstrom syndrome protein 1 homolog	3251	360215	0	0	0	0	0	0	_c
Q99JB7	Protein amnionless	458	48696	1	0	0	2	0	1	_pm
A2AH22	Activating molecule in BECN1-regulated autophagy protein 1	1300	142879	0	0	0	0	0	0	_c
Q8BVF9	Archaemetzincin-1 (EC 3.4.-.-) (Archeobacterial metalloproteinase-like protein 1)	502	55284	0	0	0	0	0	0
P19091	Androgen receptor (Dihydrotestosterone receptor) (Nuclear receptor subfamily 3 group C member 4)	899	98194	0	0	0	0	0	0	_n
Q810B6	Rabankyrin-5 (Rank-5) (Ankyrin repeat and FYVE domain-containing protein 1) (Ankyrin repeats hooked to a zinc finger motif)	1169	128653	0	0	0	0	0	0	_c
Q64438	Angiogenin-2 (Angiogenin-related protein)	145	16593	1	3	0	0	0	0	_c
Q3TMQ6	Angiogenin-4 (EC 3.1.27.-)	144	16425	1	3	0	0	0	0	_c
Q8K1C0	Protein angel homolog 2	544	62413	0	0	0	0	0	0
Q9WVH6	Angiopoietin-4 (ANG-4) (Angiopoietin-3) (ANG-3)	509	57805	1	2	0	8	0	0	_e
Q02357	Ankyrin-1 (ANK-1) (Erythrocyte ankyrin)	1862	204227	0	0	0	0	0	0
Q8C8R3	Ankyrin-2 (ANK-2) (Ankyrin-B) (Brain ankyrin)	3898	426261	0	0	0	0	0	0	_c
Q9CR42	Ankyrin repeat domain-containing protein 1 (Cardiac ankyrin repeat protein)	319	36004	0	0	0	0	0	0	_n
Q3TPE9	Ankyrin repeat and MYND domain-containing protein 2	440	48774	0	0	0	0	0	0
Q8K298	Anillin	1121	122794	0	0	0	0	0	0	_n
Q8CIG8	Protein arginine N-methyltransferase 5 (EC 2.1.1.320) (Histone-arginine N-methyltransferase PRMT5) (Jak-binding protein 1) (Shk1 kinase-binding protein 1 homolog) (SKB1 homolog)	637	72680	0	0	0	0	0	0	_c
Q3V096	Ankyrin repeat domain-containing protein 42	527	58533	0	0	0	0	0	0
Q8BLD6	Ankyrin repeat domain-containing protein 55	626	68524	0	0	0	0	0	0
Q9CZ52	Anthrax toxin receptor 1 (Tumor endothelial marker 8)	562	62308	1	1	0	3	0	1	_pm
Q6DFX2	Anthrax toxin receptor 2	487	53184	1	1	0	1	0	1	_pm
P97384	Annexin A11 (Annexin XI) (Annexin-11) (Calcyclin-associated annexin 50) (CAP-50)	503	54079	0	0	0	0	0	0	_c
P07356	Annexin A2 (Annexin II) (Annexin-2) (Calpactin I heavy chain) (Calpactin-1 heavy chain) (Chromobindin-8) (Lipocortin II) (Placental anticoagulant protein IV) (PAP-IV) (Protein I) (p36)	339	38676	0	0	0	0	0	0	_e
P97429	Annexin A4 (Annexin IV) (Annexin-4)	319	35916	0	0	0	0	0	0
O35640	Annexin A8 (Annexin VIII) (Annexin-8)	327	36724	0	0	0	0	0	0
Q8JZQ5	Amiloride-sensitive amine oxidase _copper-containing (DAO) (Diamine oxidase) (EC 1.4.3.22) (Amiloride-binding protein 1) (Amine oxidase copper domain-containing protein 1) (Histaminase)	751	85424	1	2	0	4	0	0	_e
O54754	Aldehyde oxidase 1 (EC 1.2.3.1) (Azaheterocycle hydroxylase 1) (EC 1.17.3.-) (Retinal oxidase)	1333	146678	0	0	0	0	0	0	_c
Q3TYQ9	Aldehyde oxidase 4 (EC 1.2.3.1) (Aldehyde oxidase homolog 2) (Azaheterocycle hydroxylase 4) (EC 1.17.3.-) (Retinal oxidase)	1336	148279	0	0	0	0	0	0	_c
P22892	AP-1 complex subunit gamma-1 (Adaptor protein complex AP-1 subunit gamma-1) (Adaptor-related protein complex 1 subunit gamma-1) (Clathrin assembly protein complex 1 gamma-1 large chain) (Gamma-adaptin) (Gamma1-adaptin) (Golgi adaptor HA1/AP1 adaptin subunit gamma-1)	822	91350	0	0	0	0	0	0	_g
P17426	AP-2 complex subunit alpha-1 (100 kDa coated vesicle protein A) (Adaptor protein complex AP-2 subunit alpha-1) (Adaptor-related protein complex 2 subunit alpha-1) (Alpha-adaptin A) (Alpha1-adaptin) (Clathrin assembly protein complex 2 alpha-A large chain) (Plasma membrane adaptor HA2/AP2 adaptin alpha A subunit)	977	107664	0	0	0	0	0	0	_pm
B2RUJ5	Amyloid beta A4 precursor protein-binding family A member 1 (Adapter protein X11alpha) (Neuron-specific X11 protein) (Neuronal Munc18-1-interacting protein 1) (Mint-1)	842	92909	0	0	0	0	0	0	_c
Q9CPX9	Anaphase-promoting complex subunit 11 (APC11) (Cyclosome subunit 11)	84	9818	0	0	0	0	0	0	_c
Q9CZK6	Ankyrin repeat and SAM domain-containing protein 3	655	72082	0	0	0	0	0	0
Q9R144	Protein arginine N-methyltransferase 2 (EC 2.1.1.319) (Histone-arginine N-methyltransferase PRMT2)	448	50476	0	0	0	0	0	0	_c
Q3U3W5	Putative protein arginine N-methyltransferase 9 (Putative protein arginine N-methyltransferase 10) (EC 2.1.1.-)	846	94220	0	0	0	0	0	0
Q99NH0	Ankyrin repeat domain-containing protein 17 (Ankyrin repeat domain-containing protein FOE) (Gene trap ankyrin repeat protein)	2603	274213	0	0	0	0	0	0	_c
Q8BXP5	Ankyrin repeat domain-containing protein 33	281	29952	0	0	0	0	0	0
Q99JG3	Annexin A13 (Annexin XIII) (Annexin-13)	317	35922	0	0	0	0	0	0	_pm
P10107	Annexin A1 (Annexin I) (Annexin-1) (Calpactin II) (Calpactin-2) (Chromobindin-9) (Lipocortin I) (Phospholipase A2 inhibitory protein) (p35)	346	38734	0	1	0	0	0	0	_n
P48036	Annexin A5 (Anchorin CII) (Annexin V) (Annexin-5) (Calphobindin I) (CBP-I) (Endonexin II) (Lipocortin V) (Placental anticoagulant protein 4) (PP4) (Placental anticoagulant protein I) (PAP-I) (Thromboplastin inhibitor) (Vascular anticoagulant-alpha) (VAC-alpha)	319	35752	0	0	0	0	0	0
P14824	Annexin A6 (67 kDa calelectrin) (Annexin VI) (Annexin-6) (Calphobindin-II) (CPB-II) (Chromobindin-20) (Lipocortin VI) (Protein III) (p68) (p70)	673	75885	0	0	0	0	0	0	_c
Q07076	Annexin A7 (Annexin VII) (Annexin-7) (Synexin)	463	49925	0	0	0	0	0	0
O35298	Acyloxyacyl hydrolase (EC 3.1.1.77) _Cleaved into: Acyloxyacyl hydrolase small subunit; Acyloxyacyl hydrolase large subunit	574	65155	1	3	0	4	0	0	_e
Q812C9	Retina-specific copper amine oxidase (RAO) (EC 1.4.3.21) (Amine oxidase _copper-containing)	757	83583	1	3	0	5	0	0
P84091	AP-2 complex subunit mu (AP-2 mu chain) (Adaptor protein complex AP-2 subunit mu) (Adaptor-related protein complex 2 subunit mu) (Clathrin assembly protein complex 2 mu medium chain) (Clathrin coat assembly protein AP50) (Clathrin coat-associated protein AP50) (Mu2-adaptin) (Plasma membrane adaptor AP-2 50 kDa protein)	435	49655	0	0	0	0	0	0	_pm
Q8R1C9	Amyloid beta A4 precursor protein-binding family B member 3	486	52638	0	0	0	0	0	0
Q3U128	Protein APCDD1 (Adenomatosis polyposis coli down-regulated 1 protein homolog)	514	58638	1	0	0	3	0	1	_pm
P06728	Apolipoprotein A-IV (Apo-AIV) (ApoA-IV) (Apolipoprotein A4)	395	45029	1	0	0	0	0	0	_e
Q8VBT6	Apolipoprotein B receptor (Apolipoprotein B-100 receptor) (Apolipoprotein B48 receptor) (apoB-48R)	942	102705	0	0	0	0	0	0	_pm
Q9Z206	Neuroepithelial cell-transforming gene 1 protein (Rho guanine nucleotide exchange factor 8)	595	67734	0	0	0	0	0	0	_c
Q5FWH6	Rho guanine nucleotide exchange factor 15 (Ephexin-5) (E5)	849	92946	0	0	0	0	0	0
Q9CWR0	Rho guanine nucleotide exchange factor 25 (Guanine nucleotide exchange factor GEFT) (Rac/Cdc42/Rho exchange factor GEFT) (RhoA/Rac/Cdc42 guanine nucleotide exchange factor GEFT) (p63RhoGEF)	618	68262	0	0	0	0	0	0	_c
A6PWV5	AT-rich interactive domain-containing protein 3C (ARID domain-containing protein 3C)	409	43633	0	0	0	0	0	0	_n
Q8CG76	Aflatoxin B1 aldehyde reductase member 2 (EC 1.1.1.n11) (Succinic semialdehyde reductase) (SSA reductase)	367	40612	0	0	0	0	0	0	_g
Q8BGR6	ADP-ribosylation factor-like protein 15 (ADP-ribosylation factor-related protein 2) (ARF-related protein 2)	204	22905	0	0	0	0	0	0
Q5EBP3	Armadillo repeat-containing protein 5	926	96728	0	0	0	0	0	0	_c
Q3UJZ3	Armadillo repeat-containing protein 7	198	21639	0	0	0	0	0	0
Q8K3A6	Protein ARMCX6	301	33321	0	0	0	0	0	1	_pm
P53762	Aryl hydrocarbon receptor nuclear translocator (ARNT protein) (Dioxin receptor, nuclear translocator) (Hypoxia-inducible factor 1-beta) (HIF-1-beta) (HIF1-beta)	791	86963	0	0	0	0	0	0	_n
O88888	Amyloid beta A4 precursor protein-binding family A member 3 (Adapter protein X11gamma) (Neuron-specific X11L2 protein) (Neuronal Munc18-1-interacting protein 3) (Mint-3)	571	60718	0	0	0	0	0	0	_c
Q8K2H6	Anaphase-promoting complex subunit 10 (APC10) (Cyclosome subunit 10)	185	21266	0	0	0	0	0	0
Q9EPJ9	ADP-ribosylation factor GTPase-activating protein 1 (ARF GAP 1) (ADP-ribosylation factor 1 GTPase-activating protein) (ARF1 GAP) (ARF1-directed GTPase-activating protein)	414	45288	0	0	0	0	0	0	_c
Q8BWA8	Rho guanine nucleotide exchange factor 19 (Ephexin-2) (Weakly similar to Rho GEF 5)	802	88851	0	0	0	0	0	0
Q9QXJ4	ADP-ribosylation factor-like protein 10 (ADP-ribosylation factor-like membrane-associated protein)	243	27303	0	0	0	0	0	0
Q9D4P0	ADP-ribosylation factor-like protein 5B (ADP-ribosylation factor-like protein 8)	179	20375	0	0	0	0	0	0
Q9D7A8	Armadillo repeat-containing protein 1	282	31247	0	0	0	0	0	0
Q8BNU0	Armadillo repeat-containing protein 6	468	50683	0	0	0	0	0	0
Q9DBR3	Armadillo repeat-containing protein 8	673	75364	0	0	0	0	0	0
Q8BWG8	Beta-arrestin-1 (Arrestin beta-1)	418	46973	0	0	0	0	0	0	_c
P56402	Aquaporin-2 (AQP-2) (ADH water channel) (Aquaporin-CD) (AQP-CD) (Collecting duct water channel protein) (WCH-CD) (Water channel protein for renal collecting duct)	271	28965	0	0	0	1	0	6	_pm
Q8CFQ3	Intron-binding protein aquarius	1481	170294	0	0	0	0	0	0	_n
Q9R0Q6	Actin-related protein 2/3 complex subunit 1A (SOP2-like protein) (Sid 329)	370	41626	0	0	0	0	0	0	_c
A1IGU4	Rho guanine nucleotide exchange factor 37	676	76524	0	0	0	0	0	0
A2BH40	AT-rich interactive domain-containing protein 1A (ARID domain-containing protein 1A) (BRG1-associated factor 250) (BAF250) (BRG1-associated factor 250a) (BAF250A) (Osa homolog 1) (SWI-like protein) (SWI/SNF complex protein p270) (SWI/SNF-related, matrix-associated, actin-dependent regulator of chromatin subfamily F member 1)	2283	242092	0	0	0	0	0	0	_n
Q6P3A9	ADP-ribosylation factor-like protein 11	176	19212	0	0	0	0	0	0
Q9WUL7	ADP-ribosylation factor-like protein 3	182	20487	0	0	0	0	0	0	_gm
Q80ZU0	ADP-ribosylation factor-like protein 5A	179	20724	0	0	0	0	0	0
Q9D0L7	Armadillo repeat-containing protein 10	306	33311	0	0	0	0	0	1	_rm
Q641P0	Actin-related protein 3B (ARP3-beta) (Actin-like protein 3B)	418	47580	0	0	0	0	0	0	_c
Q9EQP6	Arrestin-C (Cone arrestin) (cArr) (Retinal cone arrestin-3)	381	41921	0	0	0	0	0	0
Q9D668	Arrestin domain-containing protein 2	407	44259	0	0	0	0	0	0
A0A0B4J1F4	Arrestin domain-containing protein 4	415	44970	0	0	0	0	0	0
Q8BM89	Arylsulfatase J (ASJ) (EC 3.1.6.-)	598	67354	1	0	0	7	0	0	_e
Q9D2L1	Arylsulfatase K (ASK) (EC 3.1.6.-)	553	62801	1	0	0	6	0	0	_e
Q8VHS6	Ankyrin repeat and SOCS box protein 15 (ASB-15)	583	65512	0	0	0	0	0	0
Q8VHP9	Ankyrin repeat and SOCS box protein 17 (ASB-17)	295	34471	0	0	0	0	0	0
Q9D8Z1	Activating signal cointegrator 1 complex subunit 1 (ASC-1 complex subunit p50) (Trip4 complex subunit p50)	356	41280	0	0	0	0	0	0	_n
E9PZJ8	Activating signal cointegrator 1 complex subunit 3 (EC 3.6.4.12)	2198	250557	0	0	0	0	0	0	_n
Q02067	Achaete-scute homolog 1 (ASH-1) (mASH-1) (mASH1)	231	24741	0	0	0	0	0	0	_n
P24721	Asialoglycoprotein receptor 2 (ASGP-R 2) (ASGPR 2) (Hepatic lectin 2) (HL-2) (mHL-2)	301	34907	0	3	0	3	0	1
Q91X20	Set1/Ash2 histone methyltransferase complex subunit ASH2 (ASH2-like protein)	623	68250	0	0	0	0	0	0	_n
O70423	Membrane primary amine oxidase (EC 1.4.3.21) (Copper amine oxidase) (Semicarbazide-sensitive amine oxidase) (SSAO) (Vascular adhesion protein 1) (VAP-1)	765	84534	0	4	0	6	1	1	_pm
Q64133	Amine oxidase _flavin-containing A (EC 1.4.3.4) (Monoamine oxidase type A) (MAO-A)	526	59602	0	0	0	0	0	1	_m
Q8BW75	Amine oxidase _flavin-containing B (EC 1.4.3.4) (Monoamine oxidase type B) (MAO-B)	520	58558	0	0	0	0	0	1	_m
Q91ZK0	Transcription factor AP-2-delta (AP2-delta) (Activating enhancer-binding protein 2-delta)	452	49548	0	0	0	0	0	0	_n
P62743	AP-2 complex subunit sigma (Adaptor protein complex AP-2 subunit sigma) (Adaptor-related protein complex 2 subunit sigma) (Clathrin assembly protein 2 sigma small chain) (Clathrin coat assembly protein AP17) (Clathrin coat-associated protein AP17) (Plasma membrane adaptor AP-2 17 kDa protein) (Sigma-adaptin 3b) (Sigma2-adaptin)	142	17018	0	0	0	0	0	0	_pm
P60007	Anaphase-promoting complex subunit 15 (APC15)	132	15378	0	0	0	0	0	0
Q9WVM3	Anaphase-promoting complex subunit 7 (APC7) (Cyclosome subunit 7) (Prediabetic NOD sera-reactive autoantigen)	565	63021	0	0	0	0	0	0
Q8BHH1	Aquaporin-11 (AQP-11)	271	30481	0	0	0	0	0	6	_pm
Q9WTY4	Aquaporin-5 (AQP-5)	265	28274	0	0	0	1	0	6	_pm
P56404	Aquaporin-8 (AQP-8)	261	27797	0	0	0	1	0	6
Q9D416	ADP-ribosylation factor-like protein 13A	372	43463	0	0	0	0	0	0
Q505B7	Protein archease (Protein ZBTB8OS)	168	19727	0	0	0	0	0	0
Q8CHG5	Apoptosis-resistant E3 ubiquitin protein ligase 1 (EC 2.3.2.26) (Apoptosis-resistant HECT-type E3 ubiquitin transferase 1)	823	94199	0	0	0	0	0	0	_c
Q8CG72	Poly(ADP-ribose) glycohydrolase ARH3 (EC 3.2.1.143) (ADP-ribosylhydrolase 3) (_Protein ADP-ribosylarginine hydrolase-like protein 2)	370	39414	0	0	0	0	0	0	_n
Q9Z1K5	E3 ubiquitin-protein ligase ARIH1 (EC 2.3.2.-) (Protein ariadne-1 homolog) (ARI-1) (RING-type E3 ubiquitin transferase ARIH1) (UbcH7-binding protein) (UbcM4-interacting protein 77) (Ubiquitin-conjugating enzyme E2-binding protein 1)	555	64017	0	0	0	0	0	0	_c
Q3SXC5	ADP-ribosylation factor-like protein 14 (ADP-ribosylation factor 7)	192	21835	0	0	0	0	0	0	_c
P61213	ADP-ribosylation factor-like protein 4A	200	22588	0	0	0	0	0	0	_pm
Q91YI0	Argininosuccinate lyase (ASAL) (EC 4.3.2.1) (Arginosuccinase)	464	51739	0	0	0	0	0	0
Q80X86	Armadillo repeat-containing protein 12	340	38530	0	0	0	0	0	0
Q9DCB4	cAMP-regulated phosphoprotein 21 (ARPP-21) (Regulator of calmodulin signaling) (Thymocyte cAMP-regulated phosphoprotein)	807	88567	0	0	0	0	0	0	_c
Q3TYD4	Arylsulfatase G (ASG) (EC 3.1.6.-)	525	57434	1	0	0	1	0	0	_l
Q91ZT7	Ankyrin repeat and SOCS box protein 10 (ASB-10)	467	51583	0	0	0	0	0	0	_n
Q8VHA6	Ankyrin repeat and SOCS box protein 18 (ASB-18)	467	50700	0	0	0	0	0	0
Q9WV74	Ankyrin repeat and SOCS box protein 1 (ASB-1)	336	37232	0	0	0	0	0	0
Q91WR3	Activating signal cointegrator 1 complex subunit 2 (ASC-1 complex subunit p100) (Trip4 complex subunit p100)	749	85653	0	0	0	0	0	0	_n
Q03288	Agouti-signaling protein (ASP) (Agouti coat color protein) (Agouti switch protein)	131	14313	1	5	0	1	0	0	_e
D3KU66	Acetylserotonin O-methyltransferase (EC 2.1.1.4) (Hydroxyindole O-methyltransferase)	387	40925	0	0	0	0	0	0
Q9Z1T1	AP-3 complex subunit beta-1 (Adaptor protein complex AP-3 subunit beta-1) (Adaptor-related protein complex 3 subunit beta-1) (Beta-3A-adaptin) (Clathrin assembly protein complex 3 beta-1 large chain)	1105	122740	0	0	0	0	0	0	_c
Q9JKC7	AP-4 complex subunit mu-1 (AP-4 adaptor complex mu subunit) (Adaptor-related protein complex 4 subunit mu-1) (Mu subunit of AP-4) (Mu-adaptin-related protein 2) (mu-ARP2) (Mu4-adaptin) (mu4)	449	49509	0	0	0	0	0	0	_g
Q8BTZ4	Anaphase-promoting complex subunit 5 (APC5) (Cyclosome subunit 5)	740	83098	0	0	0	0	0	0
Q01339	Beta-2-glycoprotein 1 (APC inhibitor) (Activated protein C-binding protein) (Apolipoprotein H) (Apo-H) (Beta-2-glycoprotein I) (B2GPI) (Beta(2)GPI)	345	38619	1	11	0	5	1	0	_e
Q9JM54	Phorbol-12-myristate-13-acetate-induced protein 1 (Protein Noxa)	103	11566	0	0	0	0	0	0	_m
Q4LDD4	Arf-GAP with Rho-GAP domain, ANK repeat and PH domain-containing protein 1 (Centaurin-delta-2) (Cnt-d2)	1452	162276	0	0	0	0	0	0	_c
Q9WV32	Actin-related protein 2/3 complex subunit 1B (Arp2/3 complex 41 kDa subunit) (p41-ARC)	372	41064	0	0	0	0	0	0	_c
Q8BW86	Rho guanine nucleotide exchange factor 33	850	94758	0	0	0	0	0	0
O08691	Arginase-2, mitochondrial (EC 3.5.3.1) (Kidney-type arginase) (Non-hepatic arginase) (Type II arginase)	354	38878	0	0	0	0	0	0	_m
Q3UL36	Arginine and glutamate-rich protein 1	271	32887	0	0	0	0	0	0
Q3UPH7	Rho guanine nucleotide exchange factor 40 (Protein SOLO)	1517	165132	0	0	0	0	0	0	_c
Q6P068	ADP-ribosylation factor-like protein 5C (ADP-ribosylation factor-like protein 12)	179	20059	0	0	0	0	0	0
Q8VEH3	ADP-ribosylation factor-like protein 8A (ADP-ribosylation factor-like protein 10B) (Novel small G protein indispensable for equal chromosome segregation 2)	186	21390	0	0	0	0	0	0
Q99JY9	Actin-related protein 3 (Actin-like protein 3)	418	47357	0	0	0	0	0	0	_c
C0HK79	Adipocyte-related X-chromosome expressed sequence 1	180	20146	0	0	0	1	0	1	_rm
Q9JHE3	Neutral ceramidase (N-CDase) (NCDase) (EC 3.5.1.23) (Acylsphingosine deacylase 2) (N-acylsphingosine amidohydrolase 2) _Cleaved into: Neutral ceramidase soluble form	756	83509	0	0	0	3	4	1	_pm
Q5U464	Arf-GAP with SH3 domain, ANK repeat and PH domain-containing protein 3 (Development and differentiation-enhancing factor-like 1)	904	99276	0	0	0	0	0	0	_c
Q9WV71	Ankyrin repeat and SOCS box protein 4 (ASB-4)	426	48098	0	0	0	0	0	0
Q91ZT8	Ankyrin repeat and SOCS box protein 9 (ASB-9)	290	31656	0	0	0	0	0	0	_m
Q9JJR7	Achaete-scute homolog 3 (ASH-3) (mASH-3) (mASH3) (bHLH transcriptional regulator Sgn-1)	174	20245	0	0	0	0	0	0	_n
Q8C0M9	Isoaspartyl peptidase/L-asparaginase (EC 3.4.19.5) (EC 3.5.1.1) (Asparaginase-like protein 1) (Beta-aspartyl-peptidase) (Isoaspartyl dipeptidase) (L-asparagine amidohydrolase) _Cleaved into: Isoaspartyl peptidase/L-asparaginase alpha chain; Isoaspartyl peptidase/L-asparaginase beta chain	326	33950	0	0	0	0	0	0	_c
Q99MY8	Histone-lysine N-methyltransferase ASH1L (EC 2.1.1.43) (ASH1-like protein) (Absent small and homeotic disks protein 1 homolog)	2958	331333	0	0	0	0	0	0	_n
P70158	Acid sphingomyelinase-like phosphodiesterase 3a (ASM-like phosphodiesterase 3a) (EC 3.1.4.-)	445	49858	1	3	0	6	0	0	_e
P56212	cAMP-regulated phosphoprotein 19 (ARPP-19)	112	12293	0	0	0	0	0	0	_c
Q9JM76	Actin-related protein 2/3 complex subunit 3 (Arp2/3 complex 21 kDa subunit) (p21-ARC)	178	20525	0	0	0	0	0	0	_c
Q497K5	Arrestin domain-containing protein 5	325	36788	0	0	0	0	0	0
P50428	Arylsulfatase A (ASA) (EC 3.1.6.8) (Cerebroside-sulfatase)	506	53748	1	6	0	3	0	0	_l
C0HK80	Adipocyte-related X-chromosome expressed sequence 2	180	20146	0	0	0	1	0	1	_rm
P50296	Arylamine N-acetyltransferase 3 (EC 2.3.1.5) (Arylamide acetylase 3) (N-acetyltransferase type 3) (NAT-3)	290	33686	0	0	0	0	0	0	_c
Q91ZU0	Ankyrin repeat and SOCS box protein 7 (ASB-7)	318	35984	0	0	0	0	0	0
Q91ZT9	Ankyrin repeat and SOCS box protein 8 (ASB-8)	288	31735	0	0	0	0	0	0	_c
Q8BIR2	Protein asteroid homolog 1	672	76370	0	0	0	0	0	0
P59598	Putative Polycomb group protein ASXL1 (Additional sex combs-like protein 1)	1514	162674	0	0	0	0	0	0	_n
Q9Z1W8	Potassium-transporting ATPase alpha chain 2 (EC 3.6.3.10) (Non-gastric H(+)/K(+) ATPase subunit alpha) (Proton pump)	1035	114727	0	0	0	0	0	10
P97370	Sodium/potassium-transporting ATPase subunit beta-3 (Sodium/potassium-dependent ATPase subunit beta-3) (ATPB-3) (CD antigen CD298)	278	31776	0	3	0	2	0	1	_pm
O55143	Sarcoplasmic/endoplasmic reticulum calcium ATPase 2 (SERCA2) (SR Ca(2+)-ATPase 2) (EC 3.6.3.8) (Calcium pump 2) (Calcium-transporting ATPase sarcoplasmic reticulum type, slow twitch skeletal muscle isoform) (Endoplasmic reticulum class 1/2 Ca(2+) ATPase)	1044	114858	0	0	0	0	0	10	_rm
Q925I1	ATPase family AAA domain-containing protein 3 (AAA-ATPase TOB3)	591	66742	0	0	0	0	0	1	_im
P81269	Cyclic AMP-dependent transcription factor ATF-1 (cAMP-dependent transcription factor ATF-1) (Activating transcription factor 1) (TCR-ATF1)	269	29238	0	0	0	0	0	0	_n
Q99J83	Autophagy protein 5 (APG5-like)	275	32402	0	0	0	0	0	0	_c
O35126	Atrophin-1 (Dentatorubral-pallidoluysian atrophy protein homolog)	1175	123724	0	0	0	0	0	0	_c
P48985	Protein atonal homolog 1 (Helix-loop-helix protein mATH-1) (mATH1)	351	37854	0	0	0	0	0	0	_n
Q9Z2E5	Protein atonal homolog 7 (Helix-loop-helix protein mATH-5) (mATH5)	149	16569	0	0	0	0	0	0	_n
P98203	Armadillo repeat protein deleted in velo-cardio-facial syndrome homolog	962	105066	0	0	0	0	0	0
P50294	Arylamine N-acetyltransferase 1 (EC 2.3.1.5) (Arylamide acetylase 1) (N-acetyltransferase type 1) (NAT-1)	290	33713	0	0	0	0	0	0	_c
Q91WU5	Arsenite methyltransferase (EC 2.1.1.137) (Methylarsonite methyltransferase) (S-adenosyl-L-methionine:arsenic(III) methyltransferase)	376	41794	0	0	0	0	0	0	_c
Q8C6Y6	Ankyrin repeat and SOCS box protein 14	587	64883	0	0	0	0	0	0
Q8VHS5	Ankyrin repeat and SOCS box protein 16 (ASB-16)	453	49097	0	0	0	0	0	0
Q8K0L0	Ankyrin repeat and SOCS box protein 2 (ASB-2)	634	70221	0	0	0	0	0	0
Q9WV72	Ankyrin repeat and SOCS box protein 3 (ASB-3)	525	58283	0	0	0	0	0	0
Q61137	Astrotactin-1 (Neuronal migration protein GC14)	1302	144884	1	17	0	6	0	2	_pm
Q8BZ32	Putative Polycomb group protein ASXL2 (Additional sex combs-like protein 2)	1370	147107	0	0	0	0	0	0	_n
Q9WV27	Sodium/potassium-transporting ATPase subunit alpha-4 (Na(+)/K(+) ATPase alpha-4 subunit) (EC 3.6.3.9) (Sodium pump subunit alpha-4)	1032	114887	0	0	0	0	0	10	_pm
Q8R429	Sarcoplasmic/endoplasmic reticulum calcium ATPase 1 (SERCA1) (SR Ca(2+)-ATPase 1) (EC 3.6.3.8) (Calcium pump 1) (Calcium-transporting ATPase sarcoplasmic reticulum type, fast twitch skeletal muscle isoform) (Endoplasmic reticulum class 1/2 Ca(2+) ATPase)	994	109425	0	1	0	0	0	10	_rm
A7L9Z8	Calcium-transporting ATPase type 2C member 2 (ATPase 2C2) (EC 3.6.3.8) (Secretory pathway Ca(2+)-ATPase 2)	944	102528	0	0	0	0	0	10	_pm
Q9CR84	ATP synthase F(0) complex subunit C1, mitochondrial (ATP synthase lipid-binding protein) (ATP synthase proteolipid P1) (ATPase protein 9) (ATPase subunit c)	136	14200	0	0	0	0	0	2	_m
P70704	Phospholipid-transporting ATPase IA (EC 3.6.3.1) (ATPase class I type 8A member 1) (Chromaffin granule ATPase II) (P4-ATPase flippase complex alpha subunit ATP8A1)	1164	131413	0	0	0	0	0	10	_c
Q8BHE3	Caytaxin	372	42178	0	0	0	0	0	0
Q8C9S8	Cysteine protease ATG4A (EC 3.4.22.-) (AUT-like 2 cysteine endopeptidase) (Autophagin-2) (Autophagy-related cysteine endopeptidase 2) (Autophagy-related protein 4 homolog A)	396	45095	0	0	0	0	0	0	_c
Q6EBV9	Autophagy-related protein 9B (APG9-like 2) (Nitric oxide synthase 3-overlapping antisense gene protein)	922	101913	0	0	0	0	0	6	_c
Q9D8Z6	Autophagy-related protein 101	218	25002	0	0	0	0	0	0	_c
P00848	ATP synthase subunit a (F-ATPase protein 6)	226	25096	0	0	0	0	0	6	_im
Q64446	Copper-transporting ATPase 2 (EC 3.6.3.54) (Copper pump 2) (Wilson disease-associated protein homolog)	1462	157190	0	0	0	0	0	8	_g
Q62431	AT-rich interactive domain-containing protein 3A (ARID domain-containing protein 3A) (B-cell regulator of IgH transcription) (Bright) (Dead ringer-like protein 1)	601	64173	0	0	0	0	0	0	_n
A2AU72	Armadillo repeat-containing protein 3	881	97357	0	0	0	0	0	0
P59999	Actin-related protein 2/3 complex subunit 4 (Arp2/3 complex 20 kDa subunit) (p20-ARC)	168	19667	0	0	0	0	0	0	_c
Q7TPQ9	Arrestin domain-containing protein 3	414	46275	0	0	0	0	0	0	_c
Q62415	Apoptosis-stimulating of p53 protein 1 (Protein phosphatase 1 regulatory subunit 13B)	1087	119170	0	0	0	0	0	0	_c
O54827	Probable phospholipid-transporting ATPase VA (EC 3.6.3.1) (ATPase class V type 10A) (P-locus fat-associated ATPase) (P4-ATPase flippase complex alpha subunit ATP10A)	1508	168788	0	0	0	0	0	10	_pm
P98197	Probable phospholipid-transporting ATPase IH (EC 3.6.3.1) (ATPase IS) (ATPase class VI type 11A) (P4-ATPase flippase complex alpha subunit ATP11A)	1187	135502	0	0	0	0	0	10	_pm
Q5XF89	Probable cation-transporting ATPase 13A3 (EC 3.6.3.-)	1219	137469	0	0	0	0	0	11	_pm
Q8BWU8	Ethanolamine-phosphate phospho-lyase (EC 4.2.3.2) (Alanine--glyoxylate aminotransferase 2-like 1)	499	55496	0	0	0	0	0	0	_m
A2AWT3	Ataxin-7-like protein 3 (SAGA-associated factor 11 homolog)	347	38594	0	0	0	0	0	0	_n
O35451	Cyclic AMP-dependent transcription factor ATF-6 beta (cAMP-dependent transcription factor ATF-6 beta) (Activating transcription factor 6 beta) (ATF6-beta) (cAMP response element-binding protein-related protein) (Creb-rp) (cAMP-responsive element-binding protein-like 1) _Cleaved into: Processed cyclic AMP-dependent transcription factor ATF-6 beta	699	76007	0	0	0	5	0	1	_rm
Q9CQY1	Ubiquitin-like protein ATG12 (Autophagy-related protein 12) (APG12-like)	141	15207	0	0	0	0	0	0	_c
Q8C6B9	Active regulator of SIRT1 (40S ribosomal protein S19-binding protein 1) (RPS19-binding protein 1) (S19BP)	143	15978	0	0	0	0	0	0	_n
Q80US4	Actin-related protein 5	605	67845	0	0	0	0	0	0	_n
Q9D864	Actin-related protein 6 (mArp6)	396	45785	0	0	0	0	0	0	_c
Q9CVB6	Actin-related protein 2/3 complex subunit 2 (Arp2/3 complex 34 kDa subunit) (p34-ARC)	300	34357	0	0	0	0	0	0	_c
Q91YI4	Beta-arrestin-2 (Arrestin beta-2)	410	46314	0	0	0	0	0	0	_c
Q9D0U9	Protein ARV1	266	30535	0	0	0	0	0	3	_rm
O35885	Achaete-scute homolog 2 (ASH-2) (mASH-2) (mASH2)	263	27784	0	0	0	0	0	0	_n
Q9DAP7	Histone chaperone ASF1B (Anti-silencing function protein 1 homolog B) (mCIA-II)	202	22464	0	0	0	0	0	0	_n
P34927	Asialoglycoprotein receptor 1 (ASGP-R 1) (ASGPR 1) (Hepatic lectin 1) (HL-1) (mHL-1)	284	32591	0	3	0	3	0	1
Q61024	Asparagine synthetase _glutamine-hydrolyzing (EC 6.3.5.4) (Glutamine-dependent asparagine synthetase)	561	64283	0	0	0	0	0	0
Q2TA57	Aspartate beta-hydroxylase domain-containing protein 1 (EC 1.14.11.-)	360	38266	0	0	0	0	0	1	_pm
Q4QY64	ATPase family AAA domain-containing protein 5 (Chromosome fragility-associated gene 1 protein)	1826	203909	0	0	0	0	0	0	_n
Q80XK6	Autophagy-related protein 2 homolog B	2075	231399	0	0	0	0	0	0
O35143	ATPase inhibitor, mitochondrial (Inhibitor of F(1)F(o)-ATPase) (IF(1)) (IF1)	106	12159	0	0	0	0	0	0	_m
Q6PA06	Atlastin-2 (EC 3.6.5.-) (ADP-ribosylation factor-like protein 6-interacting protein 2) (ARL-6-interacting protein 2) (Aip-2)	583	66224	0	0	0	0	0	2	_rm
Q6P9R4	Rho guanine nucleotide exchange factor 18	1021	114336	0	0	0	0	0	0	_c
P61208	ADP-ribosylation factor-like protein 4C (ADP-ribosylation factor-like 7)	192	21487	0	0	0	0	0	0
Q99PE9	ADP-ribosylation factor-like protein 4D (ADP-ribosylation factor-like protein 4L) (ADP-ribosylation factor-like protein 5)	201	22270	0	0	0	0	0	0	_n
Q9D2I5	LisH domain-containing protein ARMC9	817	91922	0	0	0	0	0	0
Q6A058	Armadillo repeat-containing X-linked protein 2	784	81036	0	0	0	0	0	1	_pm
Q8BHS6	Armadillo repeat-containing X-linked protein 3	379	42620	0	0	0	0	0	1	_pm
Q9D898	Actin-related protein 2/3 complex subunit 5-like protein (Arp2/3 complex 16 kDa subunit 2) (ARC16-2)	153	16980	0	0	0	0	0	0	_c
Q8K2X1	Probable phospholipid-transporting ATPase VD (EC 3.6.3.1) (ATPase class V type 10D) (P4-ATPase flippase complex alpha subunit ATP10D)	1416	158330	0	0	0	0	0	10	_pm
Q5XF90	Probable cation-transporting ATPase 13A4 (EC 3.6.3.-) (P5-ATPase isoform 4)	1193	132804	0	0	0	0	0	11	_pm
Q8VDN2	Sodium/potassium-transporting ATPase subunit alpha-1 (Na(+)/K(+) ATPase alpha-1 subunit) (EC 3.6.3.9) (Sodium pump subunit alpha-1)	1023	112982	0	0	0	0	0	9	_pm
Q99ME6	Protein ATP1B4 (X,K-ATPase subunit beta-m) (X/potassium-transporting ATPase subunit beta-m)	356	41401	0	0	0	0	0	1	_n
P98200	Phospholipid-transporting ATPase IB (EC 3.6.3.1) (ATPase class I type 8A member 2) (P4-ATPase flippase complex alpha subunit ATP8A2)	1148	129417	0	0	0	0	0	10	_pm
Q8K341	Alpha-tubulin N-acetyltransferase 1 (Alpha-TAT) (Alpha-TAT1) (TAT) (EC 2.3.1.108) (Acetyltransferase mec-17 homolog)	421	47164	0	0	0	0	0	0	_c
F6VAN0	Cyclic AMP-dependent transcription factor ATF-6 alpha (cAMP-dependent transcription factor ATF-6 alpha) (Activating transcription factor 6 alpha) (ATF6-alpha) _Cleaved into: Processed cyclic AMP-dependent transcription factor ATF-6 alpha	656	72694	0	0	0	3	0	1	_rm
Q8R0S1	Cyclic AMP-dependent transcription factor ATF-7 (cAMP-dependent transcription factor ATF-7) (Activating transcription factor 7) (Transcription factor ATF-A)	413	44608	0	0	0	0	0	0	_n
Q9QZB7	Actin-related protein 10 (Actin-related protein 11)	417	46208	0	0	0	0	0	0	_c
Q9D0A3	Arpin (Arp2/3 inhibition protein)	226	25193	0	0	0	0	0	0
O35085	Homeobox protein ARX (Aristaless-related homeobox)	564	58490	0	0	0	0	0	0	_n
P50295	Arylamine N-acetyltransferase 2 (EC 2.3.1.5) (Arylamide acetylase 2) (N-acetyltransferase type 2) (NAT-2)	290	33701	0	0	0	0	0	0	_c
Q9WV54	Acid ceramidase (AC) (ACDase) (Acid CDase) (EC 3.5.1.23) (Acylsphingosine deacylase) (N-acylsphingosine amidohydrolase) _Cleaved into: Acid ceramidase subunit alpha; Acid ceramidase subunit beta	394	44670	1	0	0	5	0	0	_l
Q9QWY8	Arf-GAP with SH3 domain, ANK repeat and PH domain-containing protein 1 (130 kDa phosphatidylinositol 4,5-bisphosphate-dependent ARF1 GTPase-activating protein) (ADP-ribosylation factor-directed GTPase-activating protein 1) (ARF GTPase-activating protein 1) (Development and differentiation-enhancing factor 1) (DEF-1) (Differentiation-enhancing factor 1) (PIP2-dependent ARF1 GAP)	1147	127421	0	0	0	0	0	0	_c
Q9D738	Ankyrin repeat and SOCS box protein 12 (ASB-12)	308	33912	0	0	0	0	0	0
Q91ZU1	Ankyrin repeat and SOCS box protein 6 (ASB-6)	418	46276	0	0	0	0	0	0	_c
Q9EPB4	Apoptosis-associated speck-like protein containing a CARD (mASC) (PYD and CARD domain-containing protein)	193	21459	0	0	0	0	0	0	_c
Q9CQE6	Histone chaperone ASF1A (Anti-silencing function protein 1 homolog A)	204	22943	0	0	0	0	0	0	_n
Q922M7	Ashwin	232	26031	0	0	0	0	0	0
Q6NXK8	Acid-sensing ion channel 1 (ASIC1) (Acid-sensing ion channel) (Amiloride-sensitive cation channel 2, neuronal) (Brain sodium channel 2) (BNaC2)	526	59668	0	7	0	2	0	2	_pm
Q925H0	Acid-sensing ion channel 2 (ASIC2) (Amiloride-sensitive brain sodium channel) (Amiloride-sensitive cation channel 1, neuronal) (Brain sodium channel 1) (BNC1) (BNaC1)	512	57739	0	7	0	2	0	2	_pm
Q7TNS7	Acid-sensing ion channel 4 (ASIC4) (Amiloride-sensitive cation channel 4)	539	59216	0	7	0	4	0	2	_pm
Q9R0Y1	Acid-sensing ion channel 5 (ASIC5) (Amiloride-sensitive cation channel 5) (Brain-liver-intestine amiloride-sensitive Na(+) channel) (BLINaC)	495	56523	0	7	0	2	0	2	_pm
Q9D906	Ubiquitin-like modifier-activating enzyme ATG7 (ATG12-activating enzyme E1 ATG7) (Autophagy-related protein 7) (APG7-like) (mAGP7) (Ubiquitin-activating enzyme E1-like protein)	698	77520	0	0	0	0	0	0	_c
Q7TSK7	ADAMTS-like protein 2 (ADAMTSL-2) (TSP1-repeat-containing protein 1) (TCP-1)	957	105647	1	3	0	10	0	0	_e
P50992	Potassium-transporting ATPase subunit beta (Gastric H(+)/K(+) ATPase subunit beta) (Proton pump beta chain)	294	33566	0	3	0	7	0	1	_pm
Q9D3D9	ATP synthase subunit delta, mitochondrial (F-ATPase delta subunit)	168	17600	0	0	0	0	0	0	_m
Q9DB20	ATP synthase subunit O, mitochondrial (Oligomycin sensitivity conferral protein) (OSCP)	213	23364	0	0	0	0	0	0	_m
Q769J6	A disintegrin and metalloproteinase with thrombospondin motifs 13 (ADAM-TS 13) (ADAM-TS13) (ADAMTS-13) (EC 3.4.24.87) (von Willebrand factor-cleaving protease) (vWF-CP) (vWF-cleaving protease)	1426	155357	1	14	0	8	6	0	_e
Q8BNJ2	A disintegrin and metalloproteinase with thrombospondin motifs 4 (ADAM-TS 4) (ADAM-TS4) (ADAMTS-4) (EC 3.4.24.82) (Aggrecanase-1)	833	90070	1	11	0	2	0	0	_e
P28658	Ataxin-10 (Brain protein E46) (Spinocerebellar ataxia type 10 protein homolog)	475	53707	0	0	0	0	0	0	_c
O70305	Ataxin-2 (Spinocerebellar ataxia type 2 protein homolog)	1285	136485	0	0	0	0	0	0	_c
Q8BWP8	Beta-1,4-glucuronyltransferase 1 (EC 2.4.1.-) (I-beta-1,3-N-acetylglucosaminyltransferase) (iGnT) (N-acetyllactosaminide beta-1,3-N-acetylglucosaminyltransferase) (Poly-N-acetyllactosamine extension enzyme) (UDP-GlcNAc:betaGal beta-1,3-N-acetylglucosaminyltransferase 1)	415	47384	0	0	0	2	0	1	_gm
Q9Z2Y2	Beta-1,4-galactosyltransferase 2 (Beta-1,4-GalTase 2) (Beta4Gal-T2) (b4Gal-T2) (EC 2.4.1.-) (UDP-Gal:beta-GlcNAc beta-1,4-galactosyltransferase 2) (UDP-galactose:beta-N-acetylglucosamine beta-1,4-galactosyltransferase 2) _Includes: Lactose synthase A protein (EC 2.4.1.22); N-acetyllactosamine synthase (EC 2.4.1.90) (Nal synthase); Beta-N-acetylglucosaminylglycopeptide beta-1,4-galactosyltransfera…	369	41909	0	2	0	3	0	1	_g
Q8R087	Beta-1,4-galactosyltransferase 7 (Beta-1,4-GalTase 7) (Beta4Gal-T7) (b4Gal-T7) (EC 2.4.1.-) (UDP-Gal:beta-GlcNAc beta-1,4-galactosyltransferase 7) (UDP-galactose:beta-N-acetylglucosamine beta-1,4-galactosyltransferase 7) _Includes: Xylosylprotein 4-beta-galactosyltransferase (EC 2.4.1.133) (Proteoglycan UDP-galactose:beta-xylose beta1,4-galactosyltransferase I) (UDP-galactose:beta-xylose beta-1,4…	327	37754	0	0	0	1	0	1	_g
O70479	BTB/POZ domain-containing adapter for CUL3-mediated RhoA degradation protein 2 (BTB/POZ domain-containing protein TNFAIP1) (Tumor necrosis factor, alpha-induced protein 1, endothelial)	316	36134	0	0	0	0	0	0	_c
Q922M3	BTB/POZ domain-containing adapter for CUL3-mediated RhoA degradation protein 3 (mBACURD3) (BTB/POZ domain-containing protein KCTD10)	315	35701	0	0	0	0	0	0	_n
Q9JLV1	BAG family molecular chaperone regulator 3 (BAG-3) (Bcl-2-associated athanogene 3) (Bcl-2-binding protein Bis)	577	61860	0	0	0	0	0	0	_n
O88379	Bromodomain adjacent to zinc finger domain protein 1A (Cbp146)	1555	178459	0	0	0	0	0	0	_n
Q9DCQ2	Putative L-aspartate dehydrogenase (EC 1.4.1.21) (Aspartate dehydrogenase domain-containing protein)	287	30270	0	0	0	0	0	0
Q8C4A5	Putative Polycomb group protein ASXL3 (Additional sex combs-like protein 3)	2259	243673	0	0	0	0	0	0	_n
Q9QZW0	Phospholipid-transporting ATPase 11C (EC 3.6.3.1) (ATPase class VI type 11C) (P4-ATPase flippase complex alpha subunit ATP11C)	1129	129240	0	0	0	0	0	9	_pm
Q9EPE9	Manganese-transporting ATPase 13A1 (CATP) (EC 3.6.3.-)	1200	132388	0	0	0	2	0	10	_rm
Q9CTG6	Cation-transporting ATPase 13A2 (EC 3.6.3.-)	1169	126443	0	0	0	0	0	12	_pm
Q3TYU2	Probable cation-transporting ATPase 13A5 (EC 3.6.3.-) (P5-ATPase isoform 5)	1216	136760	0	0	0	2	0	11	_pm
Q80XR2	Calcium-transporting ATPase type 2C member 1 (ATPase 2C1) (EC 3.6.3.8) (ATP-dependent Ca(2+) pump PMR1)	918	100299	0	0	0	0	0	10	_g
A3FIN4	Phospholipid-transporting ATPase FetA (EC 3.6.3.1) (ATPase class I type 8B member 2-like protein) (ATPase class I type 8B member 5) (Flippase expressed in testis A)	1183	135899	0	0	0	0	0	9	_c
Q9Z2A5	Arginyl-tRNA--protein transferase 1 (Arginyltransferase 1) (R-transferase 1) (EC 2.3.2.8) (Arginine-tRNA--protein transferase 1)	516	59146	0	0	0	0	0	0
Q60765	Cyclic AMP-dependent transcription factor ATF-3 (cAMP-dependent transcription factor ATF-3) (Activating transcription factor 3) (Transcription factor LRG-21)	181	20722	0	0	0	0	0	0	_n
O70191	Cyclic AMP-dependent transcription factor ATF-5 (cAMP-dependent transcription factor ATF-5) (Activating transcription factor 5-alpha/beta) (BZIP protein ATF7) (NAP1) (NRIF3-associated protein) (Transcription factor ATFx) (Transcription factor-like protein ODA-10)	283	30331	0	0	0	0	0	0	_c
Q8BGV9	Cysteine protease ATG4D (EC 3.4.22.-) (AUT-like 4 cysteine endopeptidase) (Autophagin-4) (Autophagy-related cysteine endopeptidase 4) (Autophagy-related protein 4 homolog D) _Cleaved into: Cysteine protease ATG4D, mitochondrial	474	52910	0	0	0	0	0	0
Q80T21	ADAMTS-like protein 4 (ADAMTSL-4) (Thrombospondin repeat-containing protein 1)	1036	113225	1	0	0	2	0	0	_e
P56382	ATP synthase subunit epsilon, mitochondrial (ATPase subunit epsilon)	52	5838	0	0	0	0	0	0	_m
Q9CPQ8	ATP synthase subunit g, mitochondrial (ATPase subunit g)	103	11425	0	0	0	0	0	0	_m
Q64430	Copper-transporting ATPase 1 (EC 3.6.3.54) (Copper pump 1) (Menkes disease-associated protein homolog)	1491	161959	0	0	0	2	0	8	_g
O70228	Probable phospholipid-transporting ATPase IIA (EC 3.6.3.1) (ATPase class II type 9A)	1047	118609	0	0	0	0	0	10
Q03265	ATP synthase subunit alpha, mitochondrial	553	59753	0	0	0	0	1	0	_im
P59017	Bcl-2-like protein 13 (Bcl2-L-13) (Bcl-rambo) (Protein Mil1)	434	46719	0	0	0	0	0	1	_m
Q9JJ04	Beta-1,4-galactosyltransferase 4 (Beta-1,4-GalTase 4) (Beta4Gal-T4) (b4Gal-T4) (EC 2.4.1.-) (UDP-Gal:beta-GlcNAc beta-1,4-galactosyltransferase 4) (UDP-galactose:beta-N-acetylglucosamine beta-1,4-galactosyltransferase 4) _Includes: N-acetyllactosamine synthase (EC 2.4.1.90) (Nal synthase); Lactotriaosylceramide beta-1,4-galactosyltransferase (EC 2.4.1.275) (Beta-N-acetylglucosaminyl-glycolipid be…	344	39700	0	2	0	2	0	1	_g
P20443	S-arrestin (48 kDa protein) (Retinal S-antigen) (S-AG) (Rod photoreceptor arrestin)	403	44930	0	1	0	0	0	0
P50429	Arylsulfatase B (ASB) (EC 3.1.6.12) (N-acetylgalactosamine-4-sulfatase) (G4S)	534	59647	1	4	0	6	0	0	_l
Q32KI9	Arylsulfatase I (ASI) (EC 3.1.6.-)	573	64367	1	0	0	4	0	0	_e
Q8VBX0	Ankyrin repeat and SOCS box protein 13 (ASB-13)	278	29896	0	0	0	0	0	0
Q6X1Y6	Acid-sensing ion channel 3 (ASIC3) (Amiloride-sensitive cation channel 3) (Dorsal root ASIC) (DRASIC)	530	58704	0	7	0	2	0	2	_pm
P58242	Acid sphingomyelinase-like phosphodiesterase 3b (ASM-like phosphodiesterase 3b) (EC 3.1.4.-)	456	51600	1	2	0	5	0	0	_e
Q04519	Sphingomyelin phosphodiesterase (EC 3.1.4.12) (Acid sphingomyelinase) (ASMase)	627	69927	1	8	0	6	0	0	_l
Q8BFS9	Asparagine synthetase domain-containing protein 1	627	69753	0	0	0	0	0	0
Q9CQQ7	ATP synthase F(0) complex subunit B1, mitochondrial (ATP synthase subunit b) (ATPase subunit b)	256	28949	0	0	0	0	0	0	_m
P56383	ATP synthase F(0) complex subunit C2, mitochondrial (ATP synthase lipid-binding protein) (ATP synthase proteolipid P2) (ATPase protein 9) (ATPase subunit c)	146	15476	0	0	0	0	0	2	_m
O08997	Copper transport protein ATOX1 (Metal transport protein ATX1)	68	7338	0	0	0	0	0	0
Q9CWQ3	Mitochondrial inner membrane protease ATP23 homolog (EC 3.4.24.-) (XRCC6-binding protein 1)	201	21710	0	0	0	0	0	0
Q64436	Potassium-transporting ATPase alpha chain 1 (EC 3.6.3.10) (Gastric H(+)/K(+) ATPase subunit alpha) (Proton pump)	1033	114016	0	0	0	0	0	10	_pm
P97450	ATP synthase-coupling factor 6, mitochondrial (ATPase subunit F6)	108	12496	0	0	0	0	0	0	_m
Q9CRA7	ATP synthase subunit s, mitochondrial (ATP synthase-coupling factor B) (Mitochondrial ATP synthase regulatory component factor B)	200	23275	0	0	0	0	0	0	_m
Q91VR2	ATP synthase subunit gamma, mitochondrial (F-ATPase gamma subunit)	298	32886	0	0	0	0	0	0	_m
Q6A051	Attractin-like protein 1	1378	152467	1	15	0	8	0	1	_pm
Q9WU60	Attractin (Protein mahogany)	1428	158058	1	16	0	25	0	1	_pm
P97857	A disintegrin and metalloproteinase with thrombospondin motifs 1 (ADAM-TS 1) (ADAM-TS1) (ADAMTS-1) (EC 3.4.24.-)	968	105801	1	11	0	5	0	0	_e
O88398	Advillin (Actin-binding protein DOC6) (p92)	819	92032	0	0	0	0	0	0	_c
Q8R2S9	Actin-related protein 8	624	70546	0	0	0	0	0	0	_n
Q9CPW4	Actin-related protein 2/3 complex subunit 5 (Arp2/3 complex 16 kDa subunit) (p16-ARC)	151	16288	0	0	0	0	0	0	_c
Q8VBT9	Tether containing UBX domain for GLUT4 (Alveolar soft part sarcoma chromosomal region candidate gene 1 protein homolog)	550	59796	0	0	0	0	0	0
P16460	Argininosuccinate synthase (EC 6.3.4.5) (Citrulline--aspartate ligase)	412	46584	0	0	0	0	0	0	_c
Q6Q477	Plasma membrane calcium-transporting ATPase 4 (PMCA4) (EC 3.6.3.8)	1205	133069	0	0	0	0	0	10	_pm
P98199	Phospholipid-transporting ATPase ID (EC 3.6.3.1) (ATPase class I type 8B member 2) (P4-ATPase flippase complex alpha subunit ATP8B2)	1209	136968	0	0	0	0	0	10	_pm
Q8R1P4	Ubiquitin-like-conjugating enzyme ATG10 (EC 6.3.2.-) (Autophagy-related protein 10) (APG10-like) (mAPG10)	215	24577	0	0	0	0	0	0	_c
Q811I0	ATP synthase mitochondrial F1 complex assembly factor 1	324	36355	0	0	0	0	0	0	_m
Q61687	Transcriptional regulator ATRX (EC 3.6.4.12) (ATP-dependent helicase ATRX) (HP1 alpha-interacting protein) (HP1-BP38 protein) (Heterochromatin protein 2) (X-linked nuclear protein)	2476	278587	0	0	0	0	0	0	_n
P58459	A disintegrin and metalloproteinase with thrombospondin motifs 10 (ADAM-TS 10) (ADAM-TS10) (ADAMTS-10) (EC 3.4.24.-)	1104	121086	1	14	0	5	0	0	_e
Q811B3	A disintegrin and metalloproteinase with thrombospondin motifs 12 (ADAM-TS 12) (ADAM-TS12) (ADAMTS-12) (EC 3.4.24.-)	1600	177769	1	11	0	1	0	0	_e
Q4VC17	A disintegrin and metalloproteinase with thrombospondin motifs 18 (ADAM-TS 18) (ADAM-TS18) (ADAMTS-18) (EC 3.4.24.-)	1219	135244	1	11	0	6	0	0	_e
Q9D7K5	ATP synthase subunit s-like protein	258	29179	0	0	0	0	0	0
Q9D5T0	ATPase family AAA domain-containing protein 1 (EC 3.6.1.3) (Thorase)	361	40744	0	0	0	0	0	0
Q06507	Cyclic AMP-dependent transcription factor ATF-4 (cAMP-dependent transcription factor ATF-4) (Activating transcription factor 4) (C/EBP-related ATF) (C/ATF) (Tax-responsive enhancer element-binding protein 67 homolog) (TaxREB67 homolog)	349	38355	0	0	0	0	0	0	_c
Q68FE2	Autophagy-related protein 9A (APG9-like 1)	551	63138	0	0	0	1	0	5	_c
Q06185	ATP synthase subunit e, mitochondrial (ATPase subunit e)	71	8236	0	0	0	0	0	0	_m
Q8BMG1	ATR-interacting protein (ATM and Rad3-related-interacting protein)	785	85548	0	0	0	0	0	0	_n
Q8QZR1	Tyrosine aminotransferase (TAT) (EC 2.6.1.5) (L-tyrosine:2-oxoglutarate aminotransferase)	454	50565	0	0	0	0	0	0
Q7TQH0	Ataxin-2-like protein	1049	110649	0	0	0	0	0	0	_pm
Q8R4I1	Ataxin-7 (Spinocerebellar ataxia type 7 protein homolog)	867	92697	0	0	0	0	0	0	_n
P70295	Ancient ubiquitous protein 1	410	46121	0	0	0	0	0	1	_rm
Q6E1M8	Acyl-CoA wax alcohol acyltransferase 2 (EC 2.3.1.75) (Acyl-CoA retinol O-fatty-acyltransferase) (ARAT) (Retinol O-fatty-acyltransferase) (EC 2.3.1.76) (Diacylglycerol O-acyltransferase 2-like protein 4) (Long-chain-alcohol O-fatty-acyltransferase 2) (Wax synthase) (mWS)	333	38145	0	0	0	0	0	3	_rm
O35625	Axin-1 (Axis inhibition protein 1) (Protein Fused)	863	96276	0	0	0	0	0	0	_c
Q9CPT0	Apoptosis facilitator Bcl-2-like protein 14 (Bcl2-L-14)	328	36992	0	0	0	0	0	0	_c
P58158	Galactosylgalactosylxylosylprotein 3-beta-glucuronosyltransferase 3 (EC 2.4.1.135) (Beta-1,3-glucuronyltransferase 3) (Glucuronosyltransferase I) (GlcAT-I) (UDP-GlcUA:Gal beta-1,3-Gal-R glucuronyltransferase) (GlcUAT-I)	335	37067	0	1	0	1	0	1	_gm
Q3USF0	Acetylgalactosaminyl-O-glycosyl-glycoprotein beta-1,3-N-acetylglucosaminyltransferase (EC 2.4.1.147) (Core 3 synthase) (UDP-GlcNAc:betaGal beta-1,3-N-acetylglucosaminyltransferase 6) (BGnT-6) (Beta-1,3-Gn-T6) (Beta-1,3-N-acetylglucosaminyltransferase 6) (Beta3Gn-T6)	391	43951	0	0	0	2	0	1	_gm
Q9Z0F0	Beta-1,3-galactosyltransferase 4 (Beta-1,3-GalTase 4) (Beta3Gal-T4) (Beta3GalT4) (b3Gal-T4) (EC 2.4.1.62) (Gal-T2) (Ganglioside galactosyltransferase) (UDP-galactose:beta-N-acetyl-galactosamine-beta-1,3-galactosyltransferase)	371	41236	0	0	0	1	0	1	_gm
P97303	Transcription regulator protein BACH2 (BTB and CNC homolog 2)	839	91836	0	1	0	0	0	0	_c
Q80TT2	BAI1-associated protein 3 (BAP3)	1134	127075	0	0	0	0	0	0
O08734	Bcl-2 homologous antagonist/killer (Apoptosis regulator BAK)	209	23295	0	0	0	0	0	1	_m
Q9Z277	Tyrosine-protein kinase BAZ1B (EC 2.7.10.2) (Bromodomain adjacent to zinc finger domain protein 1B) (Williams syndrome transcription factor homolog) (Williams-Beuren syndrome chromosomal region 9 protein homolog)	1479	170651	0	0	0	0	0	0	_n
Q9QZK2	Breast cancer anti-estrogen resistance protein 3 (p130Cas-binding protein AND-34)	820	92263	0	0	0	0	0	0
P24288	Branched-chain-amino-acid aminotransferase, cytosolic (BCAT(c)) (EC 2.6.1.42) (Protein ECA39)	386	42791	0	0	0	0	0	0	_c
Q99NF1	Beta,beta-carotene 9',10'-oxygenase (EC 1.13.11.71) (B-diox-II) (Beta-carotene dioxygenase 2)	532	60142	0	0	0	0	0	0	_m
O08664	B-cell CLL/lymphoma 7 protein family member C (B-cell chronic lymphocytic leukemia/lymphoma 7C protein)	217	23445	0	0	0	0	0	0
Q8CGN4	BCL-6 corepressor (BCoR)	1759	192631	0	0	0	0	0	0	_n
P86174	BEN domain-containing protein 4	541	58721	0	0	0	0	0	0
Q99KN1	Arrestin domain-containing protein 1	434	46330	0	0	0	0	0	0
Q8BSY0	Aspartyl/asparaginyl beta-hydroxylase (EC 1.14.11.16) (Aspartate beta-hydroxylase) (ASP beta-hydroxylase) (Peptide-aspartate beta-dioxygenase)	741	83042	0	1	0	2	0	1
Q8CJ27	Abnormal spindle-like microcephaly-associated protein homolog (Calmodulin-binding protein Sha1) (Calmodulin-binding protein 1) (Spindle and hydroxyurea checkpoint abnormal protein)	3122	364218	0	0	0	0	0	0	_c
Q8CG79	Apoptosis-stimulating of p53 protein 2 (Tumor suppressor p53-binding protein 2) (53BP2) (p53-binding protein 2) (p53BP2)	1128	125301	0	0	0	0	0	0	_c
Q6ZWX0	Protein Asterix (Protein WDR83OS homolog)	106	12068	0	0	0	0	0	2	_pm
Q8VD46	Ankyrin repeat, SAM and basic leucine zipper domain-containing protein 1 (Germ cell-specific ankyrin, SAM and basic leucine zipper domain-containing protein)	475	52984	0	0	0	0	0	0	_c
Q9CZ05	Ataxin-7-like protein 1 (Ataxin-7-like protein 4)	146	16186	0	0	0	0	0	0
Q148W0	Phospholipid-transporting ATPase IC (EC 3.6.3.1) (ATPase class I type 8B member 1) (P4-ATPase flippase complex alpha subunit ATP8B1)	1251	143798	0	0	0	0	0	10	_pm
P16951	Cyclic AMP-dependent transcription factor ATF-2 (cAMP-dependent transcription factor ATF-2) (EC 2.3.1.48) (Activating transcription factor 2) (MXBP protein) (cAMP response element-binding protein CRE-BP1)	487	52298	0	0	0	0	0	0	_n
Q8BLI0	ADAMTS-like protein 1 (ADAMTSL-1) (Punctin-1)	1745	192008	1	13	0	1	3	0	_e
Q99NA2	Protein atonal homolog 8 (Helix-loop-helix protein mATH-6) (mATH6) (Okadin)	322	34785	0	0	0	0	0	0	_n
Q91YY4	ATP synthase mitochondrial F1 complex assembly factor 2	289	33289	0	0	0	0	0	0	_m
Q9WVK0	Type-1 angiotensin II receptor-associated protein (AT1 receptor-associated protein)	161	17525	0	0	0	0	0	3	_rm
P54254	Ataxin-1 (Spinocerebellar ataxia type 1 protein homolog)	791	83793	0	0	0	0	0	0	_c
Q99LS0	Augurin (Esophageal cancer-related gene 4 protein homolog)	148	16992	1	0	0	0	0	0	_e
Q8BVM4	Antizyme inhibitor 2 (AzI2) (Arginine decarboxylase-like protein) (ADC) (ARGDC) (Ornithine decarboxylase-like protein) (ODC-like protein) (ornithine decarboxylase paralog) (ODC-p)	459	49503	0	0	0	0	0	0	_n
Q9Z0L2	Artemin	224	23726	1	4	0	1	0	0	_e
Q7SIG6	Arf-GAP with SH3 domain, ANK repeat and PH domain-containing protein 2 (Development and differentiation-enhancing factor 2) (Paxillin-associated protein with ARF GAP activity 3) (PAG3) (Pyk2 C-terminus-associated protein) (PAP)	958	106805	0	0	0	0	0	0	_c
Q9CQ31	Ankyrin repeat and SOCS box protein 11 (ASB-11)	323	35331	0	0	0	0	0	0
Q9D1A4	Ankyrin repeat and SOCS box protein 5 (ASB-5)	329	36282	0	0	0	0	0	0
O54984	ATPase Asna1 (EC 3.6.-.-) (Arsenical pump-driving ATPase) (Arsenite-stimulated ATPase)	348	38823	0	0	0	0	0	0	_c
Q64191	N(4)-(beta-N-acetylglucosaminyl)-L-asparaginase (EC 3.5.1.26) (Aspartylglucosaminidase) (AGA) (Glycosylasparaginase) (N4-(N-acetyl-beta-glucosaminyl)-L-asparagine amidase) _Cleaved into: Glycosylasparaginase alpha chain; Glycosylasparaginase beta chain	346	37022	1	4	0	2	0	0	_l
Q9CPX6	Ubiquitin-like-conjugating enzyme ATG3 (EC 6.3.2.-) (Autophagy-related protein 3) (APG3-like)	314	35796	0	0	0	0	0	0	_c
Q8BGE6	Cysteine protease ATG4B (EC 3.4.22.-) (AUT-like 1 cysteine endopeptidase) (Autophagin-1) (Autophagy-related cysteine endopeptidase 1) (Autophagy-related protein 4 homolog B)	393	44375	0	0	0	0	0	0	_c
P56135	ATP synthase subunit f, mitochondrial	88	10344	0	0	0	0	0	1	_m
Q6HA09	Astacin-like metalloendopeptidase (EC 3.4.-.-) (Oocyte astacin) (Ovastacin) (Sperm acrosomal SLLP1-binding protein)	435	47455	1	0	0	0	0	0	_c
Q80Z10	Astrotactin-2	1352	149390	1	17	0	3	0	2	_pm
Q6PIE5	Sodium/potassium-transporting ATPase subunit alpha-2 (Na(+)/K(+) ATPase alpha-2 subunit) (EC 3.6.3.9) (Na(+)/K(+) ATPase alpha(+) subunit) (Sodium pump subunit alpha-2)	1020	112217	0	0	0	0	0	10	_pm
P14094	Sodium/potassium-transporting ATPase subunit beta-1 (Sodium/potassium-dependent ATPase subunit beta-1)	304	35195	0	3	0	4	0	1	_pm
P14231	Sodium/potassium-transporting ATPase subunit beta-2 (Adhesion molecule in glia) (AMOG) (Sodium/potassium-dependent ATPase subunit beta-2)	290	33344	0	3	0	8	0	1	_pm
Q64518	Sarcoplasmic/endoplasmic reticulum calcium ATPase 3 (SERCA3) (SR Ca(2+)-ATPase 3) (EC 3.6.3.8) (Calcium pump 3)	1038	113638	0	0	0	0	0	10	_rm
Q8R1K4	5-phosphohydroxy-L-lysine phospho-lyase (EC 4.2.3.134) (Alanine--glyoxylate aminotransferase 2-like 2)	467	51966	0	0	0	0	0	0	_m
Q8CDM1	ATPase family AAA domain-containing protein 2 (EC 3.6.1.3)	1040	117943	0	0	0	0	0	0	_n
Q6P4T0	Autophagy-related protein 2 homolog A	1914	210939	0	0	0	0	0	0
Q8BH66	Atlastin-1 (EC 3.6.5.-) (Spastic paraplegia 3A homolog)	558	63377	0	0	0	0	0	2	_rm
Q6P9S1	ATM interactor (ATM/ATR-substrate CHK2-interacting zinc finger protein) (ASCIZ)	818	87424	0	0	0	0	0	0	_n
Q62388	Serine-protein kinase ATM (EC 2.7.11.1) (Ataxia telangiectasia mutated homolog) (A-T mutated homolog)	3066	349418	0	0	0	0	0	0	_n
Q04646	Sodium/potassium-transporting ATPase subunit gamma (Na(+)/K(+) ATPase subunit gamma) (FXYD domain-containing ion transport regulator 2) (Sodium pump gamma chain)	70	7520	0	0	0	0	0	1	_pm
P03930	ATP synthase protein 8 (A6L) (F-ATPase subunit 8)	67	7766	0	0	0	0	0	1	_m
Q80VP9	Aspartate beta-hydroxylase domain-containing protein 2 (EC 1.14.11.-)	343	38731	0	0	0	2	0	1	_pm
Q99MQ4	Asporin (Periodontal ligament-associated protein 1) (PLAP-1)	373	42573	1	3	0	1	1	0	_e
P50289	Acrosomal protein SP-10 (Acrosomal vesicle protein 1) (MSA-63)	261	27948	1	0	0	0	0	0
Q6PIC6	Sodium/potassium-transporting ATPase subunit alpha-3 (Na(+)/K(+) ATPase alpha-3 subunit) (EC 3.6.3.9) (Na(+)/K(+) ATPase alpha(III) subunit) (Sodium pump subunit alpha-3)	1013	111692	0	0	0	0	0	10	_pm
G5E829	Plasma membrane calcium-transporting ATPase 1 (PMCA1) (EC 3.6.3.8) (Plasma membrane calcium ATPase isoform 1) (Plasma membrane calcium pump isoform 1)	1220	134747	0	0	0	0	0	10	_pm
Q9R0K7	Plasma membrane calcium-transporting ATPase 2 (PMCA2) (EC 3.6.3.8) (Plasma membrane calcium ATPase isoform 2) (Plasma membrane calcium pump isoform 2)	1198	132588	0	0	0	0	0	10	_pm
P56384	ATP synthase F(0) complex subunit C3, mitochondrial (ATP synthase lipid-binding protein) (ATP synthase proteolipid P3) (ATPase protein 9) (ATPase subunit c)	141	14745	0	0	0	0	0	2	_m
Q6UQ17	Phospholipid-transporting ATPase IK (EC 3.6.3.1) (ATPase, class I, type 8B, member 3) (Sperm aminophospholipid transporter) (SAPLT)	1335	151955	0	0	0	0	0	9	_c
Q91YI1	Autophagy-related protein 13	516	56441	0	0	0	0	0	0	_c
Q811C2	Cysteine protease ATG4C (EC 3.4.22.-) (AUT-like 3 cysteine endopeptidase) (Autophagin-3) (Autophagy-related cysteine endopeptidase 3) (Autophagy-related protein 4 homolog C)	458	52056	0	0	0	0	0	0	_c
Q91YH5	Atlastin-3 (EC 3.6.5.-)	541	60575	0	0	0	0	0	2	_rm
Q9DCX2	ATP synthase subunit d, mitochondrial (ATPase subunit d)	161	18749	0	0	0	0	0	0	_m
P98195	Probable phospholipid-transporting ATPase IIB (EC 3.6.3.1) (ATPase class II type 9B)	1146	129017	0	0	0	0	0	10	_g
P56480	ATP synthase subunit beta, mitochondrial (EC 3.6.3.14)	529	56300	0	0	0	0	1	0	_m
P97477	Aurora kinase A (EC 2.7.11.1) (Aurora 2) (Aurora family kinase 1) (Aurora/IPL1-related kinase 1) (ARK-1) (Aurora-related kinase 1) (Ipl1- and aurora-related kinase 1) (Serine/threonine-protein kinase 6) (Serine/threonine-protein kinase Ayk1) (Serine/threonine-protein kinase aurora-A)	395	44772	0	0	0	0	0	0	_c
O88445	Aurora kinase C (EC 2.7.11.1) (Aurora 3) (Aurora/IPL1-related kinase 3) (ARK-3) (Aurora-related kinase 3) (Aurora/IPL1/Eg2 protein 1) (Serine/threonine-protein kinase 13) (Serine/threonine-protein kinase aurora-C)	282	32907	0	0	0	0	0	0	_n
Q9D9K3	Cell death regulator Aven	342	37195	0	0	0	0	0	0
Q80U56	Late secretory pathway protein AVL9 homolog	649	72186	0	0	0	0	0	1
P27038	Activin receptor type-2A (EC 2.7.11.30) (Activin receptor type IIA) (ACTR-IIA)	513	57890	1	5	0	2	0	1
O88566	Axin-2 (Axin-like protein) (Axil) (Axis inhibition protein 2) (Conductin)	840	92906	0	0	0	0	0	0	_c
Q9QYP6	5-azacytidine-induced protein 2 (NF-kappa-B-activating kinase-associated protein 1) (Nak-associated protein 1)	405	46091	0	0	0	0	0	0	_c
O35484	Antizyme inhibitor 1 (AZI) (Ornithine decarboxylase antizyme inhibitor)	448	49549	0	0	0	0	0	0	_n
Q91YY2	Beta-1,4-galactosyltransferase 3 (Beta-1,4-GalTase 3) (Beta4Gal-T3) (b4Gal-T3) (EC 2.4.1.-) (UDP-Gal:beta-GlcNAc beta-1,4-galactosyltransferase 3) (UDP-galactose:beta-N-acetylglucosamine beta-1,4-galactosyltransferase 3) _Includes: N-acetyllactosamine synthase (EC 2.4.1.90) (Nal synthase); Beta-N-acetylglucosaminylglycopeptide beta-1,4-galactosyltransferase (EC 2.4.1.38); Beta-N-acetylglucosaminy…	395	44084	0	2	0	4	0	1	_g
Q3UHR0	BAH and coiled-coil domain-containing protein 1	2643	282520	0	0	0	0	0	0
Q497V6	Bromo adjacent homology domain-containing 1 protein (BAH domain-containing protein 1)	772	83871	0	0	0	0	0	0	_n
Q3UHD1	Brain-specific angiogenesis inhibitor 1	1582	173297	1	19	0	7	0	7	_pm
Q8BKX1	Brain-specific angiogenesis inhibitor 1-associated protein 2 (BAI-associated protein 2) (BAI1-associated protein 2) (Insulin receptor substrate protein of 53 kDa) (IRSp53) (Insulin receptor substrate p53) (Insulin receptor tyrosine kinase 53 kDa substrate)	535	59237	0	0	0	0	0	0	_c
Q80VH0	B-cell scaffold protein with ankyrin repeats (Protein AVIEF)	783	89406	0	0	0	0	0	0
O70445	BRCA1-associated RING domain protein 1 (BARD-1) (EC 2.3.2.27) (RING-type E3 ubiquitin transferase BARD1)	765	84254	0	0	0	0	0	0	_n
O35284	Basic leucine zipper transcriptional factor ATF-like (B-cell-activating transcription factor) (B-ATF)	125	14065	0	0	0	0	0	0	_n
Q91YE5	Bromodomain adjacent to zinc finger domain protein 2A (Transcription termination factor I-interacting protein 5) (TTF-I-interacting protein 5) (Tip5)	1889	209618	0	0	0	0	0	0	_n
Q9CWF6	Bardet-Biedl syndrome 2 protein homolog	721	79932	0	0	0	0	0	0
Q8C1Z7	Bardet-Biedl syndrome 4 protein homolog	520	58255	0	0	0	0	0	0	_c
Q99PV8	B-cell lymphoma/leukemia 11B (BCL-11B) (B-cell CLL/lymphoma 11B) (COUP-TF-interacting protein 2) (Radiation-induced tumor suppressor gene 1 protein) (mRit1)	884	94566	0	0	0	0	0	0	_n
Q9Z0H7	B-cell lymphoma/leukemia 10 (B-cell CLL/lymphoma 10) (Bcl-10) (CARD-containing molecule enhancing NF-kappa-B) (CARD-like apoptotic protein) (mCLAP) (CED-3/ICH-1 prodomain homologous E10-like regulator) (mCIPER) (Cellular homolog of vCARMEN) (cCARMEN) (Cellular-E10) (c-E10) (Mammalian CARD-containing adapter molecule E10) (mE10)	233	25948	0	0	0	0	0	0	_c
P41183	B-cell lymphoma 6 protein homolog	707	78982	0	0	0	0	0	0	_n
Q9D219	B-cell CLL/lymphoma 9 protein (B-cell lymphoma 9 protein) (Bcl-9)	1425	148971	0	0	0	0	0	0	_n
Q8R079	Bifunctional apoptosis regulator	450	52968	0	0	0	2	0	4	_rm
P82198	Transforming growth factor-beta-induced protein ig-h3 (Beta ig-h3)	683	74597	1	5	0	0	0	0	_e
A0JNT9	BICD family-like cargo adapter 1 (Bicaudal D-related protein 1) (BICD-related protein 1) (BICDR-1) (Coiled-coil domain-containing protein 64A)	577	65287	0	0	0	0	0	0	_c
Q9QUK4	Baculoviral IAP repeat-containing protein 1b (Neuronal apoptosis inhibitory protein 2)	1447	164083	0	0	0	0	0	0
P32299	B2 bradykinin receptor (B2R) (BK-2 receptor)	392	44389	0	1	0	3	0	7	_pm
Q9CWG9	Biogenesis of lysosome-related organelles complex 1 subunit 2 (BLOC-1 subunit 2)	143	16300	0	0	0	0	0	0	_c
O54940	BCL2/adenovirus E1B 19 kDa protein-interacting protein 2	326	37769	0	0	0	0	0	0	_c
Q8C186	BPI fold-containing family C protein (Bactericidal/permeability-increasing protein-like 2)	509	56616	1	1	0	10	0	0	_e
Q920N2	Biotin--protein ligase (EC 6.3.4.-) (Biotin apo-protein ligase) _Includes: Biotin--_methylmalonyl-CoA-carboxytransferase ligase (EC 6.3.4.9); Biotin--_propionyl-CoA-carboxylase _ATP-hydrolyzing ligase (EC 6.3.4.10) (Holocarboxylase synthetase) (HCS); Biotin--_methylcrotonoyl-CoA-carboxylase ligase (EC 6.3.4.11); Biotin--_acetyl-CoA-carboxylase ligase (EC 6.3.4.15)	722	78516	0	0	0	0	0	0	_c
Q8CFE5	BTB/POZ domain-containing protein 7 (Function-unkown protein 1)	1130	126243	0	0	0	0	0	0	_n
O70552	Protein BTG4 (BTG family member 4) (Protein PC3b)	250	28613	0	0	0	0	0	0
Q9R1S0	B9 domain-containing protein 1 (Endothelial precursor cells protein B9)	204	22592	0	0	0	0	0	0	_c
Q9D0L6	BMP and activin membrane-bound inhibitor homolog (Putative transmembrane protein NMA)	260	29198	1	0	0	1	0	1	_pm
Q61335	B-cell receptor-associated protein 31 (BCR-associated protein 31) (Bap31) (p28)	245	27957	0	0	0	0	0	3	_rm
P63157	BarH-like 1 homeobox protein (Bar-class homeodomain protein MBH2) (BarH-related homeobox protein 1)	327	35136	0	0	0	0	0	0	_n
Q8VIB5	BarH-like 2 homeobox protein (Bar-class homeodomain protein MBH1) (Homeobox protein B-H1)	384	41459	0	0	0	0	0	0	_n
O35855	Branched-chain-amino-acid aminotransferase, mitochondrial (BCAT(m)) (EC 2.6.1.42)	393	44127	0	0	0	0	0	0	_m
Q67FY2	B-cell CLL/lymphoma 9-like protein (B-cell lymphoma 9-like protein) (BCL9-like protein) (BCL9-related beta-catenin-binding protein) (Protein BCL9-2)	1494	156680	0	0	0	0	0	0	_n
A2AQH4	BCL-6 corepressor-like protein 1 (BCoR-L1) (BCoR-like protein 1)	1781	190487	0	0	0	0	0	0	_n
Q8C6D4	BEN domain-containing protein 5	421	48227	0	0	0	0	0	0
O88870	Bestrophin-1 (Vitelliform macular dystrophy protein 2 homolog)	551	63684	0	0	0	0	0	4	_pm
P38649	Histo-blood group ABO system transferase (Cis-AB transferase) (Fucosylglycoprotein 3-alpha-galactosyltransferase) (Fucosylglycoprotein alpha-N-acetylgalactosaminyltransferase) (Glycoprotein-fucosylgalactoside alpha-N-acetylgalactosaminyltransferase) (EC 2.4.1.40) (Glycoprotein-fucosylgalactoside alpha-galactosyltransferase) (EC 2.4.1.37) (Histo-blood group A transferase) (A transferase) (Histo-bl…	332	38777	0	0	0	1	0	1	_g
Q9QYC3	Class A basic helix-loop-helix protein 15 (bHLHa15) (Class B basic helix-loop-helix protein 8) (bHLHb8) (Muscle, intestine and stomach expression 1) (MIST-1)	197	22150	0	0	0	0	0	0	_n
O35185	Class E basic helix-loop-helix protein 40 (bHLHe40) (Class B basic helix-loop-helix protein 2) (bHLHb2) (E47 interaction protein 1) (EIP1) (Stimulated by retinoic acid gene 13 protein)	411	45361	0	0	0	0	0	0	_c
Q9DBJ3	Brain-specific angiogenesis inhibitor 1-associated protein 2-like protein 1 (BAI1-associated protein 2-like protein 1) (Insulin receptor tyrosine kinase substrate)	514	57188	0	0	0	0	0	0	_c
Q8BR07	Protein bicaudal D homolog 1 (Bic-D 1)	835	95896	0	0	0	0	0	0	_g
Q921C5	Protein bicaudal D homolog 2 (Bic-D 2)	820	93391	0	0	0	0	0	0	_g
G3X9K3	Brefeldin A-inhibited guanine nucleotide-exchange protein 1 (BIG1) (Brefeldin A-inhibited GEP 1) (ADP-ribosylation factor guanine nucleotide-exchange factor 1)	1846	208500	0	0	0	0	0	0	_c
Q61125	B1 bradykinin receptor (B1R) (BK-1 receptor)	334	37886	0	1	0	3	0	7	_pm
P62951	Bladder cancer-associated protein (Bladder cancer 10 kDa protein) (Bc10)	87	9876	0	0	0	0	0	2	_pm
Q91Z96	BMP-2-inducible protein kinase (BIKe) (EC 2.7.11.1)	1138	126185	0	0	0	0	0	0	_n
Q8BXK4	Probable methyltransferase BMT2 homolog (EC 2.1.1.-)	403	45952	0	0	0	0	0	0
Q9JM96	Cdc42 effector protein 4 (Binder of Rho GTPases 4)	349	37869	0	0	0	0	0	0
Q8R164	Valacyclovir hydrolase (VACVase) (Valacyclovirase) (EC 3.1.-.-) (Biphenyl hydrolase-like protein)	291	32851	1	0	0	0	0	0	_c
P07743	BPI fold-containing family A member 2 (Parotid secretory protein) (PSP)	235	24753	1	1	0	0	0	0	_e
Q8C1E1	BPI fold-containing family B member 2 (Bactericidal/permeability-increasing protein-like 1)	462	49521	1	1	0	3	0	0	_e
Q8BU51	BPI fold-containing family B member 6 (Bactericidal/permeability-increasing protein-like 3)	449	48781	1	1	0	1	0	0	_e
Q7M757	Lys-63-specific deubiquitinase BRCC36-like (EC 3.4.19.-)	291	33079	0	0	0	0	0	0
P28662	Brain protein I3	125	13643	0	0	0	0	0	2	_pm
Q5RJI5	Serine/threonine-protein kinase BRSK1 (EC 2.7.11.1) (EC 2.7.11.26) (Brain-specific serine/threonine-protein kinase 1) (BR serine/threonine-protein kinase 1) (Serine/threonine-protein kinase SAD-B)	778	85155	0	0	0	0	0	0	_c
Q9JKK8	Serine/threonine-protein kinase ATR (EC 2.7.11.1) (Ataxia telangiectasia and Rad3-related protein)	2635	300224	0	0	0	0	0	0	_n
P59511	A disintegrin and metalloproteinase with thrombospondin motifs 20 (ADAM-TS 20) (ADAM-TS20) (ADAMTS-20) (EC 3.4.24.-)	1906	212068	1	11	0	10	0	0	_e
Q8C9W3	A disintegrin and metalloproteinase with thrombospondin motifs 2 (ADAM-TS 2) (ADAM-TS2) (ADAMTS-2) (EC 3.4.24.14) (Procollagen I N-proteinase) (PC I-NP) (Procollagen I/II amino propeptide-processing enzyme) (Procollagen N-endopeptidase) (pNPI)	1213	135299	1	13	0	9	0	0	_e
P57110	A disintegrin and metalloproteinase with thrombospondin motifs 8 (ADAM-TS 8) (ADAM-TS8) (ADAMTS-8) (EC 3.4.24.-) (METH-2)	905	98880	1	10	0	4	0	0	_e
P0C7T6	Ataxin-1-like (Brother of ataxin-1)	687	73374	0	0	0	0	0	0	_n
E9Q6Z5	Aurora kinase A and ninein-interacting protein	340	37684	0	0	0	0	0	0	_c
Q09199	Beta-1,4 N-acetylgalactosaminyltransferase 2 (EC 2.4.1.-)	510	58317	0	0	0	1	0	1	_gm
Q8VHV1	Brain and acute leukemia cytoplasmic protein	145	15515	0	0	0	0	0	0	_c
Q8BGV7	BTB/POZ domain-containing adapter for CUL3-mediated RhoA degradation protein 1 (BTB/POZ domain-containing protein KCTD13) (Polymerase delta-interacting protein 1)	329	36442	0	0	0	0	0	0	_n
Q8CI32	BAG family molecular chaperone regulator 5 (BAG-5) (Bcl-2-associated athanogene 5)	447	50943	0	0	0	0	0	0
Q9Z1R2	Large proline-rich protein BAG6 (BAG family molecular chaperone regulator 6) (BCL2-associated athanogene 6) (BAG-6) (HLA-B-associated transcript 3) (Protein Scythe)	1154	121037	0	0	0	0	0	0	_c
Q80XN0	D-beta-hydroxybutyrate dehydrogenase, mitochondrial (EC 1.1.1.30) (3-hydroxybutyrate dehydrogenase) (BDH)	343	38299	0	0	0	0	1	0	_im
P21237	Brain-derived neurotrophic factor (BDNF)	249	28123	1	3	0	1	0	0	_e
P0DM65	Beclin-2	447	50287	0	0	0	0	0	0	_c
Q9WTZ8	Protein BEX2 (Brain-expressed X-linked protein 2 homolog)	129	15452	0	0	0	0	0	0	_n
Q3TZW7	Protein BEX6 (Brain-expressed X-linked protein 6 homolog)	114	13353	0	0	0	0	0	0	_c
A2AMT1	Filensin (Beaded filament structural protein 1) (Lens fiber cell beaded-filament structural protein CP 95) (CP95)	669	73669	0	0	0	0	0	0	_pm
A2A5R2	Brefeldin A-inhibited guanine nucleotide-exchange protein 2 (Brefeldin A-inhibited GEP 2) (ADP-ribosylation factor guanine nucleotide-exchange factor 2)	1792	202240	0	0	0	0	0	0	_c
Q5U5M8	Biogenesis of lysosome-related organelles complex 1 subunit 3 (BLOC-1 subunit 3) (Reduced pigmentation protein)	195	20398	0	0	0	0	0	0	_c
Q9QUN3	B-cell linker protein (B-cell adapter containing a SH2 domain protein) (B-cell adapter containing a Src homology 2 domain protein) (Cytoplasmic adapter protein) (Lymphocyte antigen 57) (Src homology 2 domain-containing leukocyte protein of 65 kDa) (Slp-65)	457	50671	0	0	0	0	0	0	_c
Q91ZE9	Bcl-2-modifying factor	185	20682	0	0	0	0	0	0
Q9R229	Bone morphogenetic protein 10 (BMP-10)	421	47888	1	4	0	2	0	0	_e
A2AHJ4	Bromodomain and WD repeat-containing protein 3	1799	202942	0	0	0	0	0	0
Q3UW26	Binder of sperm protein homolog 1 (Bovine seminal plasma protein homolog 1) (Bovine seminal plasma protein-like 1)	133	16014	1	4	0	1	0	0	_e
Q62556	Butyrophilin subfamily 1 member A1 (BT)	524	58407	1	2	0	2	0	1
Q9DB72	BTB/POZ domain-containing protein 17 (Galectin-3-binding protein-like)	478	52602	1	0	0	4	0	0	_e
P50615	Protein BTG3 (Abundant in neuroepithelium area protein) (BTG family member 3) (Protein Tob5)	252	28983	0	0	0	0	0	0
P59384	A disintegrin and metalloproteinase with thrombospondin motifs 15 (ADAM-TS 15) (ADAM-TS15) (ADAMTS-15) (EC 3.4.24.-)	950	103938	1	11	0	4	0	0	_e
Q9R001	A disintegrin and metalloproteinase with thrombospondin motifs 5 (ADAM-TS 5) (ADAM-TS5) (ADAMTS-5) (EC 3.4.24.-) (ADMP-2) (Aggrecanase-2) (Implantin)	930	101844	1	11	0	4	1	0	_e
O70126	Aurora kinase B (EC 2.7.11.1) (Aurora 1) (Aurora- and IPL1-like midbody-associated protein 1) (Aurora/IPL1-related kinase 2) (ARK-2) (Aurora-related kinase 2) (STK-1) (Serine/threonine-protein kinase 12) (Serine/threonine-protein kinase 5) (Serine/threonine-protein kinase aurora-B)	345	39384	0	0	0	0	0	0	_n
A2ADU9	Acyl-CoA wax alcohol acyltransferase 1 (EC 2.3.1.75) (Diacylglycerol O-acyltransferase 2-like protein 3) (Long-chain-alcohol O-fatty-acyltransferase 1)	328	37573	0	0	0	0	0	2	_rm
Q3UZ57	Axonemal dynein light chain domain-containing protein 1	424	49806	0	0	0	0	0	0
P70345	Bcl-2-like protein 2 (Bcl2-L-2) (Apoptosis regulator Bcl-W) (c98)	193	20790	0	0	0	0	0	0	_m
Q8R3I9	UDP-GlcNAc:betaGal beta-1,3-N-acetylglucosaminyltransferase 8 (BGnT-8) (Beta-1,3-Gn-T8) (Beta-1,3-N-acetylglucosaminyltransferase 8) (Beta3Gn-T8) (EC 2.4.1.-)	389	43370	0	0	0	2	0	1	_gm
Q3UK10	B9 domain-containing protein 2 (Stumpy)	175	19250	0	0	0	0	0	0	_c
P56818	Beta-secretase 1 (EC 3.4.23.46) (Aspartyl protease 2) (ASP2) (Asp 2) (Beta-site amyloid precursor protein cleaving enzyme 1) (Beta-site APP cleaving enzyme 1) (Memapsin-2) (Membrane-associated aspartic protease 2)	501	55748	1	3	0	4	0	1
Q9JL18	Beta-secretase 2 (EC 3.4.23.45) (Aspartyl protease 1) (ASP1) (Asp 1) (Beta-site amyloid precursor protein cleaving enzyme 2) (Beta-site APP cleaving enzyme 2) (Memapsin-1) (Membrane-associated aspartic protease 1) (Theta-secretase)	514	55800	1	3	0	2	0	1	_pm
Q99PU7	Ubiquitin carboxyl-terminal hydrolase BAP1 (EC 3.4.19.12) (BRCA1-associated protein 1) (Ubiquitin C-terminal hydrolase X4) (UCH-X4)	728	80492	0	0	0	0	0	0	_c
Q9QXA6	b(0,+)-type amino acid transporter 1 (b(0,+)AT1) (Glycoprotein-associated amino acid transporter b0,+AT1) (Solute carrier family 7 member 9)	487	53747	0	0	0	0	0	12	_pm
Q9D275	Basic leucine zipper transcriptional factor ATF-like 3 (B-ATF-3)	118	13657	0	0	0	0	0	0	_n
Q07813	Apoptosis regulator BAX	192	21395	0	0	0	0	0	1
Q9EQ32	Phosphoinositide 3-kinase adapter protein 1 (B-cell adapter for phosphoinositide 3-kinase) (B-cell phosphoinositide 3-kinase adapter protein 1)	811	90928	0	0	0	0	0	0	_c
P10417	Apoptosis regulator Bcl-2	236	26407	0	0	0	0	0	1	_m
Q9CXE2	B-cell CLL/lymphoma 7 protein family member A	210	22781	0	0	0	0	0	0
Q8R016	Bleomycin hydrolase (BH) (BLM hydrolase) (BMH) (EC 3.4.22.40)	455	52511	0	0	0	0	0	0	_c
O88700	Bloom syndrome protein homolog (mBLM) (EC 3.6.4.12) (RecQ helicase homolog)	1416	158366	0	0	0	0	0	0	_n
O35914	Zinc finger protein basonuclin-1	961	106659	0	0	0	0	0	0	_n
Q8BMQ3	Zinc finger protein basonuclin-2	1127	125335	0	0	0	0	0	0	_n
Q8BGS2	BolA-like protein 2	86	10215	0	0	0	0	0	0	_c
P48754	Breast cancer type 1 susceptibility protein homolog (EC 2.3.2.27) (RING-type E3 ubiquitin transferase BRCA1)	1812	198795	0	0	0	0	0	0	_n
Q8BHT6	Beta-1,3-glucosyltransferase (Beta3Glc-T) (EC 2.4.1.-) (Beta 3-glucosyltransferase) (Beta-3-glycosyltransferase-like)	489	55358	0	0	0	1	0	1	_rm
Q5JCS9	N-acetyllactosaminide beta-1,3-N-acetylglucosaminyltransferase 3 (EC 2.4.1.149) (Core 1 extending beta-1,3-N-acetylglucosaminyltransferase) (EC 2.4.1.146) (Core1-beta3GlcNAcT) (UDP-GlcNAc:betaGal beta-1,3-N-acetylglucosaminyltransferase 3) (BGnT-3) (Beta-1,3-Gn-T3) (Beta-1,3-N-acetylglucosaminyltransferase 3) (Beta3Gn-T3)	372	42586	0	0	0	3	0	1	_gm
Q8K0J2	UDP-GlcNAc:betaGal beta-1,3-N-acetylglucosaminyltransferase 7 (BGnT-7) (Beta-1,3-Gn-T7) (Beta-1,3-N-acetylglucosaminyltransferase 7) (Beta3Gn-T7) (EC 2.4.1.-)	397	45379	0	0	0	4	0	1	_gm
O54905	Beta-1,3-galactosyltransferase 2 (Beta-1,3-GalTase 2) (Beta3Gal-T2) (Beta3GalT2) (EC 2.4.1.86) (UDP-Gal:betaGlcNAc beta 1,3-galactosyltransferase-II)	422	49095	0	0	0	5	0	1	_gm
Q766D5	N-acetyl-beta-glucosaminyl-glycoprotein 4-beta-N-acetylgalactosaminyltransferase 1 (NGalNAc-T1) (EC 2.4.1.244) (Beta-1,4-N-acetylgalactosaminyltransferase IV) (Beta4GalNAc-T4) (Beta4GalNAcT4)	1034	117373	0	0	0	2	0	1	_g
Q9JMK0	Beta-1,4-galactosyltransferase 5 (Beta-1,4-GalTase 5) (Beta4Gal-T5) (b4Gal-T5) (EC 2.4.1.-) (Beta-1,4-GalT II) (UDP-Gal:beta-GlcNAc beta-1,4-galactosyltransferase 5) (UDP-galactose:beta-N-acetylglucosamine beta-1,4-galactosyltransferase 5)	388	44814	0	2	0	7	0	1	_g
Q8CDJ3	Beclin 1-associated autophagy-related key regulator (Barkor) (Autophagy-related protein 14-like protein) (Atg14L)	492	55388	0	0	0	0	0	0	_c
Q68EF6	Brain-enriched guanylate kinase-associated protein	600	65309	0	0	0	0	0	0	_c
Q5RJB0	Class A basic helix-loop-helix protein 9 (bHLHa9) (Class B basic helix-loop-helix factor 42) (bHLHf42)	231	25115	0	0	0	0	0	0	_n
Q91WS4	S-methylmethionine--homocysteine S-methyltransferase BHMT2 (SMM-hcy methyltransferase) (EC 2.1.1.10) (Betaine--homocysteine S-methyltransferase 2)	363	39872	0	0	0	0	0	0
Q8CBX9	Basic immunoglobulin-like variable motif-containing protein	502	56622	0	0	0	0	0	0	_c
O55102	Biogenesis of lysosome-related organelles complex 1 subunit 1 (BLOC-1 subunit 1) (GCN5-like protein 1)	125	14281	0	0	0	0	0	0
Q2VPD4	Aryl hydrocarbon receptor nuclear translocator-like protein 2 (Brain and muscle ARNT-like 2)	579	64399	0	0	0	0	0	0	_n
Q8BHE5	Bone morphogenetic protein 3 (BMP-3)	468	52774	1	4	0	5	0	0	_e
P49003	Bone morphogenetic protein 5 (BMP-5)	452	51512	1	4	0	4	0	0	_e
O55003	BCL2/adenovirus E1B 19 kDa protein-interacting protein 3	187	20978	0	0	0	0	0	1	_m
Q5SQY2	Biorientation of chromosomes in cell division protein 1 (Biorientation defective protein 1) (Protein FAM44B)	173	18364	0	0	0	0	0	0	_c
Q924Y0	Gamma-butyrobetaine dioxygenase (EC 1.14.11.1) (Gamma-butyrobetaine hydroxylase) (Gamma-BBH) (Gamma-butyrobetaine,2-oxoglutarate dioxygenase)	387	44699	0	0	0	0	0	0	_c
Q924M5	Protein boule-like	281	30856	0	0	0	0	0	0	_c
P97452	Ribosome biogenesis protein BOP1 (Block of proliferation 1 protein)	732	82546	0	0	0	0	0	0	_n
Q9CVD2	Ataxin-3 (EC 3.4.19.12) (Machado-Joseph disease protein 1 homolog)	355	40533	0	0	0	0	0	0	_n
Q80TZ3	Putative tyrosine-protein phosphatase auxilin (EC 3.1.3.48) (DnaJ homolog subfamily C member 6)	938	102299	0	0	0	0	0	0
P59270	Galactosylgalactosylxylosylprotein 3-beta-glucuronosyltransferase 2 (EC 2.4.1.135) (Beta-1,3-glucuronyltransferase 2) (GlcAT-D) (UDP-glucuronosyltransferase S) (GlcAT-S) (Glucuronosyltransferase S)	324	37132	0	0	0	2	0	1	_gm
Q9JI67	Beta-1,3-galactosyltransferase 5 (Beta-1,3-GalTase 5) (Beta3Gal-T5) (Beta3GalT5) (b3Gal-T5) (EC 2.4.1.-) (Beta-3-Gx-T5) (Stage-specific embryonic antigen 3 synthase) (SSEA-3 synthase) (UDP-Gal:beta-GlcNAc beta-1,3-galactosyltransferase 5) (UDP-galactose:beta-N-acetylglucosamine beta-1,3-galactosyltransferase 5)	308	35964	0	0	0	3	0	1	_gm
Q91Z92	Beta-1,3-galactosyltransferase 6 (Beta-1,3-GalTase 6) (Beta3Gal-T6) (Beta3GalT6) (EC 2.4.1.134) (GAG GalTII) (Galactosyltransferase II) (Galactosylxylosylprotein 3-beta-galactosyltransferase) (UDP-Gal:betaGal beta 1,3-galactosyltransferase polypeptide 6)	325	37021	0	0	0	1	0	1	_gm
Q3UI43	BRISC and BRCA1-A complex member 1 (Mediator of RAP80 interactions and targeting subunit of 40 kDa) (New component of the BRCA1-A complex)	333	36793	0	0	0	0	0	0	_c
Q91V12	Cytosolic acyl coenzyme A thioester hydrolase (EC 3.1.2.2) (Acyl-CoA thioesterase 7) (Brain acyl-CoA hydrolase) (BACH) (CTE-IIa) (CTE-II) (Long chain acyl-CoA thioester hydrolase)	381	42537	0	0	0	0	0	0
Q8BVR0	Barrier-to-autointegration factor-like protein (BAF-L) (Barrier-to-autointegration factor 2)	90	10267	0	0	0	0	0	0	_n
O54962	Barrier-to-autointegration factor (Breakpoint cluster region protein 1) (LAP2-binding protein 1) _Cleaved into: Barrier-to-autointegration factor, N-terminally processed	89	10103	0	0	0	0	0	0	_n
Q61140	Breast cancer anti-estrogen resistance protein 1 (CRK-associated substrate) (p130cas)	874	94285	0	0	0	0	0	0	_pm
Q6NVD9	Phakinin (49 kDa cytoskeletal protein) (Beaded filament structural protein 2) (Lens fiber cell beaded filament protein CP 49) (CP49)	416	45740	0	0	0	0	0	0	_pm
P23780	Beta-galactosidase (EC 3.2.1.23) (Acid beta-galactosidase) (Lactase)	647	73121	1	0	0	8	0	0	_l
Q9R016	Baculoviral IAP repeat-containing protein 1e (Neuronal apoptosis inhibitory protein 5)	1403	159696	0	0	0	0	0	0
Q9JIB3	Baculoviral IAP repeat-containing protein 1g (Neuronal apoptosis inhibitory protein 7)	1402	159664	0	0	0	0	0	0
Q62210	Baculoviral IAP repeat-containing protein 2 (EC 2.3.2.27) (Cellular inhibitor of apoptosis 1) (C-IAP1) (Inhibitor of apoptosis protein 2) (mIAP2) (RING-type E3 ubiquitin transferase BIRC2)	612	69676	0	0	0	0	0	0	_c
O88738	Baculoviral IAP repeat-containing protein 6 (EC 2.3.2.27) (BIR repeat-containing ubiquitin-conjugating enzyme) (BRUCE) (RING-type E3 ubiquitin transferase BIRC6) (Ubiquitin-conjugating BIR domain enzyme apollon) (APOLLON)	4882	532170	0	0	0	0	0	0	_g
Q64373	Bcl-2-like protein 1 (Bcl2-L-1) (Apoptosis regulator Bcl-X)	233	26132	0	0	0	0	0	1	_m
P01887	Beta-2-microglobulin	119	13779	1	1	0	0	0	0	_e
P13808	Anion exchange protein 2 (AE 2) (Anion exchanger 2) (Band 3-related protein) (B3RP) (Non-erythroid band 3-like protein) (Solute carrier family 4 member 2)	1237	136814	0	0	0	3	0	10
Q9CW73	Galactosylgalactosylxylosylprotein 3-beta-glucuronosyltransferase 1 (EC 2.4.1.135) (Beta-1,3-glucuronyltransferase 1) (Glucuronosyltransferase P) (GlcAT-P) (UDP-GlcUA:glycoprotein beta-1,3-glucuronyltransferase) (GlcUAT-P)	334	38237	0	0	0	3	0	1
Q9Z222	N-acetyllactosaminide beta-1,3-N-acetylglucosaminyltransferase 2 (EC 2.4.1.149) (Beta-1,3-N-acetylglucosaminyltransferase 1) (BGnT-1) (Beta-1,3-Gn-T1) (Beta3Gn-T1) (Beta-1,3-galactosyltransferase 7) (Beta-1,3-GalTase 7) (Beta3Gal-T7) (Beta3GalT7) (b3Gal-T7) (Beta-3-Gx-T7) (UDP-Gal:beta-GlcNAc beta-1,3-galactosyltransferase 7) (UDP-GlcNAc:betaGal beta-1,3-N-acetylglucosaminyltransferase 2) (BGnT-2…	397	45883	0	0	0	6	0	1	_gm
Q3U129	UDP-GlcNAc:betaGal beta-1,3-N-acetylglucosaminyltransferase-like protein 1 (BGnT-like protein 1) (Beta1,3-N-acetylglucosaminyltransferase-like protein 1) (Beta3Gn-T-like protein 1) (Beta3GnTL1) (EC 2.4.1.-)	357	40644	0	0	0	0	0	0
Q9WVK5	Beta-1,4-galactosyltransferase 6 (Beta-1,4-GalTase 6) (Beta4Gal-T6) (b4Gal-T6) (UDP-Gal:beta-GlcNAc beta-1,4-galactosyltransferase 6) (UDP-galactose:beta-N-acetylglucosamine beta-1,4-galactosyltransferase 6) _Includes: Glucosylceramide beta-1,4-galactosyltransferase (EC 2.4.1.274) (Lactosylceramide synthase) (LacCer synthase) (UDP-Gal:glucosylceramide beta-1,4-galactosyltransferase)	382	44759	0	2	0	8	0	1	_g
Q8R1H8	Basic leucine zipper transcriptional factor ATF-like 2 (B-ATF-2)	277	29703	0	0	0	0	0	0	_n
Q3V079	Basal body-orientation factor 1 (Coiled-coil domain-containing protein 176)	533	62499	0	0	0	0	0	0	_c
Q8K2G4	Bardet-Biedl syndrome 7 protein homolog (BBS2-like protein 1)	715	80320	0	0	0	0	0	0
Q8VBW5	HMG box transcription factor BBX (Bobby sox homolog) (HMG box-containing protein 2)	907	100783	0	0	0	0	0	0	_n
Q9QYE3	B-cell lymphoma/leukemia 11A (BCL-11A) (B-cell CLL/lymphoma 11A) (COUP-TF-interacting protein 1) (Ecotropic viral integration site 9 protein) (EVI-9)	773	83855	0	0	0	0	0	0	_c
Q9R069	Basal cell adhesion molecule (B-CAM cell surface glycoprotein) (Lutheran antigen) (CD antigen CD239)	622	67670	1	5	0	4	0	1	_pm
Q80YN3	Breast carcinoma-amplified sequence 1 homolog (Novel amplified in breast cancer 1 homolog)	633	67378	0	0	0	0	0	0	_c
O55028	_3-methyl-2-oxobutanoate dehydrogenase _lipoamide kinase, mitochondrial (EC 2.7.11.4) (Branched-chain alpha-ketoacid dehydrogenase kinase) (BCKD-kinase) (BCKDHKIN)	412	46588	0	0	0	0	0	0	_m
O88282	B-cell CLL/lymphoma 6 member B protein (Bcl6-associated zinc finger protein)	474	51339	0	0	0	0	0	0	_n
Q6PAJ1	Breakpoint cluster region protein (EC 2.7.11.1)	1270	143072	0	0	0	0	0	0	_pm
E9Q6J5	Biorientation of chromosomes in cell division protein 1-like 1	3032	327453	0	0	0	0	0	0
Q6PFX2	BEN domain-containing protein 6	281	31270	0	0	0	0	0	0	_n
P12265	Beta-glucuronidase (EC 3.2.1.31)	648	74195	1	0	0	4	0	0	_l
O08863	Baculoviral IAP repeat-containing protein 3 (EC 2.3.2.27) (Cellular inhibitor of apoptosis 2) (C-IAP2) (Inhibitor of apoptosis protein 1) (mIAP1) (RING-type E3 ubiquitin transferase BIRC3)	600	67228	0	0	0	0	0	0	_c
A2AWP0	Baculoviral IAP repeat-containing protein 7 (EC 2.3.2.27) (Livin) (RING-type E3 ubiquitin transferase BIRC7) _Cleaved into: Baculoviral IAP repeat-containing protein 7 30 kDa subunit (Truncated livin) (p30-Livin) (tLivin)	285	31992	0	0	0	0	0	0	_n
P25916	Polycomb complex protein BMI-1 (Polycomb group RING finger protein 4)	324	36708	0	0	0	0	0	0	_n
Q9Z0L4	Bone morphogenetic protein 15 (BMP-15) (Growth/differentiation factor 9B) (GDF-9B)	392	44898	1	3	0	5	0	0	_e
Q69Z28	A disintegrin and metalloproteinase with thrombospondin motifs 16 (ADAM-TS 16) (ADAM-TS16) (ADAMTS-16) (EC 3.4.24.-)	1222	136282	1	11	0	9	0	0	_e
P59509	A disintegrin and metalloproteinase with thrombospondin motifs 19 (ADAM-TS 19) (ADAM-TS19) (ADAMTS-19) (EC 3.4.24.-)	1210	134561	1	14	0	7	0	0	_e
Q68SA9	A disintegrin and metalloproteinase with thrombospondin motifs 7 (ADAM-TS 7) (ADAM-TS7) (ADAMTS-7) (EC 3.4.24.-) (COMPase)	1657	182313	1	11	0	2	0	0	_e
Q9JLZ3	Methylglutaconyl-CoA hydratase, mitochondrial (EC 4.2.1.18) (AU-specific RNA-binding enoyl-CoA hydratase) (AU-binding enoyl-CoA hydratase) (muAUH)	314	33395	0	0	0	0	0	0	_m
P27040	Activin receptor type-2B (EC 2.7.11.30) (Activin receptor type IIB) (ACTR-IIB)	536	60542	1	5	0	2	0	1	_pm
Q08ED0	Bcl-2-like protein 15 (Bcl2-L-15)	167	18300	0	0	0	0	0	0
Q07440	Bcl-2-related protein A1 (A1-A) (Hemopoietic-specific early response protein) (Protein BFL-1)	172	19914	0	0	0	0	0	0	_c
Q8BGY6	Lactosylceramide 1,3-N-acetyl-beta-D-glucosaminyltransferase (EC 2.4.1.206) (Lactotriaosylceramide synthase) (Lc(3)Cer synthase) (Lc3 synthase) (UDP-GlcNAc:beta-Gal beta-1,3-N-acetylglucosaminyltransferase 5) (BGnT-5) (Beta-1,3-Gn-T5) (Beta-1,3-N-acetylglucosaminyltransferase 5) (Beta3Gn-T5)	376	43914	0	0	0	1	0	1	_gm
Q09200	Beta-1,4 N-acetylgalactosaminyltransferase 1 (EC 2.4.1.92) ((N-acetylneuraminyl)-galactosylglucosylceramide) (GM2/GD2 synthase) (GalNAc-T)	533	59212	0	5	0	3	0	1	_gm
Q6L8S8	Beta-1,4-N-acetylgalactosaminyltransferase 3 (Beta4GalNAc-T3) (Beta4GalNAcT3) (EC 2.4.1.244) (Beta-1,4-N-acetylgalactosaminyltransferase III) (N-acetyl-beta-glucosaminyl-glycoprotein 4-beta-N-acetylgalactosaminyltransferase 2) (NGalNAc-T2)	986	113509	0	0	0	0	0	1	_g
P15535	Beta-1,4-galactosyltransferase 1 (Beta-1,4-GalTase 1) (Beta4Gal-T1) (b4Gal-T1) (EC 2.4.1.-) (UDP-Gal:beta-GlcNAc beta-1,4-galactosyltransferase 1) (UDP-galactose:beta-N-acetylglucosamine beta-1,4-galactosyltransferase 1) _Cleaved into: Processed beta-1,4-galactosyltransferase 1 _Includes: Lactose synthase A protein (EC 2.4.1.22); N-acetyllactosamine synthase (EC 2.4.1.90) (Nal synthase); Beta-N-a…	399	44411	0	2	0	1	0	1
Q8K3W0	BRISC and BRCA1-A complex member 2 (BRCA1-A complex subunit BRE) (BRCA1/BRCA2-containing complex subunit 45) (Brain and reproductive organ-expressed protein)	383	43545	0	0	0	0	0	0	_c
P97302	Transcription regulator protein BACH1 (BTB and CNC homolog 1)	739	81374	0	0	0	0	0	0	_n
Q61337	Bcl2-associated agonist of cell death (BAD) (Bcl-2-binding component 6) (Bcl-xL/Bcl-2-associated death promoter) (Bcl2 antagonist of cell death)	204	22080	0	0	0	0	0	0	_m
O08686	Homeobox protein BarH-like 2	283	31534	0	0	0	0	0	0	_n
Q9DBI2	Bardet-Biedl syndrome 10 protein homolog	713	78924	0	0	0	0	0	0
Q8CCN5	Breast carcinoma-amplified sequence 3 homolog (K20D4) (Protein rudhira)	928	101021	0	0	0	0	0	0	_n
Q9CWI3	BRCA2 and CDKN1A-interacting protein	316	35942	0	0	0	0	0	0	_n
Q3UFB2	Box C/D snoRNA protein 1 (Zinc finger HIT domain-containing protein 6)	460	52213	0	0	0	0	0	0
Q9Z2F6	B-cell lymphoma 3 protein homolog (BCL-3)	448	47216	0	0	0	0	0	0	_n
Q8K019	Bcl-2-associated transcription factor 1 (Btf)	919	106002	0	0	0	0	0	0	_c
Q9CZP5	Mitochondrial chaperone BCS1 (BCS1-like protein)	418	47406	0	0	0	0	0	1	_im
Q8C6A8	Class E basic helix-loop-helix protein 22 (bHLHe22) (Class B basic helix-loop-helix protein 5) (bHLHb5) (Protein BETA3)	355	35217	0	0	0	0	0	0	_n
Q99PV5	Class E basic helix-loop-helix protein 41 (bHLHe41) (Class B basic helix-loop-helix protein 3) (bHLHb3) (Differentially expressed in chondrocytes protein 2) (mDEC2)	410	43946	0	0	0	0	0	0	_n
O35490	Betaine--homocysteine S-methyltransferase 1 (EC 2.1.1.5)	407	45021	0	0	0	0	0	0	_c
Q80Y61	Brain-specific angiogenesis inhibitor 1-associated protein 2-like protein 2 (BAI1-associated protein 2-like protein 2) (Planar intestinal- and kidney-specific BAR domain protein) (Pinkbar)	522	58402	0	0	0	0	0	0	_pm
Q3UGY8	Brefeldin A-inhibited guanine nucleotide-exchange protein 3 (ARFGEF family member 3)	2170	240091	0	0	0	0	0	1	_c
Q9JI08	Bridging integrator 3	253	29651	0	0	0	0	0	0	_c
Q9D7H4	Arginine vasopressin-induced protein 1 (AVP-induced protein 1) (Arginine vasopressin-induced transcript 32 protein) (VIP32) (VIT32)	142	15802	0	0	0	0	0	0
O54918	Bcl-2-like protein 11 (Bcl2-L-11) (Bcl2-interacting mediator of cell death)	196	22067	0	0	0	0	0	0	_pm
Q91X34	Bile acid-CoA:amino acid N-acyltransferase (BACAT) (BAT) (EC 2.3.1.65) (Glycine N-choloyltransferase) (Long-chain fatty-acyl-CoA hydrolase) (EC 3.1.2.2)	420	46482	0	0	0	0	0	0	_c
Q60739	BAG family molecular chaperone regulator 1 (BAG-1) (Bcl-2-associated athanogene 1)	355	39740	0	0	0	0	0	0
Q9DCT6	Chromatin complexes subunit BAP18 (BPTF-associated protein of 18 kDa)	171	17996	0	0	0	0	0	0	_n
Q61334	B-cell receptor-associated protein 29 (BCR-associated protein 29) (Bap29)	240	27964	0	0	0	0	0	3	_rm
Q9ER42	Homeobox protein BarH-like 1	254	27282	0	0	0	0	0	0	_n
Q99ML1	Bcl-2-binding component 3 (p53 up-regulated modulator of apoptosis)	193	20749	0	0	0	0	0	0	_m
Q9CZQ9	Bardet-Biedl syndrome 5 protein homolog	341	38862	0	0	0	0	0	0
O88597	Beclin-1 (Coiled-coil myosin-like BCL2-interacting protein) _Cleaved into: Beclin-1-C 35 kDa; Beclin-1-C 37 kDa	448	51589	0	0	0	0	0	0	_c
O35623	BET1 homolog (mBET1) (Golgi vesicular membrane-trafficking protein p18)	118	13274	0	0	0	0	0	1	_rm
Q9R224	Protein BEX1 (Brain-expressed X-linked protein 1 homolog) (Reduced expression protein 3) (REX-3)	128	15119	0	0	0	0	0	0	_n
Q9WTZ9	Protein BEX3 (Brain-expressed X-linked protein 3 homolog) (Nerve growth factor receptor-associated protein 1) (p75NTR-associated cell death executor)	124	14542	0	0	0	0	0	0	_n
Q9Z0F3	Bcl-2-like protein 10 (Bcl2-L-10) (Anti-apoptotic protein Boo) (Apoptosis regulator Bcl-B) (Bcl-2 homolog Diva)	191	22302	0	0	0	0	0	1	_m
P16283	Anion exchange protein 3 (AE 3) (Anion exchanger 3) (Neuronal band 3-like protein) (Solute carrier family 4 member 3)	1227	135373	0	0	0	1	0	10
P04919	Band 3 anion transport protein (Anion exchange protein 1) (AE 1) (Anion exchanger 1) (MEB3) (Solute carrier family 4 member 1) (CD antigen CD233)	929	103136	0	0	0	1	0	12	_pm
Q8BG28	UDP-GalNAc:beta-1,3-N-acetylgalactosaminyltransferase 2 (Beta-1,3-GalNAc-T2) (EC 2.4.1.-) (Beta-1,3-N-acetylgalactosaminyltransferase II)	504	57219	0	0	0	2	0	1	_gm
Q8VI16	UDP-GlcNAc:betaGal beta-1,3-N-acetylglucosaminyltransferase 9 (BGnT-9) (Beta-1,3-Gn-T9) (Beta-1,3-N-acetylglucosaminyltransferase 9) (Beta3Gn-T9) (EC 2.4.1.-)	399	44231	0	0	0	0	0	1	_gm
P18572	Basigin (Basic immunoglobulin superfamily) (HT7 antigen) (Membrane glycoprotein gp42) (CD antigen CD147)	389	42445	1	2	0	5	0	1	_pm
Q91XV3	Brain acid soluble protein 1 (22 kDa neuronal tissue-enriched acidic protein) (Neuronal axonal membrane protein NAP-22)	226	22087	0	0	0	0	0	0	_pm
Q5SUD9	Bardet-Biedl syndrome 12 protein homolog	708	78335	0	0	0	0	0	0
Q921K9	B-cell CLL/lymphoma 7 protein family member B	202	22238	0	0	0	0	0	0
Q8BGM5	Bestrophin-2 (Vitelliform macular dystrophy 2-like protein 1)	508	57023	0	0	0	0	0	4	_pm
Q6H1V1	Bestrophin-3 (Vitelliform macular dystrophy 2-like protein 3)	669	76431	0	0	0	0	0	4	_pm
Q9CWT2	Protein BEX4 (BEX1-like protein 1) (Brain-expressed X-linked protein 4 homolog)	118	13820	0	0	0	0	0	0	_n
P16277	Tyrosine-protein kinase Blk (EC 2.7.10.2) (B lymphocyte kinase) (p55-Blk)	499	56674	0	0	0	0	0	0	_pm
Q9WTL8	Aryl hydrocarbon receptor nuclear translocator-like protein 1 (Arnt3) (Brain and muscle ARNT-like 1)	632	69452	0	0	0	0	0	0	_n
P20722	Bone morphogenetic protein 6 (BMP-6) (VG-1-related protein) (VGR-1)	510	56432	1	4	0	5	0	0	_e
P36898	Bone morphogenetic protein receptor type-1B (BMP type-1B receptor) (BMPR-1B) (EC 2.7.11.30) (Activin receptor-like kinase 6) (ALK-6) (Serine/threonine-protein kinase receptor R6) (SKR6) (CD antigen CDw293)	502	56944	1	5	0	0	0	1	_pm
Q9CRC6	BLOC-1-related complex subunit 7	105	11546	0	0	0	0	0	0	_lm
Q8BHX3	Borealin (Cell division cycle-associated protein 8) (MESrg)	289	32214	0	0	0	0	0	0	_n
A2BGH0	BPI fold-containing family B member 4 (Long palate, lung and nasal epithelium carcinoma-associated protein 4)	617	65723	1	1	0	1	0	0	_e
Q921C3	Bromodomain and WD repeat-containing protein 1 (WD repeat-containing protein 9)	2304	259228	0	0	0	0	0	0	_c
Q0Q236	Binder of sperm protein homolog 2	131	15641	1	4	0	0	0	0	_e
P58545	BTB/POZ domain-containing protein 3	530	58802	0	0	0	0	0	0	_c
Q8C726	BTB/POZ domain-containing protein 9	612	69148	0	0	0	0	0	0
Q05928	Probetacellulin _Cleaved into: Betacellulin (BTC)	177	19664	1	3	0	3	0	1
Q8CIF4	Biotinidase (Biotinase) (EC 3.5.1.12)	520	58154	1	0	0	6	0	0	_e
P62325	Protein BTG1 (B-cell translocation gene 1 protein)	171	19209	0	0	0	0	0	0
Q80U49	Centrosomal protein of 170 kDa protein B (Centrosomal protein 170B) (Cep170B)	1574	170821	0	0	0	0	0	0	_c
P14106	Complement C1q subcomponent subunit B	253	26717	1	1	0	0	0	0	_e
Q8BIF0	CD99 antigen-like protein 2 (MIC2-like protein 1) (CD antigen CD99)	237	25463	1	0	0	0	0	1	_pm
Q9D5Q8	Uncharacterized protein C1orf141 homolog	446	51672	0	0	0	0	0	0
Q9JLK3	Calcium-binding protein 5 (CaBP5)	173	19730	0	0	0	0	0	0	_c
Q9R100	Cadherin-17 (BILL-cadherin) (Liver-intestine cadherin) (LI-cadherin) (P130)	827	91645	1	0	0	7	0	1	_pm
Q9Z0M3	Cadherin-20 (Cadherin-7)	801	88998	1	0	0	4	0	1	_pm
Q9WTP5	Cadherin-22 (Pituitary and brain cadherin) (PB-cadherin)	813	87953	1	0	0	3	0	1	_pm
P59862	Cadherin-like protein 26	763	85084	1	0	0	5	0	1	_pm
Q9WVT6	Carbonic anhydrase 14 (EC 4.2.1.1) (Carbonate dehydratase XIV) (Carbonic anhydrase XIV) (CA-XIV)	337	37505	1	1	0	1	0	1	_pm
Q63811	Calcineurin subunit B type 2 (Protein phosphatase 2B regulatory subunit 2) (Protein phosphatase 3 regulatory subunit B beta isoform)	179	20659	0	0	0	0	0	0
Q8VHI4	Calcium-responsive transcription factor (Amyotrophic lateral sclerosis 2 chromosomal region candidate gene 8 protein) (Calcium-response factor) (CaRF)	689	76397	0	0	0	0	0	0	_n
Q8K3W3	Protein CASC3 (Cancer susceptibility candidate gene 3 protein homolog) (Metastatic lymph node gene 51 protein homolog) (MLN 51 homolog) (Protein barentsz) (Btz) (mBtz)	698	75770	0	0	0	0	0	0	_c
O08738	Caspase-6 (CASP-6) (EC 3.4.22.59) (Apoptotic protease Mch-2) _Cleaved into: Caspase-6 subunit p18; Caspase-6 subunit p11	276	31595	0	0	0	0	0	0	_c
Q8CAB8	Cytosolic arginine sensor for mTORC1 subunit 2 (GATS-like protein 2)	329	36112	0	0	0	0	0	0	_c
Q8BSV3	BEN domain-containing protein 7	434	48451	0	0	0	0	0	0
O08539	Myc box-dependent-interacting protein 1 (Amphiphysin II) (Amphiphysin-like protein) (Bridging integrator 1) (SH3 domain-containing protein 9)	588	64470	0	0	0	0	0	0	_c
Q8VED2	Biogenesis of lysosome-related organelles complex 1 subunit 4 (BLOC-1 subunit 4) (Protein cappuccino homolog)	215	23112	0	0	0	0	0	0	_c
Q9R0C0	Biogenesis of lysosome-related organelles complex 1 subunit 6 (BLOC-1 subunit 6) (Pallid protein) (Pallidin) (Syntaxin 13-interacting protein)	172	19682	0	0	0	0	0	0	_c
P36895	Bone morphogenetic protein receptor type-1A (BMP type-1A receptor) (BMPR-1A) (EC 2.7.11.30) (Activin receptor-like kinase 3) (ALK-3) (BMP-2/BMP-4 receptor) (Serine/threonine-protein kinase receptor R5) (SKR5) (CD antigen CD292)	532	60063	1	5	0	1	0	1
Q9D920	BLOC-1-related complex subunit 5	195	22120	0	0	0	0	0	0	_lm
Q99MP8	BRCA1-associated protein (EC 2.3.2.27) (BRAP2) (Impedes mitogenic signal propagation) (IMP) (RING-type E3 ubiquitin transferase BRAP2)	591	66991	0	0	0	0	0	0	_c
Q8C3R1	BRCA1-associated ATM activator 1 (BRCA1-associated protein required for ATM activation protein 1)	822	89086	0	0	0	0	0	0	_n
P97929	Breast cancer type 2 susceptibility protein homolog (Fanconi anemia group D1 protein homolog)	3329	370664	0	0	0	0	0	0	_c
Q3U1T3	Breast cancer metastasis-suppressor 1-like protein	323	37657	0	0	0	0	0	0	_n
Q80X66	BTB/POZ domain-containing protein 10 (Glucose metabolism-related protein 1)	475	53772	0	0	0	0	0	0	_n
O35127	Protein C10	126	13194	0	0	0	0	0	0	_c
O35658	Complement component 1 Q subcomponent-binding protein, mitochondrial (GC1q-R protein) (Glycoprotein gC1qBP) (C1qBP)	278	31013	0	0	0	0	0	0	_m
Q4ZJN1	Complement C1q and tumor necrosis factor-related protein 9	333	34566	1	0	0	0	2	0	_e
Q8CJ91	CD209 antigen-like protein B (DC-SIGN-related protein 1) (DC-SIGNR1) (OtB7) (CD antigen CD209)	325	37112	0	3	0	3	0	1	_pm
Q9EQG9	Collagen type IV alpha-3-binding protein (Ceramide transfer protein) (Goodpasture antigen-binding protein) (GPBP) (START domain-containing protein 11) (StARD11) (StAR-related lipid transfer protein 11)	624	71111	0	0	0	0	0	0	_c
Q7TN12	Uncharacterized protein C1orf106 homolog	663	72693	0	0	0	0	0	0
Q3TQQ9	Uncharacterized protein C1orf112 homolog	903	101222	0	0	0	0	0	0
Q8BHG2	UPF0587 protein C1orf123 homolog	160	18020	0	0	0	0	0	0
Q8BP99	UPF0500 protein C1orf216 homolog	230	25232	0	0	0	0	0	0
Q61112	45 kDa calcium-binding protein (Cab45) (Stromal cell-derived factor 4) (SDF-4)	361	42064	1	0	0	1	0	0	_g
P97445	Voltage-dependent P/Q-type calcium channel subunit alpha-1A (Brain calcium channel I) (BI) (Calcium channel, L type, alpha-1 polypeptide isoform 4) (Voltage-gated calcium channel subunit alpha Cav2.1)	2368	267647	0	0	0	2	0	24	_pm
Q61290	Voltage-dependent R-type calcium channel subunit alpha-1E (Brain calcium channel II) (BII) (Calcium channel, L type, alpha-1 polypeptide, isoform 6) (Voltage-gated calcium channel subunit alpha Cav2.3)	2272	257236	0	0	0	3	0	24
O88427	Voltage-dependent T-type calcium channel subunit alpha-1H (Voltage-gated calcium channel subunit alpha Cav3.2)	2365	262030	0	0	0	3	0	24
Q8R3Z5	Voltage-dependent L-type calcium channel subunit beta-1 (CAB1) (Calcium channel voltage-dependent subunit beta 1)	597	65486	0	0	0	0	0	0	_pm
Q8CC27	Voltage-dependent L-type calcium channel subunit beta-2 (CAB2) (Calcium channel voltage-dependent subunit beta 2)	655	73149	0	0	0	0	0	0	_pm
P54285	Voltage-dependent L-type calcium channel subunit beta-3 (CAB3) (Calcium channel voltage-dependent subunit beta 3) (CCHB3)	484	54572	0	0	0	0	0	0
Q8R0S4	Voltage-dependent L-type calcium channel subunit beta-4 (CAB4) (Calcium channel voltage-dependent subunit beta 4)	519	57950	0	0	0	0	0	0
Q5IR70	Cancer-associated gene 1 protein homolog (CAGE-1) (Cancer/testis antigen 3 homolog) (CT3 homolog)	849	97035	0	0	0	0	0	0
Q08331	Calretinin (CR)	271	31373	0	0	0	0	0	0
Q9D6P8	Calmodulin-like protein 3	149	16701	0	0	0	0	0	0
Q8JZV9	3-hydroxybutyrate dehydrogenase type 2 (EC 1.1.1.-) (EC 1.1.1.30) (Dehydrogenase/reductase SDR family member 6) (R-beta-hydroxybutyrate dehydrogenase)	245	26753	0	0	0	0	0	0	_c
Q9EQG5	Protein BEAN1 (Brain-expressed protein associating with Nedd4) (BEAN)	255	28538	0	0	0	0	0	1	_pm
Q6PAL0	BEN domain-containing protein 3	825	94155	0	0	0	0	0	0	_n
Q8BGW3	Class E basic helix-loop-helix protein 23 (bHLHe23) (Class B basic helix-loop-helix protein 4) (bHLHb4)	223	23701	0	0	0	0	0	0	_n
Q8CHW5	BICD family-like cargo adapter 2 (Bicaudal D-related protein 2) (BICD-related protein 2) (BICDR-2) (Coiled-coil domain-containing protein 64B)	507	57527	0	0	0	0	0	0
Q8CHH5	BRD4-interacting chromatin-remodeling complex-associated protein-like	1074	114350	0	0	0	0	0	0
P70444	BH3-interacting domain death agonist (p22 BID) (BID) _Cleaved into: BH3-interacting domain death agonist p15 (p15 BID); BH3-interacting domain death agonist p13 (p13 BID); BH3-interacting domain death agonist p11 (p11 BID)	195	21952	0	0	0	0	0	0	_c
O70201	Baculoviral IAP repeat-containing protein 5 (Apoptosis inhibitor 4) (Apoptosis inhibitor survivin) (TIAP)	140	16298	0	0	0	0	0	0	_c
Q8R015	Biogenesis of lysosome-related organelles complex 1 subunit 5 (BLOC-1 subunit 5) (Protein Muted homolog)	185	21283	0	0	0	0	0	0
Q9D8S9	BolA-like protein 1	137	14379	0	0	0	0	0	0	_m
Q67E05	Bactericidal permeability-increasing protein (BPI)	483	53940	1	1	0	2	0	0	_e
P20293	Brachyury protein (Protein T)	436	47440	0	0	0	0	0	0	_n
P28028	Serine/threonine-protein kinase B-raf (EC 2.7.11.1) (Proto-oncogene B-Raf)	804	88780	0	0	0	0	0	0	_n
Q8R3B7	Bromodomain-containing protein 8	951	102610	0	0	0	0	0	0	_n
Q91Y44	Bromodomain testis-specific protein (Bromodomain-containing female sterile homeotic-like protein) (RING3-like protein)	956	107255	0	0	0	0	0	0	_n
Q8K2Q7	BRO1 domain-containing protein BROX (BRO1 domain- and CAAX motif-containing protein)	411	46202	0	0	0	0	0	0	_pm
Q9WVA3	Mitotic checkpoint protein BUB3 (WD repeat type I transmembrane protein A72.5)	326	36955	0	0	0	0	0	0	_n
O88875	CD160 antigen (Natural killer cell receptor BY55) (CD antigen CD160)	185	20570	1	2	1	2	0	0	_pm
Q9D6W7	CD164 sialomucin-like 2 protein	172	18220	1	0	0	2	0	1	_pm
Q8CI33	CWF19-like protein 1	537	60193	0	0	0	0	0	0
Q8K479	Complement C1q tumor necrosis factor-related protein 5	243	25437	1	0	0	0	0	0	_e
Q8BVD7	Complement C1q tumor necrosis factor-related protein 7	289	30517	1	0	0	0	0	0	_e
Q8CFW7	Coiled-coil and C2 domain-containing protein 2A	1633	187530	0	0	0	0	0	0	_c
Q91ZM8	Calcium-binding protein 7 (CaBP7) (Calneuron II) (Calneuron-2)	215	24453	0	0	0	0	0	1	_g
Q9D424	Calcium-binding tyrosine phosphorylation-regulated protein (Calcium-binding protein 86) (Testis-specific calcium-binding protein CBP86)	453	48333	0	0	0	0	0	0	_c
O55017	Voltage-dependent N-type calcium channel subunit alpha-1B (Brain calcium channel III) (BIII) (Calcium channel, L type, alpha-1 polypeptide isoform 5) (Voltage-gated calcium channel subunit alpha Cav2.2)	2327	261481	0	0	0	3	0	24
Q02789	Voltage-dependent L-type calcium channel subunit alpha-1S (Calcium channel, L type, alpha-1 polypeptide, isoform 3, skeletal muscle) (Dihydropyridine receptor) (DHPR) (Voltage-gated calcium channel subunit alpha Cav1.1)	1880	213260	0	4	0	3	0	24	_pm
A2A6M5	Calcium-binding and coiled-coil domain-containing protein 2 (Nuclear domain 10 protein NDP52) (Nuclear domain 10 protein 52)	331	40136	0	0	0	0	0	0	_c
P47934	Carnitine O-acetyltransferase (Carnitine acetylase) (EC 2.3.1.7) (Carnitine acetyltransferase) (CAT) (CrAT)	626	70840	0	0	0	0	0	0	_r
O88338	Cadherin-16 (Kidney-specific cadherin) (Ksp-cadherin)	830	89860	1	0	0	3	0	1	_pm
Q99PF4	Cadherin-23 (Otocadherin)	3354	369623	1	0	0	42	0	1	_pm
Q3UAW9	Transcription factor IIIB 50 kDa subunit (B-related factor 2) (BRF-2)	420	47050	0	0	0	0	0	0	_n
Q920P3	BMP/retinoic acid-inducible neural-specific protein 1 (Deleted in bladder cancer protein 1 homolog)	760	88641	1	0	0	7	0	0	_c
Q3URV1	Protein broad-minded (TBC1 domain family member 32)	1296	148061	0	0	0	0	0	0	_c
B2RRD7	Peregrin (Bromodomain and PHD finger-containing protein 1)	1212	137310	0	0	0	0	0	0	_n
Q69Z98	Serine/threonine-protein kinase BRSK2 (EC 2.7.11.1) (EC 2.7.11.26) (Brain-specific serine/threonine-protein kinase 2) (BR serine/threonine-protein kinase 2) (Serine/threonine-protein kinase SAD-A)	735	81733	0	0	0	0	0	0	_c
E9Q173	BTB/POZ domain-containing protein 16	522	60279	0	0	0	0	0	0
Q8VC97	Beta-ureidopropionase (EC 3.5.1.6) (Beta-alanine synthase) (N-carbamoyl-beta-alanine amidohydrolase)	393	43937	0	0	0	0	0	0	_c
Q91VK1	Basic leucine zipper and W2 domain-containing protein 2	419	48063	0	0	0	0	0	0
Q2VLH6	Scavenger receptor cysteine-rich type 1 protein M130 (CD antigen CD163) _Cleaved into: Soluble CD163 (sCD163)	1121	120921	1	26	0	2	0	1	_pm
Q9JMG2	C1GALT1-specific chaperone 1 (Core 1 beta1,3-galactosyltransferase 2) (C1Gal-T2) (C1GalT2) (Core 1 beta3-Gal-T2) (mC1Gal-T2) (Core 1 beta3-galactosyltransferase-specific molecular chaperone)	316	36067	0	0	0	0	0	1	_pm
P98086	Complement C1q subcomponent subunit A	245	25974	1	1	0	1	3	0	_e
Q4ZJM9	Complement C1q-like protein 4 (C1q and tumor necrosis factor-related protein 11) (C1q/TNF-related protein 11) (C1qTNF11) (CTRP11)	238	24928	1	0	0	0	0	0	_e
Q8R066	Complement C1q tumor necrosis factor-related protein 4	326	35058	1	0	0	0	0	0	_e
Q3UZ09	Complement C1r subcomponent-like protein (C1r-LP) (C1r-like protein) (EC 3.4.21.-)	482	53435	1	3	0	1	0	0	_e
Q922D8	C-1-tetrahydrofolate synthase, cytoplasmic (C1-THF synthase) _Cleaved into: C-1-tetrahydrofolate synthase, cytoplasmic, N-terminally processed _Includes: Methylenetetrahydrofolate dehydrogenase (EC 1.5.1.5); Methenyltetrahydrofolate cyclohydrolase (EC 3.5.4.9); Formyltetrahydrofolate synthetase (EC 6.3.4.3)	935	101200	0	0	0	0	0	0	_c
Q91ZX1	CD209 antigen-like protein A (Dendritic cell-specific ICAM-3-grabbing non-integrin) (DC-SIGN) (CD antigen CD209)	238	27149	0	3	0	2	0	1	_pm
Q91ZW8	CD209 antigen-like protein D (DC-SIGN-related protein 3) (DC-SIGNR3) (CD antigen CD209)	237	26925	0	3	0	2	0	1	_pm
Q8K207	Uncharacterized protein C1orf21 homolog	121	13882	0	0	0	0	0	0
Q5EBG8	Uncharacterized protein C1orf50 homolog	199	21863	0	0	0	0	0	0
Q8C3W1	Uncharacterized protein C1orf198 homolog	322	35316	0	0	0	0	0	0	_c
Q9JLK7	Calcium-binding protein 1 (CaBP1)	227	25943	0	0	0	0	0	0
Q01815	Voltage-dependent L-type calcium channel subunit alpha-1C (Calcium channel, L type, alpha-1 polypeptide, isoform 1, cardiac muscle) (MELC-CC) (Mouse brain class C) (MBC) (Voltage-gated calcium channel subunit alpha Cav1.2)	2139	240138	0	0	0	4	0	24	_pm
Q99246	Voltage-dependent L-type calcium channel subunit alpha-1D (Calcium channel, L type, alpha-1 polypeptide isoform 2) (Voltage-gated calcium channel subunit alpha Cav1.3)	2179	247061	0	0	0	0	0	24
Q8R0X2	CDK2-associated and cullin domain-containing protein 1	377	42106	0	0	0	0	0	0
Q8BLQ9	Cell adhesion molecule 2 (Immunoglobulin superfamily member 4D) (IgSF4D) (Nectin-like protein 3) (NECL-3) (Synaptic cell adhesion molecule 2) (SynCAM 2)	435	47559	1	3	0	3	0	1	_pm
Q80VC9	Calmodulin-regulated spectrin-associated protein 3 (Protein Nezha)	1252	135175	0	0	0	0	0	0	_pm
Q6J756	Calpain-11 (EC 3.4.22.-) (Calcium-activated neutral proteinase 11) (CANP 11)	714	82970	0	0	0	0	0	0	_c
Q9R1S8	Calpain-7 (EC 3.4.22.-) (PalB homolog) (PalBH)	813	92564	0	0	0	0	0	0	_n
Q9QWK5	Baculoviral IAP repeat-containing protein 1a (Neuronal apoptosis inhibitory protein 1)	1403	158724	0	0	0	0	0	0
Q9JIB6	Baculoviral IAP repeat-containing protein 1f (Neuronal apoptosis inhibitory protein 6)	1403	159866	0	0	0	0	0	0
Q923D2	Flavin reductase (NADPH) (FR) (EC 1.5.1.30) (Biliverdin reductase B) (BVR-B) (EC 1.3.1.24) (Biliverdin-IX beta-reductase) (NADPH-dependent diaphorase) (NADPH-flavin reductase) (FLR)	206	22197	0	0	0	0	0	0	_c
P98063	Bone morphogenetic protein 1 (BMP-1) (EC 3.4.24.19) (Mammalian tolloid protein) (mTld) (Procollagen C-proteinase) (PCP)	991	111666	1	17	0	5	0	0	_g
P97361	BPI fold-containing family A member 1 (Palate lung and nasal epithelium clone protein)	278	28625	1	1	0	2	0	0	_e
Q9CQX3	BPI fold-containing family A member 5 (BPI fold-containing family A member Pluncl) (Palate lung and nasal carcinoma-like protein) (Short palate lung and nasal clone protein 5) (Tongue plunc-like protein) (TPL)	270	29175	1	1	0	0	0	0	_e
Q9Z0S1	3'(2'),5'-bisphosphate nucleotidase 1 (EC 3.1.3.7) (Bisphosphate 3'-nucleotidase 1) (PAP-inositol 1,4-phosphatase) (PIP)	308	33196	0	0	0	0	0	0
P46737	Lys-63-specific deubiquitinase BRCC36 (EC 3.4.19.-) (BRCA1-A complex subunit BRCC36) (BRCA1/BRCA2-containing complex subunit 3) (BRCA1/BRCA2-containing complex subunit 36) (BRISC complex subunit BRCC36)	291	33340	0	0	0	0	0	0	_n
Q3UQU0	Bromodomain-containing protein 9	596	66840	0	0	0	0	0	0
Q5DTM8	E3 ubiquitin-protein ligase BRE1A (BRE1-A) (EC 2.3.2.27) (RING finger protein 20) (RING-type E3 ubiquitin transferase BRE1A)	973	113520	0	0	0	0	0	0	_n
Q9ESN4	Complement C1q-like protein 3 (C1q and tumor necrosis factor-related protein 13) (C1q/TNF-related protein 13) (CTRP13) (Gliacolin)	255	26687	1	0	0	0	0	0	_e
Q9ES30	Complement C1q tumor necrosis factor-related protein 3 (Collagenous repeat-containing sequence 26 kDa protein) (CORS26) (Secretory protein CORS26)	246	26828	1	0	0	0	0	0	_e
Q5HZI2	C2 calcium-dependent domain-containing protein 4C (Nuclear-localized factor 3) (Protein FAM148C)	419	44614	0	0	0	0	0	0
Q8BRN9	Coiled-coil and C2 domain-containing protein 1B (Five prime repressor element under dual repression-binding protein 2) (FRE under dual repression-binding protein 2) (Freud-2)	848	93091	0	0	0	0	0	0	_n
Q9CZB0	Succinate dehydrogenase cytochrome b560 subunit, mitochondrial (Integral membrane protein CII-3) (QPs-1) (QPs1)	169	18382	0	0	0	0	0	3	_im
P30993	C5a anaphylatoxin chemotactic receptor 1 (C5a anaphylatoxin chemotactic receptor) (C5a-R) (C5aR) (CD antigen CD88)	351	39023	0	1	0	1	0	7	_pm
Q9DAA7	Uncharacterized protein C1orf100 homolog	145	16975	0	0	0	0	0	0
P0DP27	Calmodulin-2	149	16838	0	0	0	0	0	0	_c
Q9JM83	Calmodulin-4 (Calcium-binding protein Dd112)	148	16767	0	0	0	0	0	0
Q3UHL1	CaM kinase-like vesicle-associated protein	512	54819	0	0	0	0	0	0	_pm
A2AHC3	Calmodulin-regulated spectrin-associated protein 1	1581	175887	0	0	0	0	0	0	_c
P51437	Cathelicidin antimicrobial peptide (Cathelin-like protein) (CLP) _Cleaved into: Cathelin-related antimicrobial peptide (Cramp)	172	19453	1	2	0	0	0	0	_e
Q9ER56	Calpain-12 (EC 3.4.22.-) (Calcium-activated neutral proteinase 12) (CANP 12)	720	80588	0	0	0	0	0	0
Q9D805	Calpain-9 (EC 3.4.22.-) (Digestive tract-specific calpain) (New calpain 4) (nCL-4)	690	78977	0	0	0	0	0	0	_c
Q9D3A8	Carboxyl-terminal PDZ ligand of neuronal nitric oxide synthase protein (C-terminal PDZ ligand of neuronal nitric oxide synthase protein) (Nitric oxide synthase 1 adaptor protein)	503	55873	0	0	0	0	0	0
Q920V1	UDP-GalNAc:beta-1,3-N-acetylgalactosaminyltransferase 1 (Beta-1,3-GalNAc-T1) (EC 2.4.1.79) (Beta-1,3-galactosyltransferase 3) (Beta-1,3-GalTase 3) (Beta3Gal-T3) (Beta3GalT3) (b3Gal-T3) (Beta-3-Gx-T3) (Galactosylgalactosylglucosylceramide beta-D-acetyl-galactosaminyltransferase) (Globoside synthase) (UDP-N-acetylgalactosamine:globotriaosylceramide beta-1,3-N-acetylgalactosaminyltransferase)	331	39371	0	0	0	5	0	1	_gm
Q1RLK6	N-acetyllactosaminide beta-1,3-N-acetylglucosaminyltransferase 4 (EC 2.4.1.149) (UDP-GlcNAc:betaGal beta-1,3-N-acetylglucosaminyltransferase 4) (BGnT-4) (Beta-1,3-Gn-T4) (Beta-1,3-N-acetylglucosaminyltransferase 4) (Beta3Gn-T4) (EC 2.4.1.-)	350	39873	0	0	0	2	0	1	_gm
O54904	Beta-1,3-galactosyltransferase 1 (Beta-1,3-GalTase 1) (Beta3Gal-T1) (Beta3GalT1) (EC 2.4.1.86) (UDP-Gal:betaGlcNAc beta 1,3-galactosyltransferase-I) (UDP-galactose:beta-N-acetyl-glucosamine-beta-1,3-galactosyltransferase 1)	326	37993	0	0	0	2	0	1	_gm
Q91YN9	BAG family molecular chaperone regulator 2 (BAG-2) (Bcl-2-associated athanogene 2)	210	23474	0	0	0	0	0	0
Q8CI61	BAG family molecular chaperone regulator 4 (BAG-4) (Bcl-2-associated athanogene 4) (Silencer of death domains)	457	49095	0	0	0	0	0	0	_c
Q8VBU8	Protein BANP (Btg3-associated nuclear protein) (Scaffold/matrix-associated region-1-binding protein)	548	59657	0	0	0	0	0	0	_n
Q9JJS6	Beta,beta-carotene 15,15'-dioxygenase (EC 1.13.11.63) (Beta-carotene dioxygenase 1) (Beta-carotene oxygenase 1)	566	63864	0	0	0	0	0	0
Q571C7	Transcription factor TFIIIB component B'' homolog (Transcription factor IIIB 150) (TFIIIB150) (Transcription factor-like nuclear regulator)	2467	270790	0	0	0	0	0	0	_n
O35153	BET1-like protein (Golgi SNARE with a size of 15 kDa) (GOS-15) (GS15) (Vesicle transport protein GOS15)	111	12428	0	0	0	0	0	1	_gm
P21274	Bone morphogenetic protein 2 (BMP-2) (Bone morphogenetic protein 2A) (BMP-2A)	394	44525	1	4	0	4	0	0	_e
P21275	Bone morphogenetic protein 4 (BMP-4) (Bone morphogenetic protein 2B) (BMP-2B)	408	46497	1	4	0	4	0	0	_e
P34821	Bone morphogenetic protein 8A (BMP-8A) (Osteogenic protein 2) (OP-2)	399	44764	1	4	0	2	0	0	_e
Q8CJ69	BMP-binding endothelial regulator protein (Bone morphogenetic protein-binding endothelial cell precursor-derived regulator) (Protein crossveinless-2) (mCV2)	685	76148	1	0	0	5	0	0	_e
O35607	Bone morphogenetic protein receptor type-2 (BMP type-2 receptor) (BMPR-2) (EC 2.7.11.30) (BRK-3) (Bone morphogenetic protein receptor type II) (BMP type II receptor) (BMPR-II)	1038	115020	1	5	0	3	0	1	_pm
Q91YP1	Pre-miRNA 5'-monophosphate methyltransferase (EC 2.1.1.-) (BCDIN3 domain-containing protein)	285	32035	0	0	0	0	0	0	_c
Q9D6W8	BLOC-1-related complex subunit 6	360	38011	0	0	0	0	0	0	_lm
Q9D6Y4	BLOC-1-related complex subunit 8	120	13565	0	0	0	0	0	0	_lm
Q8JZX9	Cdc42 effector protein 2 (Binder of Rho GTPases 1)	214	22997	0	0	0	0	0	0
Q9CQC5	Cdc42 effector protein 3 (Binder of Rho GTPases 2)	254	27686	0	0	0	0	0	0
Q91W92	Cdc42 effector protein 1 (Binder of Rho GTPases 5)	409	43096	0	0	0	0	0	0
Q8K2F0	Bromodomain-containing protein 3 (Bromodomain-containing FSH-like protein FSRG2)	726	79762	0	0	0	0	0	0	_n
Q9ESU6	Bromodomain-containing protein 4 (Mitotic chromosome-associated protein) (MCAP)	1400	155895	0	0	0	0	0	0	_n
Q91VR8	Protein BRICK1 (BRK1)	75	8761	0	0	0	0	0	0	_c
Q02105	Complement C1q subcomponent subunit C	246	25992	1	1	0	0	0	0	_e
Q6IR41	Complement C1q tumor necrosis factor-related protein 6	264	29081	1	0	0	1	0	0	_e
Q3V3R1	Monofunctional C1-tetrahydrofolate synthase, mitochondrial (EC 6.3.4.3) (Formyltetrahydrofolate synthetase)	977	105729	0	0	0	0	0	0	_m
E9Q3C1	C2 domain-containing protein 2	696	76536	0	0	0	0	0	1	_pm
Q7TPS5	C2 domain-containing protein 5 (138 kDa C2 domain-containing phosphoprotein)	1016	111664	0	0	0	0	0	0	_c
P79621	MHC class II transactivator (CIITA) (EC 2.3.1.-) (EC 2.7.11.1)	1155	127528	0	0	0	0	0	0	_n
Q8BW93	C5a anaphylatoxin chemotactic receptor 2 (Complement component 5a receptor 2) (G-protein coupled receptor 77)	344	38199	0	1	0	1	0	7	_pm
Q8R2K8	Uncharacterized protein C1orf54 homolog (Protein L259)	148	16823	1	0	0	1	0	0	_e
Q99JU7	Bcl-2/adenovirus E1B 19 kDa-interacting protein 2-like protein	328	36785	0	0	0	0	0	0
Q9Z0X0	Cdc42 effector protein 5 (Binder of Rho GTPases 3)	150	15545	0	0	0	0	0	0
Q61114	BPI fold-containing family B member 1 (Long palate, lung and nasal epithelium carcinoma-associated protein 1)	474	52455	1	1	0	4	0	0	_e
Q7JJ13	Bromodomain-containing protein 2 (Female sterile homeotic-related protein 1) (Fsrg-1) (Protein RING3)	798	88067	0	0	0	0	0	0	_n
Q6DFY8	BMP/retinoic acid-inducible neural-specific protein 2	783	89228	1	0	0	6	0	0	_e
O54798	Bombesin receptor subtype-3 (BRS-3)	399	44229	0	1	0	3	0	7	_pm
Q810B3	Brain-specific homeobox protein homolog	232	25862	0	0	0	0	0	0
Q8VIM4	Barttin	307	33813	0	0	0	0	0	2	_pm
Q64277	ADP-ribosyl cyclase/cyclic ADP-ribose hydrolase 2 (EC 3.2.2.6) (ADP-ribosyl cyclase 2) (Antigen BP3) (BP-3 alloantigen) (Bone marrow stromal antigen 1) (BST-1) (Cyclic ADP-ribose hydrolase 2) (cADPr hydrolase 2) (Leukocyte antigen 65) (Ly-65) (CD antigen CD157)	311	34616	1	5	1	4	0	0	_pm
A4QPC6	Butyrophilin subfamily 2 member A2	514	58455	1	2	0	2	0	1	_pm
D3YUB6	BTB/POZ domain-containing protein 8	377	41583	0	0	0	0	0	0	_n
Q7TSA3	B- and T-lymphocyte attenuator (B- and T-lymphocyte-associated protein) (CD antigen CD272)	306	34337	1	3	0	6	0	1	_pm
O70355	Butyrophilin-like protein 2	454	50894	0	4	0	4	0	1	_pm
Q9JK39	Butyrophilin-like protein 10	275	29549	1	1	0	3	0	1	_pm
Q9Z1S0	Mitotic checkpoint serine/threonine-protein kinase BUB1 beta (EC 2.7.11.1) (MAD3/BUB1-related protein kinase) (BubR1) (Mitotic checkpoint kinase MAD3L)	1052	118392	0	0	0	0	0	0	_c
O08901	Mitotic checkpoint serine/threonine-protein kinase BUB1 (mBUB1) (EC 2.7.11.1) (BUB1A)	1058	119563	0	0	0	0	0	0	_n
A2AGB2	Uncharacterized protein C1orf87 homolog	545	62440	0	0	0	0	0	0
Q3U7U4	Transmembrane protein C1orf162 homolog	132	14354	0	0	0	0	0	1	_pm
Q6PHS9	Voltage-dependent calcium channel subunit alpha-2/delta-2 (Protein ducky) (Voltage-gated calcium channel subunit alpha-2/delta-2) _Cleaved into: Voltage-dependent calcium channel subunit alpha-2-2; Voltage-dependent calcium channel subunit delta-2	1154	130385	1	1	0	7	0	1	_pm
Q5RJF7	Voltage-dependent calcium channel subunit alpha-2/delta-4 (Voltage-gated calcium channel subunit alpha-2/delta-4) _Cleaved into: Voltage-dependent calcium channel subunit alpha-2-4; Voltage-dependent calcium channel subunit delta-4	1116	125991	1	1	0	3	0	1	_pm
Q9WTR5	Cadherin-13 (Heart cadherin) (H-cadherin) (Truncated cadherin) (T-cad) (T-cadherin)	714	78186	1	0	1	7	0	0	_pm
Q8BM92	Cadherin-7	785	87202	1	0	0	2	0	1	_pm
Q8CI85	Carbonic anhydrase 12 (EC 4.2.1.1) (Carbonate dehydratase XII) (Carbonic anhydrase XII) (CA-XII)	354	39695	1	1	0	4	0	1	_pm
Q99N23	Carbonic anhydrase 15 (EC 4.2.1.1) (Carbonate dehydratase XV) (Carbonic anhydrase XV) (CA-XV)	324	35482	1	0	0	3	0	0	_e
P40124	Adenylyl cyclase-associated protein 1 (CAP 1)	474	51565	0	0	0	0	0	0	_pm
Q6PB60	Protein BHLHb9 (bHLHb9)	539	59823	0	0	0	0	0	0	_c
Q9D2C7	Bax inhibitor 1 (BI-1) (Testis-enhanced gene transcript protein) (Transmembrane BAX inhibitor motif-containing protein 6)	237	26478	0	0	0	0	0	6	_rm
Q99MQ1	Protein bicaudal C homolog 1 (Bic-C)	977	105037	0	0	0	0	0	0	_c
Q9CY64	Biliverdin reductase A (BVR A) (EC 1.3.1.24) (Biliverdin-IX alpha-reductase)	295	33525	0	0	0	0	0	0	_c
O70337	Bcl-2-interacting killer (Apoptosis inducer NBK) (Bik-like killer protein)	150	16901	0	0	0	0	0	1
D3Z6Q9	Bridging integrator 2	489	52554	0	0	0	0	0	0	_c
P23359	Bone morphogenetic protein 7 (BMP-7) (Osteogenic protein 1) (OP-1)	430	49199	1	4	0	4	0	0	_e
P97504	Cytoplasmic tyrosine-protein kinase BMX (EC 2.7.10.2) (Bone marrow tyrosine kinase gene in chromosome X protein homolog)	651	75001	0	0	0	0	0	0	_c
Q6AZB0	Brother of CDO (Protein BOC)	1110	121331	1	4	0	8	0	1	_pm
O35425	Bcl-2-related ovarian killer protein (Apoptosis activator Mtd) (Protein matador)	213	23456	0	0	0	0	0	1	_m
Q99N20	Breast cancer metastasis-suppressor 1 homolog	246	28210	0	0	0	0	0	0	_n
Q6GQW0	Ankyrin repeat and BTB/POZ domain-containing protein BTBD11 (BTB/POZ domain-containing protein 11)	1109	121561	0	0	0	0	0	1	_pm
Q04211	Protein BTG2 (BTG family member 2) (NGF-inducible protein TIS21)	158	17682	0	0	0	0	0	0
Q9JJ06	Glycoprotein-N-acetylgalactosamine 3-beta-galactosyltransferase 1 (EC 2.4.1.122) (Core 1 O-glycan T-synthase) (T-syn) (Core 1 UDP-galactose:N-acetylgalactosamine-alpha-R beta 1,3-galactosyltransferase 1) (Core 1 beta1,3-galactosyltransferase 1) (C1GalT1) (Core 1 beta3-Gal-T1)	363	42304	0	0	0	0	0	1
O09047	C3a anaphylatoxin chemotactic receptor (C3AR) (C3a-R) (Complement component 3a receptor 1)	477	53576	0	1	0	4	0	7	_pm
P55105	Bone morphogenetic protein 8B (BMP-8B)	399	44943	1	4	0	2	0	0	_e
Q9D9J8	BPI fold-containing family A member 3 (Short palate, lung and nasal epithelium carcinoma-associated protein 3)	232	25713	1	1	0	3	0	0	_e
Q80ZU7	BPI fold-containing family B member 3 (Ligand-binding protein RYA3) (Long palate, lung and nasal epithelium carcinoma-associated protein 3)	473	49885	1	1	0	1	0	0	_e
Q8BXV2	BRI3-binding protein (I3-binding protein)	253	28263	0	0	0	0	0	4	_m
Q9Z2E9	Seipin (Bernardinelli-Seip congenital lipodystrophy type 2 protein homolog)	383	43105	0	0	0	2	0	2	_rm
O88737	Protein bassoon	3942	418843	0	0	0	0	8	0	_c
O54825	Bystin	436	49784	0	0	0	0	0	0	_c
Q3TMW1	Coiled-coil domain-containing protein 102A	549	62624	0	0	0	0	0	0
P15539	Cytochrome P450 11B2, mitochondrial (Aldosterone synthase) (CYPXIB2) (Cytochrome P450C11) (Steroid 11-beta-hydroxylase) (EC 1.14.15.4) (EC 1.14.15.5)	500	57373	0	0	0	0	0	0	_m
Q8CG16	Complement C1r-A subcomponent (EC 3.4.21.41) (Complement component 1 subcomponent r-A) _Cleaved into: Complement C1r-A subcomponent heavy chain; Complement C1r-A subcomponent light chain	707	80073	1	13	0	3	0	0
Q91ZW9	CD209 antigen-like protein C (DC-SIGN-related protein 2) (DC-SIGNR2) (CD antigen CD209)	178	21245	0	3	0	1	0	0
Q80X80	Phospholipid transfer protein C2CD2L (C2 domain-containing protein 2-like) (Transmembrane protein 24)	706	76329	0	0	0	0	0	1	_rm
Q52KB6	C2 domain-containing protein 3 (Protein hearty)	2323	255346	0	0	0	0	0	0	_c
Q8BGH7	CDC42 small effector protein 2	84	9223	0	0	0	0	0	0	_c
P08607	C4b-binding protein (C4bp)	469	51524	1	12	0	7	0	0	_e
P55284	Cadherin-5 (Vascular endothelial cadherin) (VE-cadherin) (CD antigen CD144)	784	87903	1	0	0	5	0	1	_pm
Q8R464	Cell adhesion molecule 4 (Immunoglobulin superfamily member 4C) (IgSF4C) (Nectin-like protein 4) (NECL-4) (TSLC1-like protein 2)	388	42723	1	3	0	3	0	1	_pm
Q8CAK1	Putative transferase CAF17 homolog, mitochondrial (EC 2.1.-.-) (Iron-sulfur cluster assembly factor homolog)	358	38399	0	0	0	0	0	0	_m
O70354	Carbonic anhydrase-related protein 11 (CA-RP XI) (CA-XI) (CARP XI) (Carbonic anhydrase-related protein 2) (CA-RP II) (CARP-2)	328	36051	1	0	0	1	0	0	_e
Q64444	Carbonic anhydrase 4 (EC 4.2.1.1) (Carbonate dehydratase IV) (Carbonic anhydrase IV) (CA-IV)	305	34351	1	2	1	2	0	0	_pm
P18761	Carbonic anhydrase 6 (EC 4.2.1.1) (Carbonate dehydratase VI) (Carbonic anhydrase VI) (CA-VI) (Salivary carbonic anhydrase) (Secreted carbonic anhydrase)	317	36495	1	1	0	1	0	0	_e
Q9ERQ8	Carbonic anhydrase 7 (EC 4.2.1.1) (Carbonate dehydratase VII) (Carbonic anhydrase VII) (CA-VII)	264	29915	0	0	0	0	0	0	_c
Q8VHB5	Carbonic anhydrase 9 (EC 4.2.1.1) (Carbonate dehydratase IX) (Carbonic anhydrase IX) (CA-IX) (CAIX) (Membrane antigen MN homolog)	437	47265	1	2	0	1	1	1	_pm
Q91WQ9	Calmodulin-like protein 4 (Calmodulin-related) (CALM-Rel)	153	17671	0	0	0	0	0	0
Q9D9Q6	Calreticulin-3 (Calreticulin-2) (Calsperin)	380	44232	1	1	0	2	0	0	_r
Q9R1W5	Calcitonin gene-related peptide type 1 receptor (CGRP type 1 receptor) (Calcitonin receptor-like receptor)	463	53265	1	3	0	6	0	7	_pm
P35564	Calnexin	591	67278	1	2	0	0	0	1	_rm
O35646	Calpain-6	641	74543	0	0	0	0	0	0	_c
Q9Z2F7	BCL2/adenovirus E1B 19 kDa protein-interacting protein 3-like (NIP3-like protein X) (NIP3L)	218	23766	0	0	0	0	0	1	_n
Q8CEI1	BolA-like protein 3	110	12228	0	0	0	0	0	0	_m
O88665	Bromodomain-containing protein 7 (75 kDa bromodomain protein)	651	74000	0	0	0	0	0	0	_n
Q3U319	E3 ubiquitin-protein ligase BRE1B (BRE1-B) (EC 2.3.2.27) (RING finger protein 40) (RING-type E3 ubiquitin transferase BRE1B)	1001	113967	0	0	0	0	0	0	_n
Q9DCA5	Ribosome biogenesis protein BRX1 homolog (Brix domain-containing protein 2)	353	41241	0	0	0	0	0	0	_n
Q80YW5	B box and SPRY domain-containing protein	473	52751	0	0	0	0	0	0	_c
Q9ER10	Brain-specific serine protease 4 (BSSP-4) (EC 3.4.21.-) (Serine protease 22) (Serine protease 26) (Tryptase epsilon)	306	33262	1	4	0	1	0	0
Q8R2Q8	Bone marrow stromal antigen 2 (BST-2) (HM1.24 antigen) (CD antigen CD317)	172	19152	0	3	1	3	0	1	_g
Q8K2J9	BTB/POZ domain-containing protein 6	488	53842	0	0	0	0	0	0	_c
Q64152	Transcription factor BTF3 (Nascent polypeptide-associated complex subunit beta) (NAC-beta) (RNA polymerase B transcription factor 3)	204	22031	0	0	0	0	0	0	_c
P35991	Tyrosine-protein kinase BTK (EC 2.7.10.2) (Agammaglobulinemia tyrosine kinase) (ATK) (B-cell progenitor kinase) (BPK) (Bruton tyrosine kinase) (Kinase EMB)	659	76437	0	0	0	0	0	0	_c
Q7TST0	Butyrophilin-like protein 1	509	57726	1	2	0	0	0	1	_pm
Q8R149	BUD13 homolog	637	72139	0	0	0	0	0	0
Q9WUF3	CASP8-associated protein 2 (FLICE-associated huge protein)	1962	219091	0	0	0	0	0	0	_c
Q9DAE8	UPF0739 protein C1orf74 homolog	263	28921	0	0	0	0	0	0
Q6P8Y1	Calcyphosin-like protein	208	24115	0	0	0	0	0	0	_c
Q8CIS0	Caspase recruitment domain-containing protein 11	1159	134040	0	0	0	0	0	0	_c
Q9D1I2	Caspase recruitment domain-containing protein 19 (Bcl10-interacting CARD protein) (BinCARD)	183	20936	0	1	0	0	0	1	_rm
Q6EDY6	F-actin-uncapping protein LRRC16A (CARMIL homolog) (Capping protein regulator and myosin 1 linker protein 1) (Capping protein, Arp2/3 and myosin-I linker homolog 1) (Capping protein, Arp2/3 and myosin-I linker protein 1) (CARML1) (Leucine-rich repeat-containing protein 16A)	1374	151860	0	0	0	0	0	0	_c
P10598	Beta-casein	231	25337	1	0	0	0	0	0	_e
Q6TDU8	Protein CASC1 (Cancer susceptibility candidate gene 1 protein homolog) (Lung adenoma susceptibility protein 1)	730	84966	0	0	0	0	0	0
O35177	Enhancer of filamentation 1 (mEF1) (CRK-associated substrate-related protein) (CAS-L) (Neural precursor cell expressed developmentally down-regulated protein 9) (NEDD-9) (p105)	833	93052	0	0	0	0	0	0	_c
P29452	Caspase-1 (CASP-1) (EC 3.4.22.36) (Interleukin-1 beta convertase) (IL-1BC) (Interleukin-1 beta-converting enzyme) (ICE) (IL-1 beta-converting enzyme) (p45) _Cleaved into: Caspase-1 subunit p20; Caspase-1 subunit p10	402	45640	0	0	0	0	0	0	_c
P70677	Caspase-3 (CASP-3) (EC 3.4.22.56) (Apopain) (Cysteine protease CPP32) (CPP-32) (LICE) (Protein Yama) (SREBP cleavage activity 1) (SCA-1) _Cleaved into: Caspase-3 subunit p17; Caspase-3 subunit p12	277	31475	0	0	0	0	0	0	_c
O09161	Calsequestrin-2 (Calsequestrin, cardiac muscle isoform)	415	48176	1	0	0	1	0	0
Q9QY96	Extracellular calcium-sensing receptor (CaSR) (Parathyroid cell calcium-sensing receptor) (PCaR1)	1079	120903	1	10	0	10	0	7	_pm
Q9CWQ8	Cytosolic arginine sensor for mTORC1 subunit 1 (GATS-like protein 3)	331	36575	0	0	0	0	0	0	_c
O70370	Cathepsin S (EC 3.4.22.27)	340	38475	1	4	0	1	0	0	_l
Q9WUU7	Cathepsin Z (EC 3.4.18.1)	306	33996	1	5	0	2	0	0	_l
P47754	F-actin-capping protein subunit alpha-2 (CapZ alpha-2)	286	32967	0	0	0	0	0	0
Q9CYS6	Uncharacterized protein C2orf72 homolog	286	30320	0	0	0	0	0	0
Q9DB16	Calcium-binding protein 39-like (MO25beta) (Mo25-like protein)	337	39106	0	0	0	0	0	0
Q06770	Corticosteroid-binding globulin (CBG) (Serpin A6) (Transcortin)	397	44769	1	0	0	6	0	0	_e
Q9JJN5	Carboxypeptidase N catalytic chain (CPN) (EC 3.4.17.3) (Carboxypeptidase N polypeptide 1) (Carboxypeptidase N small subunit)	457	51845	1	2	0	0	3	0	_e
Q3V125	Coiled-coil domain-containing protein 110	848	96356	0	0	0	0	0	0	_n
Q9D8X2	Coiled-coil domain-containing protein 124	217	25346	0	0	0	0	0	0	_c
Q8R0K4	Coiled-coil domain-containing protein 137	290	32918	0	0	0	0	0	0
Q8CAI1	Coiled-coil domain-containing protein 142	738	79817	0	0	0	0	0	0
Q8BSN3	Coiled-coil domain-containing protein 151	593	69732	0	0	0	0	0	0
Q80ZU5	Coiled-coil domain-containing protein 181	509	59241	0	0	0	0	0	0	_c
Q8CEG5	Coiled-coil domain-containing protein 28B	200	22033	0	0	0	0	0	0	_c
P30276	G2/mitotic-specific cyclin-B2	398	45383	0	0	0	0	0	0
Q9Z238	G1/S-specific cyclin-E2	404	46669	0	0	0	0	0	0	_n
Q5SRT8	Cyclin-J-like protein	387	43530	0	0	0	0	0	0
P0C242	Cyclin-O	352	38822	0	0	0	0	0	0	_c
P51680	C-C chemokine receptor type 4 (C-C CKR-4) (CC-CKR-4) (CCR-4) (CCR4) (CD antigen CD194)	360	41408	0	1	0	3	0	7	_pm
Q8BS90	Protein aurora borealis	525	57038	0	0	0	0	0	0
Q499E0	BMP/retinoic acid-inducible neural-specific protein 3	766	88483	1	0	0	6	0	0	_e
Q80Y55	BSD domain-containing protein 1	427	46953	0	0	0	0	0	0
Q9CQH7	Transcription factor BTF3 homolog 4 (Basic transcription factor 3-like 4)	158	17271	0	0	0	0	0	0
P58544	BTB/POZ domain-containing protein 1 (Glucose signal-repressing protein)	488	53233	0	0	0	0	0	0	_c
Q8BJE2	Butyrophilin-like protein 9	536	60549	1	2	0	3	0	1	_pm
Q9CY21	Probable 18S rRNA (guanine-N(7))-methyltransferase (EC 2.1.1.-) (Bud site selection protein 23 homolog) (Williams-Beuren syndrome chromosomal region 22 protein homolog) (rRNA methyltransferase and ribosome maturation factor)	281	31587	0	0	0	0	0	0	_n
Q6PGH1	Protein BUD31 homolog (Protein G10 homolog)	103	11905	0	0	0	0	0	0	_n
Q8CFR0	Complement C1q-like protein 2 (C1q and tumor necrosis factor-related protein 10) (C1q/TNF-related protein 10) (C1qTNF10) (CTRP10)	287	29292	1	0	0	0	0	0	_e
O88992	C1q-related factor (C1q and tumor necrosis factor-related protein 14) (C1q/TNF-related protein 14) (CTRP14) (Complement component 1 Q subcomponent-like 1)	258	26500	1	0	0	0	0	0	_e
Q9QXP7	Complement C1q tumor necrosis factor-related protein 1 (Putative secreted protein ZSIG37)	281	32009	1	0	0	1	0	0	_e
Q9D8U4	Complement C1q tumor necrosis factor-related protein 2 (mCTRP2)	294	30865	1	0	0	0	0	0	_e
Q8R5M8	Cell adhesion molecule 1 (Immunoglobulin superfamily member 4) (IgSF4) (Nectin-like protein 2) (NECL-2) (Spermatogenic immunoglobulin superfamily) (SgIgSF) (Synaptic cell adhesion molecule) (SynCAM) (Tumor suppressor in lung cancer 1) (TSLC-1)	456	49788	1	3	0	7	0	1	_pm
Q99N28	Cell adhesion molecule 3 (Immunoglobulin superfamily member 4B) (IgSF4B) (Nectin-like protein 1) (NECL-1) (Synaptic cell adhesion molecule 3) (TSLC1-like protein 1)	396	42964	1	3	0	1	0	1	_pm
Q9D6N1	Carbonic anhydrase 13 (EC 4.2.1.1) (Carbonate dehydratase XIII) (Carbonic anhydrase XIII) (CA-XIII)	262	29522	0	0	0	0	0	0
Q8VEC4	Calcium homeostasis modulator protein 2 (Protein FAM26B)	323	35823	0	0	0	0	0	4	_pm
P12658	Calbindin (Calbindin D28) (D-28K) (PCD-29) (Spot 35 protein) (Vitamin D-dependent calcium-binding protein, avian-type)	261	29994	0	0	0	0	0	0
P0DP28	Calmodulin-3	149	16838	0	0	0	0	0	0	_c
Q9DCA7	Neuron-specific vesicular protein calcyon	226	24580	0	0	0	0	0	1	_c
P49070	Calcium signal-modulating cyclophilin ligand (CAML)	294	32542	0	0	0	0	0	2
Q63810	Calcineurin subunit B type 1 (Protein phosphatase 2B regulatory subunit 1) (Protein phosphatase 3 regulatory subunit B alpha isoform 1)	170	19300	0	0	0	0	0	0	_c
Q8VCF1	Soluble calcium-activated nucleotidase 1 (SCAN-1) (EC 3.6.1.6) (Apyrase homolog)	403	45653	0	0	0	1	0	1	_rm
P24452	Macrophage-capping protein (Actin regulatory protein CAP-G) (Actin-capping protein GCAP39) (Myc basic motif homolog 1)	352	39240	0	0	0	0	0	0	_n
Q8BYR5	Calcium-dependent secretion activator 2 (Calcium-dependent activator protein for secretion 2) (CAPS-2)	1297	147841	0	0	0	0	0	0	_c
Q3UFQ8	Capping protein, Arp2/3 and myosin-I linker protein 3 (Capping protein regulator and myosin 1 linker protein 3) (Leucine-rich repeat-containing protein 16B)	1375	150416	0	0	0	0	0	0	_c
Q9WVG6	Histone-arginine methyltransferase CARM1 (EC 2.1.1.319) (Coactivator-associated arginine methyltransferase 1) (Protein arginine N-methyltransferase 4)	608	65854	0	0	0	0	0	0	_n
P56388	Cocaine- and amphetamine-regulated transcript protein _Cleaved into: CART(1-52); CART(55-102); CART(62-102)	129	14285	1	3	0	0	0	0	_e
P06796	Kappa-casein	181	20030	1	0	0	0	4	0	_e
P29594	Caspase-2 (CASP-2) (EC 3.4.22.55) (Neural precursor cell expressed developmentally down-regulated protein 2) (NEDD-2) (Protease ICH-1) _Cleaved into: Caspase-2 subunit p18; Caspase-2 subunit p13; Caspase-2 subunit p12	452	50661	0	0	0	0	0	0
Q9CWL2	Zinc finger protein castor homolog 1 (Castor-related protein)	1761	191188	0	0	0	0	0	0	_n
P18242	Cathepsin D (EC 3.4.23.5)	410	44954	1	4	0	2	0	0	_l
Q8CEZ4	Uncharacterized protein C2orf54 homolog	452	50535	0	0	0	0	0	0
Q9CRW3	UPF0538 protein C2orf76 homolog	126	14588	0	0	0	0	0	0
Q8BGN9	Uncharacterized protein C1orf115 homolog	141	15388	0	0	0	0	0	1	_pm
Q8CIL4	Uncharacterized protein C1orf131 homolog	281	31344	0	0	0	0	0	0
Q4KKZ1	Uncharacterized protein C1orf158 homolog	196	23026	0	0	0	0	0	0
Q9CQM1	Type III endosome membrane protein TEMP (TEMP)	111	11532	0	0	0	1	0	1	_pm
O08532	Voltage-dependent calcium channel subunit alpha-2/delta-1 (Voltage-gated calcium channel subunit alpha-2/delta-1) _Cleaved into: Voltage-dependent calcium channel subunit alpha-2-1; Voltage-dependent calcium channel subunit delta-1	1103	124630	1	1	0	10	0	1	_pm
Q9ESJ1	CDK5 and ABL1 enzyme substrate 1 (Interactor with CDK3 1) (Ik3-1)	568	61429	0	0	0	0	0	0	_n
Q9JLK4	Calcium-binding protein 2 (CaBP2)	216	24223	0	0	0	0	0	0	_c
Q8VHC5	Calcium-binding protein 4 (CaBP4)	271	30268	0	0	0	0	0	0	_c
Q9JJG7	Calcium-binding protein 8 (CaBP8) (Calneuron I) (Calneuron-1)	219	24823	0	0	0	0	0	1	_g
Q8C633	Calcium-binding and spermatid-specific protein 1	391	42302	0	0	0	0	0	0	_c
P97291	Cadherin-8	799	88215	1	0	0	4	0	1	_pm
P70407	Cadherin-9 (T1-cadherin)	786	88301	1	0	0	4	0	1	_pm
Q9QZA0	Carbonic anhydrase 5B, mitochondrial (EC 4.2.1.1) (Carbonate dehydratase VB) (Carbonic anhydrase VB) (CA-VB)	317	36623	0	0	0	0	0	0	_m
P28651	Carbonic anhydrase-related protein (CARP) (Carbonic anhydrase VIII) (CA-VIII)	291	33081	0	0	0	0	0	0
Q6PDJ1	VWFA and cache domain-containing protein 1 (Cache domain-containing protein 1)	1288	143812	1	0	0	1	0	1	_pm
D3Z291	Calcium homeostasis modulator protein 1	348	38827	0	0	0	1	0	4	_pm
Q99MP3	Calcitonin gene-related peptide 2 (Beta-type CGRP) (Calcitonin gene-related peptide II) (CGRP-II)	130	14623	1	1	0	0	0	0	_e
Q05A80	Caprin-2 (C1q domain-containing protein 1) (Cytoplasmic activation/proliferation-associated protein 2) (RNA granule protein 140)	1031	114491	0	0	0	0	0	0	_c
O08736	Caspase-12 (CASP-12) (EC 3.4.22.-)	419	47854	0	0	0	0	0	0
P10605	Cathepsin B (EC 3.4.22.1) (Cathepsin B1) _Cleaved into: Cathepsin B light chain; Cathepsin B heavy chain	339	37280	1	6	0	1	0	0	_l
P28293	Cathepsin G (EC 3.4.21.20) (Vimentin-specific protease) (VSP)	261	29096	1	3	0	1	0	0
P49935	Pro-cathepsin H (Cathepsin B3) (Cathepsin BA) _Cleaved into: Cathepsin H mini chain; Cathepsin H (EC 3.4.22.16); Cathepsin H heavy chain; Cathepsin H light chain	333	37170	1	4	0	3	0	0	_l
Q5SPV6	Uncharacterized protein C2orf73 homolog	233	26410	0	0	0	0	0	0
Q9DAQ4	Uncharacterized protein C2orf81 homolog	598	65778	0	0	0	0	0	0
Q5U901	Carboxypeptidase A6 (EC 3.4.17.-)	438	51143	1	1	0	4	0	0	_e
Q09M05	Cytosolic carboxypeptidase 4 (EC 3.4.17.-) (ATP/GTP-binding protein-like 1)	972	109368	0	0	0	0	0	0	_c
O89001	Carboxypeptidase D (EC 3.4.17.22) (Metallocarboxypeptidase D) (gp180)	1377	152406	1	0	0	15	0	1	_pm
Q91WT9	Cystathionine beta-synthase (EC 4.2.1.22) (Beta-thionase) (Serine sulfhydrase)	561	61544	0	0	0	0	0	0	_c
O55187	E3 SUMO-protein ligase CBX4 (EC 6.3.2.-) (Chromobox protein homolog 4) (Polycomb 2 homolog) (Pc2) (mPc2)	551	60523	0	0	0	0	0	0	_n
Q8BIS8	Coiled-coil domain-containing protein 126	140	15590	1	0	0	1	0	0	_e
Q9D516	Coiled-coil domain-containing protein 130	385	43880	0	0	0	0	0	0
Q8VEK0	Cell cycle control protein 50A (P4-ATPase flippase complex beta subunit TMEM30A) (Transmembrane protein 30A)	364	41061	0	0	0	2	0	2	_pm
Q6PDY0	Coiled-coil domain-containing protein 85B (Hepatitis delta antigen-interacting protein A homolog) (Delta-interacting protein A homolog)	202	22133	0	0	0	0	0	0	_c
Q8VDP4	Cell cycle and apoptosis regulator protein 2 (Cell division cycle and apoptosis regulator protein 2)	922	103002	0	0	0	0	0	0	_n
Q9CPZ3	Uncharacterized protein C1orf185 homolog	230	25707	0	0	0	1	0	1	_pm
P10287	Cadherin-3 (Placental cadherin) (P-cadherin)	822	90612	1	0	0	2	0	1	_pm
P97326	Cadherin-6 (Kidney cadherin) (K-cadherin)	790	88355	1	0	0	5	0	1	_pm
Q9QWF0	Chromatin assembly factor 1 subunit A (CAF-1 subunit A) (Chromatin assembly factor I p150 subunit) (CAF-I 150 kDa subunit) (CAF-I p150)	911	101936	0	0	0	0	0	0	_n
Q9D0N7	Chromatin assembly factor 1 subunit B (CAF-1 subunit B) (Chromatin assembly factor I p60 subunit) (CAF-I 60 kDa subunit) (CAF-I p60)	572	63132	0	0	0	0	0	0	_n
P61215	Carbonic anhydrase-related protein 10 (Carbonic anhydrase-related protein X) (CA-RP X) (CARP X)	328	37563	0	0	0	0	0	0
P13634	Carbonic anhydrase 1 (EC 4.2.1.1) (Carbonate dehydratase I) (Carbonic anhydrase I) (CA-I)	261	28331	0	0	0	0	0	0	_c
P00920	Carbonic anhydrase 2 (EC 4.2.1.1) (Carbonate dehydratase II) (Carbonic anhydrase II) (CA-II)	260	29033	0	0	0	0	0	0	_c
P16015	Carbonic anhydrase 3 (EC 4.2.1.1) (Carbonate dehydratase III) (Carbonic anhydrase III) (CA-III)	260	29366	0	0	0	0	0	0	_c
P70160	Calcitonin	136	15141	1	1	0	1	0	0	_e
Q8CDE2	Calicin	588	66750	0	0	0	0	0	0	_c
O35887	Calumenin (Crocalbin)	315	37064	1	0	0	1	0	0	_rm
Q8C1B1	Calmodulin-regulated spectrin-associated protein 2 (Calmodulin-regulated spectrin-associated protein 1-like protein 1)	1461	164333	0	0	0	0	0	0	_c
Q64691	Calpain-3 (EC 3.4.22.54) (Calcium-activated neutral proteinase 3) (CANP 3) (Calpain L3) (Calpain p94) (Muscle-specific calcium-activated neutral protease 3)	821	94242	0	0	0	0	0	0	_c
O08688	Calpain-5 (EC 3.4.22.-) (New calpain 3) (nCL-3)	640	72955	0	0	0	0	0	0
Q91VA3	Calpain-8 (EC 3.4.22.53) (New calpain 2) (nCL-2) (Stomach-specific M-type calpain)	703	79335	0	0	0	0	0	0	_c
P58660	Caspase recruitment domain-containing protein 10 (Bcl10-interacting MAGUK protein 1) (Bimp1)	1021	114414	0	0	0	0	0	0
Q3V3V9	Capping protein, Arp2/3 and myosin-I linker protein 2 (Capping protein regulator and myosin 1 linker 2) (F-actin-uncapping protein RLTPR) (Leucine-rich repeat-containing protein 16C) (RGD, leucine-rich repeat, tropomodulin and proline-rich-containing protein)	1296	141372	0	0	0	0	0	0	_c
Q80UY1	Carnosine N-methyltransferase (EC 2.1.1.22)	400	46339	0	0	0	0	0	0	_c
Q9CS00	Cactin	772	90661	0	0	0	0	0	0	_n
Q9JL96	Cathepsin M (EC 3.4.22.-)	333	37409	1	3	0	3	0	0	_l
Q8BUG5	Calcyphosin-2 (Calcyphosine-2)	550	62726	0	0	0	0	0	0
Q149G0	UPF0561 protein C2orf68 homolog	166	18643	0	0	0	0	0	0
Q6PAC4	Uncharacterized protein C2orf71 homolog	1279	139298	0	0	0	0	0	0
Q8C3M9	Uncharacterized protein C2orf80 homolog	231	25767	0	0	0	0	0	0
Q9R171	Cerebellin-1 (Brain protein D3) (Precerebellin) _Cleaved into: Cerebellin (CER); _des-Ser1-cerebellin (des-Ser1-cerebellin)	193	21113	1	2	0	2	0	0	_e
Q8BME9	Cerebellin-4 (Cerebellin-like glycoprotein 1)	198	21609	1	2	0	2	0	0	_e
P22682	E3 ubiquitin-protein ligase CBL (EC 2.3.2.27) (Casitas B-lineage lymphoma proto-oncogene) (Proto-oncogene c-Cbl) (RING-type E3 ubiquitin transferase CBL) (Signal transduction protein CBL)	913	100564	0	0	0	0	0	0	_c
Q641K1	Cytosolic carboxypeptidase 1 (EC 3.4.17.-) (ATP/GTP-binding protein 1) (Nervous system nuclear protein induced by axotomy protein 1)	1218	137197	0	0	0	0	0	0	_c
Q8BGD0	Uncharacterized protein C3orf14 homolog	127	14729	0	0	0	0	0	0
Q9D9P2	Coiled-coil domain-containing protein 103	237	26861	0	0	0	0	0	0	_c
Q3UYG1	Coiled-coil domain-containing protein 160	323	37398	0	0	0	0	0	0
Q9D9C6	Coiled-coil domain-containing protein 182	152	17461	0	0	0	0	0	0
Q8C9S4	Coiled-coil domain-containing protein 186 (Oocyte-testis gene 1 protein)	917	104901	0	0	0	0	0	0
Q4QRL3	Coiled-coil domain-containing protein 88B (Gipie) (Hook-related protein 3) (HkRP3)	1481	166608	0	0	0	0	0	0	_pm
Q8BVF4	Coiled-coil domain-containing protein 30 (Prefoldin subunit 6-like protein)	654	76048	0	0	0	0	0	0
Q6PHN1	Coiled-coil domain-containing protein 57	1016	116194	0	0	0	0	0	0
A2AIV8	Caspase recruitment domain-containing protein 9	536	62462	0	0	0	0	0	0	_c
P70343	Caspase-4 (CASP-4) (EC 3.4.22.64) (Caspase-11) (CASP-11) (Protease ICH-3) _Cleaved into: Caspase-4 subunit p10; Caspase-4 subunit p20	373	42742	0	0	0	0	0	0	_c
P97864	Caspase-7 (CASP-7) (EC 3.4.22.60) (Apoptotic protease Mch-3) (Cysteine protease LICE2) _Cleaved into: Caspase-7 subunit p20; Caspase-7 subunit p11	303	34061	0	0	0	0	0	0	_c
Q8C3Q9	Caspase-9 (CASP-9) (EC 3.4.22.62) (Apoptotic protease Mch-6) (Apoptotic protease-activating factor 3) (APAF-3) (ICE-like apoptotic protease 6) (ICE-LAP6) _Cleaved into: Caspase-9 subunit p35; Caspase-9 subunit p10	454	49979	0	0	0	0	0	0
P51637	Caveolin-3 (M-caveolin)	151	17358	0	0	0	0	0	0	_gm
Q9DAG5	Uncharacterized protein C2orf61 homolog	247	27632	0	0	0	0	0	0
Q80XL1	E3 ubiquitin-protein ligase CBL-C (EC 2.3.2.27) (RING-type E3 ubiquitin transferase CBL-C) (SH3-binding protein CBL-3) (SH3-binding protein CBL-C) (Signal transduction protein CBL-C)	496	55715	0	0	0	0	0	0
Q9JHG0	Cerebellin-3	197	21077	1	2	0	1	0	0
Q504N0	Carboxypeptidase A2 (EC 3.4.17.15)	417	47057	1	2	0	0	0	0	_e
P15089	Mast cell carboxypeptidase A (MC-CPA) (EC 3.4.17.1) (Carboxypeptidase A3)	417	48790	1	2	0	0	0	0	_c
Q80V42	Carboxypeptidase M (CPM) (EC 3.4.17.12)	443	50556	1	3	1	3	0	0	_pm
Q9WVJ3	Carboxypeptidase Q (EC 3.4.17.-) (Hematopoietic lineage switch 2) (Plasma glutamate carboxypeptidase)	470	51813	1	0	0	3	0	0	_r
P30658	Chromobox protein homolog 2 (M33) (Modifier 3 protein)	519	54918	0	0	0	0	0	0	_n
Q9DCC3	Coiled-coil domain-containing protein 107	242	26579	1	0	0	0	0	1	_pm
Q14B48	Coiled-coil domain-containing protein 129	1034	115605	0	0	0	0	0	0
Q6GQT0	Dual specificity protein phosphatase CDC14A (EC 3.1.3.16) (EC 3.1.3.48) (CDC14 cell division cycle 14 homolog A)	603	67634	0	0	0	0	0	0	_n
Q6RUT8	Coiled-coil domain-containing protein 154 (Golgin-160-like protein)	657	74611	0	0	0	0	0	0
Q8C963	Coiled-coil domain-containing protein 159	411	46342	0	0	0	0	0	0
Q8C9M2	Coiled-coil domain-containing protein 15	810	93527	0	0	0	0	0	0
Q9CR29	Coiled-coil domain-containing protein 43	222	25049	0	0	0	0	0	0
Q8R3Q6	Coiled-coil domain-containing protein 58	144	16665	0	0	0	0	0	0
Q3UJV1	Coiled-coil domain-containing protein 61	511	57368	0	0	0	0	0	0
Q8CDV6	Coiled-coil domain-containing protein 63	558	65274	0	0	0	0	0	0
Q8VHI7	Coiled-coil domain-containing protein 65 (Testis development protein NYD-SP28)	493	58170	0	0	0	0	0	0
Q8VEG0	Coiled-coil domain-containing protein 71	433	46010	0	0	0	0	0	0
Q9D5W4	Coiled-coil domain-containing protein 81	654	75826	0	0	0	0	0	0	_c
Q9D4V3	Coiled-coil domain-containing protein 83	305	35642	0	0	0	0	0	0
Q9CR92	Coiled-coil domain-containing protein 96	584	67256	0	0	0	0	0	0	_c
Q9JJV5	Voltage-dependent calcium channel gamma-3 subunit (Neuronal voltage-gated calcium channel gamma-3 subunit) (Transmembrane AMPAR regulatory protein gamma-3) (TARP gamma-3)	315	35516	0	0	0	0	0	4
P62956	Voltage-dependent calcium channel gamma-7 subunit (Neuronal voltage-gated calcium channel gamma-7 subunit) (Transmembrane AMPAR regulatory protein gamma-7) (TARP gamma-7)	275	31003	0	0	0	0	0	4	_pm
Q8VHW2	Voltage-dependent calcium channel gamma-8 subunit (Neuronal voltage-gated calcium channel gamma-8 subunit) (Transmembrane AMPAR regulatory protein gamma-8) (TARP gamma-8)	423	43453	0	0	0	0	0	5	_pm
O70460	C-C motif chemokine 19 (Epstein-Barr virus-induced molecule 1 ligand chemokine) (EBI1 ligand chemokine) (ELC) (Small-inducible cytokine A19)	108	11911	1	2	0	1	0	0	_e
Q9JKC0	C-C motif chemokine 24 (Eosinophil chemotactic protein 2) (Eotaxin-2) (Small-inducible cytokine A24)	119	12871	1	2	0	2	0	0	_e
O35903	C-C motif chemokine 25 (Chemokine TECK) (Small-inducible cytokine A25) (Thymus-expressed chemokine)	144	16733	1	2	0	0	0	0	_e
P14097	C-C motif chemokine 4 (Immune activation protein 2) (ACT-2) (ACT2) (Macrophage inflammatory protein 1-beta) (MIP-1-beta) (Protein H400) (SIS-gamma) (Small-inducible cytokine A4)	92	10168	1	2	0	0	0	0	_e
P30882	C-C motif chemokine 5 (MuRantes) (SIS-delta) (Small-inducible cytokine A5) (T-cell-specific protein RANTES)	91	10071	1	2	0	0	0	0	_e
O88874	Cyclin-K	554	61363	0	0	0	0	0	0	_n
O35457	C-C chemokine receptor-like 2 (Chemokine receptor CCR11) (G-protein coupled beta chemokine receptor) (Lipopolysaccharide-inducible C-C chemokine receptor) (L-CCR)	360	40745	0	1	0	2	0	7	_pm
Q8C1Y8	Vacuolar fusion protein CCZ1 homolog	480	55505	0	0	0	0	0	0	_lm
Q8CDI6	Coiled-coil domain-containing protein 158	1109	126826	0	0	0	0	0	0
[truncated: 14,985 more rows]

## Sheet: Human
Entry	Protein names	Length	Mass	SP	DSB	GPI	NG	OG	TMD	Location
[truncated: 5,619 more rows]
