# Supplementary material for: Genome-scale reconstructions of the mammalian secretory pathway predict metabolic costs and limitations of protein secretion
Source: Nat Commun. 2020 Jan 2;11:68. doi: 10.1038/s41467-019-13867-y (PMC6940358; doi:10.1038/s41467-019-13867-y)
Supplement: Supplementary file 5 — Supplementary Data 3 [file 41467_2019_13867_MOESM5_ESM.xlsx]

## Sheet: Experimental CHO Enbrel-Fig 3b
REACTION	Day 1	Day 2	Day 3	Day 4	Day 5
EX_ala_L_e_	0.0846596	0.0735226	0.0589134	0.0408267	0.00557599
EX_arg_L_e_	0.0253395	-0.0145936	-0.0130591	-0.00653933	-0.00324561
EX_asn_L_e_	-0.0507526	-0.249211	-0.170962	-0.0797471	-0.0174491
EX_asp_L_e_	0.066296	0.0288968	0.0121076	0.00426128	-0.00320676
EX_cys_L_e_	-0.0159933	-0.0119451	-0.00483991	-0.00134347	-4.29546e-05
EX_gln_L_e_	-0.0754748	-0.0835754	-0.0647513	-0.0593266	-0.0250665
EX_glu_L_e_	0.0999014	0.0237698	0.00540816	0.00450534	-0.00110588
EX_gly_e_	0.0953529	0.0563304	0.0447547	0.0385044	0.0142297
EX_his_L_e_	-0.0183164	-0.00557069	-0.00581192	-0.00296667	-0.00171287
EX_ile_L_e_	-0.0367561	-0.014807	-0.0141388	-0.00685387	-0.00412304
EX_leu_L_e_	-0.110875	-0.112092	-0.0590767	-0.0147164	-0.0152364
EX_lys_L_e_	-0.0355935	-0.0185344	-0.0162796	-0.00810255	-0.00418892
EX_met_L_e_	-0.00786028	-0.00692478	-0.00560319	-0.0027638	-0.00137276
EX_phe_L_e_	-0.0151838	-0.00966457	-0.00863768	-0.00465005	-0.00240978
EX_pro_L_e_	0.0244766	0.177629	0.088652	-0.0161203	-0.00637069
EX_ser_L_e_	-0.714789	-0.0905617	-0.0520399	-0.0389786	-0.018208
EX_thr_L_e_	-0.0496668	-0.0175456	-0.0166628	-0.00803608	-0.00500774
EX_trp_L_e_	-0.019967	-0.0022945	-0.00190021	-0.00116611	-0.00145925
EX_tyr_L_e_	0.0122063	-0.00778928	-0.00704256	-0.003804	-0.00192479
EX_val_L_e_	-0.0399022	-0.0180848	-0.0170477	-0.00866313	-0.00487686
EX_glc_e_	-0.69419	-0.714201	-0.396536	-0.26967	-0.138287
GROWTH_RATE	0.0383143	0.0377127	0.0226748	0.0202463	0.00353773
PRODUCTIVITY	5.97667e-06	6.2167e-06	4.33564e-06	2.96011e-06	6.01263e-07
EX_rxns are given in units of [mmol/gDW/h]
GROWTH_RATE is given in [1/h]
PRODUCTIVITY is given in [mmol/gDW/h]

## Sheet: Experimental CHO C1Inh-Fig 3b
REACTION	Day 1	Day 2	Day 3	Day 4	Day 5
EX_ala_L_e_	0.071205	0.0643962	0.0414693	0.0272053	0.0129102
EX_arg_L_e_	-0.0372533	-0.0169748	-0.00732824	-0.00505543	-0.000553828
EX_asn_L_e_	-0.0712278	-0.194604	-0.115113	-0.0614093	-0.0157648
EX_asp_L_e_	0.00772034	0.0140543	0.0070507	0.00122381	0.000575121
EX_cys_L_e_	-0.0276673	-0.0114047	-0.0027526	-0.000493228	0.000199962
EX_gln_L_e_	-0.0900451	-0.0686532	-0.0527169	-0.0497825	-0.0277452
EX_glu_L_e_	0.0102765	0.00895635	0.00317838	0.000640461	0.00417073
EX_gly_e_	0.10111	0.0672212	0.044264	0.0378258	0.0259426
EX_his_L_e_	-0.0165566	-0.00748528	-0.0030975	-0.00215458	-4.05265e-05
EX_ile_L_e_	-0.0495563	-0.0174082	-0.0069115	-0.00532625	-4.38718e-05
EX_leu_L_e_	-0.192178	-0.075339	-0.0313454	-0.0227737	-0.00287233
EX_lys_L_e_	-0.0493219	-0.0200046	-0.00872068	-0.00543452	-0.000572935
EX_met_L_e_	-0.0173141	-0.00773499	-0.00321548	-0.00217675	-0.000391398
EX_phe_L_e_	-0.0243776	-0.0113439	-0.00508061	-0.0036345	-0.000837276
EX_pro_L_e_	0.251951	-0.00405258	-0.0112598	-0.0107295	0.00209638
EX_ser_L_e_	-0.174813	-0.166477	-0.0527266	-0.0335975	-0.0138984
EX_thr_L_e_	-0.0564621	-0.0222087	-0.00874088	-0.0062619	-0.000416558
EX_trp_L_e_	-0.0070414	-0.00147326	-0.000286887	-0.000267281	-0.000824071
EX_tyr_L_e_	-0.0192461	-0.00933249	-0.00416883	-0.00298223	-0.000674402
EX_val_L_e_	-0.0534355	-0.0214252	-0.00911465	-0.00675788	-0.000697222
EX_glc_e_	-1.16288	-0.71778	-0.347316	-0.245437	-0.146603
GROWTH_RATE	0.0479792	0.0417583	0.0216958	0.0129167	0.000395833
PRODUCTIVITY	3.94489e-05	3.5736e-05	1.24218e-05	3.48828e-06	1.39625e-06
EX_rxns are given in units of [mmol/gDW/h]
GROWTH_RATE is given in [1/h]
PRODUCTIVITY is given in [mmol/gDW/h]

## Sheet: TEMPLETON (CHO-S)
REACTION	Day 0 (329 pg/cell)	Day 3 (329 pg/cell)	Day 5 (329 pg/cell)	Day 8 (329 pg/cell)
EX_ala_L_e_	0.0486322	0.0087386	0.0171036	0.0198835
EX_arg_L_e_	-0.0206434	-0.0258359	-0.00488222	-0.0018997
EX_asn_L_e_	-0.0360942	-0.0410334	-0.0335486	-0.0282421
EX_asp_L_e_	0.0172239	0.00379939	0.0107839	0.0127913
EX_cys_L_e_	0.00455927	-0.00823202	-0.00572442	-0.00417933
EX_gln_L_e_	-0.142477	-0.0257092	-0.00787741	-0.00417933
EX_glu_L_e_	0.0320415	-0.00113982	0.00291287	0.00367275
EX_gly_e_	0.00227963	-0.00582574	-0.00252026	-0.00240628
EX_his_L_e_	-0.00506586	-0.0051925	-0.00187437	-0.00101317
EX_ile_L_e_	-0.00987842	-0.0100051	-0.00531915	-0.00215299
EX_leu_L_e_	-0.0173506	-0.02077	-0.0121201	-0.00544579
EX_lys_L_e_	-0.0172239	-0.0157042	-0.00728217	-0.00329281
EX_met_L_e_	-0.00544579	-0.00582574	-0.00210866	-0.000886525
EX_phe_L_e_	-0.00747214	-0.00696555	-0.00371074	-0.0018997
EX_pro_L_e_	-0.0102584	-0.0206434	-0.00566109	-0.00303951
EX_ser_L_e_	-0.0176039	-0.0178571	-0.0103343	-0.00443262
EX_thr_L_e_	-0.0126646	-0.0117781	-0.00762411	-0.00405269
EX_trp_L_e_	-0.00227963	-0.00329281	-0.00157041	-0.000506586
EX_tyr_L_e_	-0.00747214	-0.00316616	-0.0033498	-0.00215299
EX_val_L_e_	-0.0136778	-0.0149443	-0.00817503	-0.00443262
EX_glc_e_	-0.216565	-0.166413	-0.165938	-0.118161
GROWTH_RATE	0.0279167	0.0199167	0.0082625	0.00175
PRODUCTIVITY	1.69027e-05	2.89194e-05	4.34891e-05	2.96677e-05
EX_rxns are given in units of [mmol/gDW/h]
GROWTH_RATE is given in [1/h]
PRODUCTIVITY is given in [mmol/gDW/h]

## Sheet: KALLEHAUGE (CHO-DG44)
REACTION	Day 3 (456 pg/cell)	Day 6 (456 pg/cell)	Coefficients in IgG Translation Formula	Coefficients in biomass_cho_producing	80% of Coefficients in biomass_cho_producing
EX_ala_L_e_	0.0581353	0.0173884	68	0.567734	0.454188
EX_arg_L_e_	-0.00640599	-0.00156836	30	0.312162	0.249729
EX_asn_L_e_	-0.0794332	-0.0153427	58	0.264078	0.211262
EX_asp_L_e_	0.00583513	-0.0130242	56	0.32562	0.260496
EX_cys_L_e_	-0.00727486	-0.000204569	34	0.105033	0.0840264
EX_gln_L_e_	-0.0844773	-6.81897e-05	74	0.446519	0.357215
EX_glu_L_e_	0.0275843	0.00852372	68	0.383359	0.306687
EX_gly_e_	0.0368045	0.0302081	98	0.602624	0.482099
EX_his_L_e_	-0.00512115	-0.000613708	30	0.121635	0.0973083
EX_ile_L_e_	-0.0149248	-0.0026594	30	0.278338	0.22267
EX_leu_L_e_	-0.0250787	-0.00538699	116	0.540177	0.432141
EX_lys_L_e_	-0.00856216	-0.00279578	94	0.490052	0.392041
EX_met_L_e_	-0.011967	-0.000886467	18	0.133476	0.106781
EX_phe_L_e_	-0.00984618	-0.000886467	50	0.236049	0.18884
EX_pro_L_e_	-0.0217042	-0.00143198	94	0.280725	0.22458
EX_ser_L_e_	-0.059772	-0.0182067	172	0.408331	0.326665
EX_thr_L_e_	-0.0157912	-0.00375044	104	0.322836	0.258269
EX_trp_L_e_	-0.00383549	-0.000340949	22	0.0318233	0.0254586
EX_tyr_L_e_	-0.00254983	0.000477328	68	0.165929	0.132743
EX_val_L_e_	-0.0174953	-0.0019775	126	0.407859	0.326287
EX_glc_e_	-0.869072	-0.030619
EX_lac_L_e_	1.08076	-0.0988889
GROWTH_RATE	0.0183	0.0008
PRODUCTIVITY	2.99022e-05	1.0279e-05
EX_rxns are given in units of [mmol/gDW/h]
GROWTH_RATE is given in [1/h]
PRODUCTIVITY is given in [mmol/gDW/h]

## Sheet: SELVARASU (CHO-S)
REACTION	Early exponential growth	Late exponential growth
EX_ala_L_e_	0.0107	0.024
EX_arg_L_e_	-0.0198	-0.00653
EX_asn_L_e_	-0.0404	-0.0215
EX_asp_L_e_	-0.00934	-0.0035
EX_cys_L_e_	-0.00522	-0.00233
EX_gln_L_e_	-0.067	-0.0385
EX_glu_L_e_	0	-0.00233
EX_gly_e_	0	0
EX_his_L_e_	-0.0033	-0.00233
EX_ile_L_e_	-0.0102	-0.00467
EX_leu_L_e_	-0.0148	-0.0077
EX_lys_L_e_	-0.0135	-0.007
EX_met_L_e_	-0.00604	-0.00233
EX_phe_L_e_	-0.00604	-0.00303
EX_pro_L_e_	-0.00797	-0.00513
EX_ser_L_e_	-0.0478	-0.0187
EX_thr_L_e_	-0.0102	-0.00537
EX_trp_L_e_	-0.004	-0.004
EX_tyr_L_e_	-0.00934	-0.00467
EX_val_L_e_	-0.0121	-0.00653
EX_glc_e_	-0.198	-0.181
GROWTH_RATE	0.025	0.012
PRODUCTIVITY
EX_rxns are given in units of [mmol/gDW/h]
GROWTH_RATE is given in [1/h]
PRODUCTIVITY is given in [mmol/gDW/h]

## Sheet: MARTINEZ (CHO-XL99)
REACTION
EX_ala_L_e_	0.0416
EX_arg_L_e_	-0.00877
EX_asn_L_e_	-0.0693
EX_asp_L_e_	0.00215
EX_cys_L_e_	0
EX_gln_L_e_	-0.0518
EX_glu_L_e_	0.00227
EX_gly_e_	0.0222
EX_his_L_e_	-0.00376
EX_ile_L_e_	-0.0103
EX_leu_L_e_	-0.0158
EX_lys_L_e_	-0.0098
EX_met_L_e_	-0.00478
EX_phe_L_e_	-0.0052
EX_pro_L_e_	-0.00791
EX_ser_L_e_	-0.04
EX_thr_L_e_	-0.00849
EX_trp_L_e_	-0.00199
EX_tyr_L_e_	-0.00474
EX_val_L_e_	-0.0122
EX_glc_e_	-0.364
GROWTH_RATE	0.035
PRODUCTIVITY
EX_rxns are given in units of [mmol/gDW/h]
GROWTH_RATE is given in [1/h]
PRODUCTIVITY is given in [mmol/gDW/h]

## Sheet: mAb amino acid compositions
AA	Kallehauge (1410 aa)	Rituximab (1328 aa)	Ibritumomab (1304 aa)	Infliximab biosimiliar (Remsima 1328 aa)
ala	0.0482269	0.060241	0.0567485	0.03839
arg	0.0212766	0.0210843	0.0245399	0.04404
asn	0.0411348	0.0391566	0.0398773	0.01
asp	0.0397163	0.0346385	0.0398773	0.01
cys	0.0241135	0.0240964	0.0245399	0.02767
gln	0.0524823	0.0451807	0.0429448	0.01
glu	0.0482269	0.0466867	0.0460123	0.07058
gly	0.0695035	0.0662651	0.053681	0.0461
his	0.0212766	0.0195783	0.0199386	0.03331
ile	0.0212766	0.0210843	0.0291411	0.03472
leu	0.0822695	0.0677711	0.0628834	0.08611
lys	0.0666667	0.0737952	0.0644172	0.08131
met	0.012766	0.00903614	0.0168712	0.01508
phe	0.035461	0.0301205	0.0306748	0.05223
pro	0.0666667	0.0722892	0.0720859	0.06239
ser	0.121986	0.13253	0.130368	0.12704
thr	0.0737589	0.0828313	0.0843558	0.08131
trp	0.0156028	0.0195783	0.0214724	0.014
tyr	0.0482269	0.0466867	0.047546	0.06409
val	0.0893617	0.0873494	0.0920245	0.09175
