# Supplementary material for: Genome-scale reconstructions of the mammalian secretory pathway predict metabolic costs and limitations of protein secretion
Source: Nat Commun. 2020 Jan 2;11:68. doi: 10.1038/s41467-019-13867-y (PMC6940358; doi:10.1038/s41467-019-13867-y)
Supplement: Supplementary file 8 — Source Data [file 41467_2019_13867_MOESM8_ESM.xlsx]

## Sheet: Figure 1
See Jupyter Notebook B at https://github.com/LewisLabUCSD/MammalianSecretoryRecon/JUPYTER_NOTEBOOKS
Panel a			Panel b					Panel c			Panel d
Uniprot ID	ATPeq_Cost		Uniprot ID	Entrez ID	riboseq_day3	ATP cost		Uniprot ID	ATPeq_Cost		Tissue	Spearman	p-value	Number of genes
A0A061HTA7	1840.29		P60709	100689477	5514.5	2114.01		P06865	2733.93		liver	-0.260348	1.07101e-175	11381
A0A061HTB1	2987.52		P09382	100751963	4404.13	1147.92		P26927	3466.54		pancreas	-0.243453	1.8339e-125	9293
A0A061HTB2	4283.7		P10599	100758292	3891.71	1027.16		P14210	3534.97		salivary gland	-0.227176	4.15987e-134	11465
A0A061HTB3	934.579		P62328	100774337	3813.62	781.617		Q96QV1	3422.26		skeletal muscle	-0.225342	1.87721e-116	10100
A0A061HTB8	1598.77		P62280	100773922	3742.55	1240.51		P15516	809.795		kidney	-0.221392	4.43053e-145	13092
A0A061HTC8	2033.51		P63220	100755560	3494.82	938.605		P02790	2464.22		heart muscle	-0.215708	2.7067e-126	11996
A0A061HTD0	942.632		P68104	100689276	3482.8	2464.22		Q30201	2005.33		adrenal gland	-0.214617	2.56473e-139	13391
A0A061HTE7	1296.86		P62851	100759466	3374.47	1107.67		C9JL84	2741.97		epididymis	-0.21011	3.89167e-133	13356
A0A061HTG5	2073.76		P62841	100766987	3064.5	1079.51		Q95460	1977.16		colon	-0.208342	4.34508e-130	13273
A0A061HTH4	4074.38		P62249	100773230	2880.91	1184.15		Q96JK4	3752.34		breast	-0.195483	1.51842e-117	13637
A0A061HTH6	2017.4		P61513	100754588	2865.7	974.834		Q9BQS7	5265.88		duodenum	-0.194539	7.50661e-113	13213
A0A061HTI6	2198.55		P05387	100753445	2707.54	1067.41		P17693	1965.08		rectum	-0.192824	5.33696e-111	13229
A0A061HTI9	2073.76		P26447	100770532	2545.67	1011.06		Q8NDA2	20968.8		tonsil	-0.189276	3.86922e-103	12749
A0A061HTK0	1981.18		P62805	100757199	2265.26	1019.11		A8MTL9	1164.03		urinary bladder	-0.188294	1.27542e-106	13328
A0A061HTP6	1373.34		P06703	100771384	2207.74	962.759		Q96S86	2053.64		small intestine	-0.187491	5.15433e-107	13495
A0A061HTQ2	1888.59		P61247	100762337	2047.32	1667.2		P15515	833.948		stomach	-0.187196	6.93932e-105	13264
A0A061HTR4	1151.95		P49207	100753386	1941.15	1075.47		Q9UBK5	978.856		adipose tissue	-0.180431	7.27974e-96	13043
A0A061HTS3	1369.32		P62269	100752957	1861	1216.36		P07686	2842.61		esophagus	-0.179017	1.45141e-95	13211
A0A061HTU4	1816.14		P63173	100761990	1780.23	938.602		A8MVS5	1530.33		lymph node	-0.171247	3.74886e-85	12850
A0A061HTU7	1188.18		P31949	100758869	1779.64	1007.04		P01893	2061.69		fallopian tube	-0.168391	2.4946e-89	13963
A0A061HTU9	1691.35		P62805	100762720	1759.25	998.988		Q96RW7	23287.4		prostate	-0.167358	7.22458e-88	13902
A0A061HTV1	1626.94		P62829	100756818	1757.56	1168.05		Q6MZM0	5269.91		seminal vesicle	-0.160112	2.16804e-78	13531
A0A061HTV2	2013.38		P62942	100763474	1733.25	922.515		P13747	2045.58		appendix	-0.159639	1.59565e-78	13636
A0A061HTW2	1618.89		P09669	103161269	1729.6	906.404		Q96D42	2049.6		gallbladder	-0.154497	2.09263e-75	13978
A0A061HTX2	1948.96		Q5QNW6	100774845	1690.06	1111.7		P00739	2005.33		thyroid gland	-0.154413	7.88523e-72	13313
A0A061HTX8	958.731		P04908	100773020	1670.87	1127.8		P83105	2520.57		cervix, uterine	-0.151761	6.30742e-71	13610
A0A061HTY2	1155.97		P62899	100754887	1663.66	1107.67		P01780	1075.47		lung	-0.148589	1.66049e-69	13912
A0A061HU01	1007.04		P60660	100689052	1643.01	1216.36		P01772	1075.47		smooth muscle	-0.144543	5.36199e-64	13513
A0A061HU05	878.224		P62847	100754112	1638.18	1127.8		Q13651	2931.16		spleen	-0.142414	3.57092e-61	13292
A0A061HU10	2605.12		P62937	100769490	1631.56	1264.66		P22692	1643.04		bone marrow	-0.140933	2.7965e-50	11085
A0A061HU13	1232.46		P61927	100767569	1580.17	994.962		P24593	1699.4		placenta	-0.136761	1.03007e-56	13341
A0A061HU60	970.807		P63241	100766364	1573.47	1224.41		Q14773	1695.37		cerebral cortex	-0.13526	7.76486e-59	14169
A0A061HU62	1630.97		Q06830	100689332	1552.22	1405.55		P04196	2717.82		ovary	-0.130588	2.21992e-49	12689
A0A061HU65	1325.04		P11021	100689305	1482.75	3237.09		P01743	1075.47		endometrium	-0.123203	5.5971e-48	13849
A0A061HU77	1196.23		P62854	100767971	1470.05	1067.42		P01766	1071.44		skin	-0.117002	6.54251e-42	13350
A0A061HU81	1856.39		P62805	100768756	1463.94	1019.11		A0A0B4J1V6	1083.52		testis	-0.0817055	1.65799e-24	15588
A0A061HU91	1176.1		P18077	100754849	1451.24	1047.29		P38567	2653.42		parathyroid gland	-0.0619761	3.04177e-12	12647
A0A061HUA2	2661.46		P62701	100689408	1406.03	1663.17		P78552	2323.34
A0A061HUA4	4009.97		P27797	100689096	1401.23	2283.08		Q8NAC3	3788.56
A0A061HUB6	1288.81		P60903	100759158	1398.13	1204.26		Q8NFM7	3579.25
A0A061HUC0	2250.87		P35268	100766349	1394.91	1119.75		Q8NFR9	3289.42
A0A061HUF3	4175.01		P10176	100755207	1311.5	882.25		O95998	1385.42
A0A061HUF6	1433.72		P62273	100752071	1298.09	829.922		Q969J5	1663.18
A0A061HUG9	2214.64		P09211	100689311	1289.36	1449.83		P13598	1711.48
A0A061HUH2	2097.91		P06454	100763157	1263.56	1155.97		Q8WWQ2	2987.52
A0A061HUH4	2262.95		P16403	100752904	1242.41	1457.87		P23083	1075.47
A0A061HUI5	1848.34		P62244	100751993	1236.29	1127.8		P01817	1083.52
A0A061HUJ1	1985.2		P08708	100689053	1234.08	1147.93		A0A0B4J1X8	1079.49
A0A061HUJ4	1530.34		P63313	103164080	1227.13	890.292		A0A0C4DH41	1079.49
A0A061HUJ7	1542.41		P0CG48	100689267	1223.83	4782.71		Q9Y4L1	4625.84
A0A061HUL0	1526.31		P62266	100772739	1183.69	1180.13		P32942	2806.37
A0A061HUL3	1554.49		P61353	100769867	1158.06	1151.95		P22304	2818.45
A0A061HUL8	1445.8		P84243	100757430	1149.55	1003.03		P01574	1357.25
A0A061HUM0	1683.29		P62913	100751864	1133.98	1321.02		P01579	1272.71
A0A061HUM1	1498.13		P23396	100758037	1122.88	1582.66		A6NJ69	817.845
A0A061HUR4	1051.32		P24534	100753925	1120.43	1510.21		P01591	1244.53
A0A061HUR7	2089.86		P60866	100755991	1102.02	1083.52		P29460	1924.82
A0A061HUT3	4134.76		P37802	100771092	1092.8	1405.55		P30511	1997.28
A0A061HUT6	2613.17		P62241	100755051	1082.99	1441.78		Q9GZV7	1973.13
A0A061HUU2	1337.11		Q9BQD3	100757863	1076.43	1534.34		Q86UW8	2222.69
A0A061HUU9	1035.21		P23528	100760435	1068.27	1272.71		Q9Y251	2790.28
A0A061HUV0	1478.01		Q71DI3	100753203	1050.73	1151.95		P00738	2238.8
A0A061HUY2	1908.72		P50914	100774219	1049.17	1461.9		P48723	2500.45
A0A061HUY3	970.81		P62987	100756515	1047.88	1119.75		A0A0B4J1V1	1075.47
A0A061HUY5	2375.67		Q6FI13	100758065	1020.68	1127.8		P01764	1075.47
A0A061HUZ1	966.784		P16949	100770568	1015.54	1204.28		P01767	1071.44
A0A061HUZ3	3361.89		P62987	100764813	1009.22	1115.72		A0A0C4DH34	1075.47
A0A061HUZ6	1264.66		P62857	100755309	991.14	882.251		P01824	1107.67
A0A061HV08	2335.42		P26373	100689376	988.058	1453.86		O14792	1840.29
A0A061HV26	1385.42		Q8WXC6	100769752	984.718	833.946		A0A0C4DH33	1075.47
A0A061HV30	1506.18		P04406	100736557	982.095	1944.94		P01762	1075.47
A0A061HV42	2182.44		P46783	100756654	980.104	1268.69		A0A0C4DH42	1071.44
A0A061HV51	938.604		P22392	100765627	979.89	1216.36		A0A075B6R2	1075.47
A0A061HV58	1276.74		P00374	100689028	969.473	1357.25		A0A0C4DH38	1075.47
A0A061HV59	902.376		P48201	100754380	952.142	1172.07		Q92743	2536.67
A0A061HV60	1912.74		Q99878	100768185	947.28	1393.45		A0A0C4DH29	1075.47
A0A061HV64	870.175		P62979	100765052	944.767	1232.46		P01814	1083.52
A0A061HV71	1868.47		P16104	100757539	944.755	1180.13		P01768	1075.47
A0A061HVA6	1192.2		P07108	100761641	934.828	954.708		P01763	1075.47
A0A061HVA9	1059.36		P02794	100689102	928.298	1353.22		Q13261	1679.27
A0A061HVB5	1490.08		P33778	100753502	926.47	1111.7		Q96F46	4090.47
A0A061HVD6	1059.37		P63167	100755794	900.495	962.759		Q9UHF4	2830.53
A0A061HVD7	1059.36		P62750	100761992	882.434	1232.46		P83110	2427.99
A0A061HVE1	1486.06		Q71DI3	100754104	880.258	1151.95		A0A0A0MS14	1075.47
A0A061HVF1	1111.7		P62888	103162454	880.184	1067.42		P01742	1075.47
A0A061HVG3	1007.04		P14618	100751347	876.726	3325.59		A0A0A0MS15	1083.52
A0A061HVG7	994.962		P04908	100751726	872.07	1127.8		Q12794	2355.54
A0A061HVH0	1562.53		P62805	100767612	868.776	1019.11		O43820	2283.08
A0A061HVH8	2492.39		P08263	100753467	860.912	1494.11		Q08334	1912.75
A0A061HVI2	1107.67		P15531	100765914	859.289	1216.36		P42701	3269.29
A0A061HVJ0	2097.9		P68104	100770366	856.708	2448.12		Q6UXL0	1856.39
A0A061HVJ8	1023.14		P42677	100765425	853.266	942.631		Q6UWB1	3164.63
A0A061HVL9	3196.84		P46776	100750602	848.516	1200.25		A0A0B4J1V0	1083.52
A0A061HVN1	1248.56		P14625	100773331	846.339	3836.88		A0A075B6Q5	1079.49
A0A061HVN3	2999.6		P62805	100754396	844.298	1019.11		A0A0B4J1X5	1075.47
A0A061HVN6	2170.37		P83731	100757231	843.43	1236.48		A0A0B4J1U7	1091.57
A0A061HVN7	982.884		Q969Q0	100753090	843.105	1031.19		Q14626	2303.2
A0A061HVR8	938.606		P08962	100772167	819.249	1562.53		Q99665	4074.37
A0A061HVU0	1707.45		P62910	100770845	809.785	1147.93		O75144	1820.16
A0A061HVU6	1683.3		P46778	100758710	805.163	1248.56		P01566	1365.3
A0A061HVV2	1337.11		P00441	100765091	797.508	1224.4		P01568	1365.3
A0A061HVV4	3973.74		Q6FI13	100758350	788.428	1127.8		Q9P0W0	1437.76
A0A061HVV7	1079.5		P07355	100760539	786.085	1969.1		Q5DX21	2339.43
A0A061HVV9	2126.1		P46782	103163645	785.608	1425.68		Q93033	4714.41
A0A061HVX4	1961.05		P50454	100689327	783.014	2283.08		Q16552	1228.43
A0A061HVY2	2126.1		P56134	103160361	775.57	958.736		Q13478	2782.23
A0A061HVY3	1111.7		P62258	100753603	773.601	1381.42		P26951	2126.09
A0A061HVZ6	1522.28		Q02543	100772334	773.308	1312.97		P32927	4215.25
A0A061HVZ9	1864.44		O15239	100689328	771.676	886.277		P24394	3925.42
A0A061HW15	1087.54		P62826	100770067	770.963	1473.98		Q71H61	3176.71
A0A061HW29	2770.15		P08670	100689099	770.762	2480.33		A0A0C4DH31	1075.47
A0A061HW33	1836.26		P62807	100758641	768.74	1111.7		A0A0C4DH39	1075.47
A0A061HW35	1510.2		P04908	100775043	764.794	1123.77		A0A0B4J1V2	1083.52
A0A061HW36	1453.85		Q6FI13	100757772	756.137	1127.8		P01782	1079.49
A0A061HW43	974.833		P39023	100771906	755.067	2226.73		A0A0B4J1Y9	1083.52
A0A061HW45	1091.57		P23284	100774375	750.022	1473.98		P06331	1099.62
A0A061HW50	918.48		O14957	100768142	748.379	829.922		P01825	1071.44
A0A061HW53	1989.23		P62158	100765281	732.857	1204.28		Q14627	2134.15
A0A061HW74	1888.59		P61313	100767738	731.84	1425.68		Q9NRM6	2625.23
A0A061HW80	1111.7		P62277	100689293	730.205	1212.33		O95256	3015.7
A0A061HW87	1856.39		P62826	100769066	725.442	1204.31		Q8N6P7	2915.06
A0A061HW93	2464.22		Q15185	100774202	725.237	1280.76		Q9H2X8	1127.79
A0A061HWA0	1876.52		Q99497	100759195	722.081	1365.29		P35475	3233.07
A0A061HWA2	1731.6		P13073	100770670	721.672	1365.29		Q8IZI9	1393.47
A0A061HWA7	1634.99		P62805	100752605	715.732	1019.11		P24592	1570.58
A0A061HWC2	1671.22		P62807	100752010	715.55	1111.7		Q16270	1739.65
A0A061HWC6	874.202		P62633	100689247	713.274	1321.01		Q8WX77	1723.55
A0A061HWC9	2230.73		P0CG47	100689268	708.341	2138.11		P05155	2617.18
A0A061HWE4	4267.6		P14927	100762374	708.282	1051.32		P05362	2745.99
A0A061HWF8	1912.75		P25398	100753860	705.177	1135.85		Q9UMF0	4323.92
A0A061HWG1	1429.7		P07437	100689088	698.282	2391.76		Q9Y6W8	1405.55
A0A061HWG5	1015.08		P35544	100689400	686.854	1139.85		P05013	1365.3
A0A061HWH7	1659.15		Q71DI3	100757491	685.17	2556.68		A6NGN9	1957.02
A0A061HWI2	8139.99		P14174	100766328	684.821	1067.42		O75054	5410.8
A0A061HWJ2	1445.8		P33552	100760104	683.332	922.508		O95976	1574.61
A0A061HWK3	898.352		P84098	100757685	682.592	1393.48		P20809	1405.55
A0A061HWK4	1775.88		P07919	100771461	669.692	966.786		P35225	1192.2
A0A061HWK9	2754.04		Q99880	100761268	665.15	1164.02		P14778	2894.94
A0A061HWM1	2158.29		P63241	100755196	664.598	1276.73		P18510	1316.99
A0A061HWQ4	2629.26		P61769	100689409	663.898	1083.52		Q9NYY1	1312.97
A0A061HWQ5	1421.65		P63244	100767670	663.413	1824.19		Q14213	1526.31
A0A061HWQ6	1208.3		P62308	100774499	663.303	910.428		P24001	1546.44
A0A061HWQ9	2480.33		P32969	100758533	659.947	1377.37		P05113	1143.9
A0A061HWR8	2198.55		P62081	100765366	655.43	1385.42		Q17R60	3812.72
A0A061HWS7	3836.87		P67809	100769813	651.995	1771.87		P17181	2846.64
A0A061HWU7	1663.17		O95166	100767236	644.54	1075.47		P55103	2021.43
A0A061HWV0	1019.12		Q15843	100758651	639.732	930.555		P98153	2818.45
A0A061HWV5	2029.48		P00338	100689064	639.445	2069.72		P09912	1127.79
A0A061HWV6	1647.07		P56381	100762406	633.62	809.794		P05015	1365.3
A0A061HWV9	1325.04		P67936	100761146	629.439	1940.89		K9M1U5	1325.04
A0A061HWW2	1707.45		Q15366	100766030	616.415	2077.78		P08069	6107.19
A0A061HWW7	1715.5		P42766	100750707	614.223	1099.62		P05019	1389.45
A0A061HWX6	1051.32		P62805	100760690	614.024	1143.89		P01344	1329.07
A0A061HWY2	1687.32		Q8NC51	100758887	612.882	2218.67		B9A064	1465.93
A0A061HWZ7	1160		O75394	100756498	609.08	866.15		Q96ID5	2484.35
A0A061HX11	1602.79		Q9BZL1	100764154	608.728	970.803		Q969P0	3072.04
A0A061HX15	7753.55		P18124	100763698	607.181	1667.2		P01589	1699.4
A0A061HX40	866.149		Q13347	100753319	599.651	1912.75		Q8NI17	3551.07
A0A061HX41	1888.59		P07602	100760327	594.363	2991.52		P05112	1220.38
A0A061HX46	970.807		P84243	100753137	586.224	1151.95		P48551	2677.57
A0A061HX47	2524.6		P62158	100771772	585.353	1204.28		P08476	2319.31
A0A061HX59	1896.64		P63104	100766119	583.67	1590.72		P09529	2242.82
A0A061HX64	1856.39		P10909	100756447	580.592	2403.85		Q9BZV3	5599.98
A0A061HX67	1135.85		P40429	100773637	579.453	1602.78		Q6GPH6	2838.58
A0A061HX68	2335.41		P08238	100754509	571.487	3518.88		Q8IYS2	3156.58
A0A061HX69	2758.07		P62753	100753707	569.134	1606.82		P01571	1365.3
A0A061HX80	1469.95		P30101	100689343	561.478	2637.31		P01562	1365.3
A0A061HX81	1944.95		P84996	100689067	560.77	2190.57		P01563	1361.27
A0A061HX88	1107.67		Q5JWF2	100689067	560.77	2190.72		P01569	1365.3
A0A061HXA2	1312.97		P63092	100689067	560.77	2190.5		P32881	1365.3
A0A061HXA7	1679.27		O95467	100689067	560.77	2190.44		Q86WN2	1441.78
A0A061HXC5	1176.1		P55145	100768617	560.241	1325.04		Q8IZJ0	1409.57
A0A061HXD4	4388.35		P18669	100766080	552.817	1626.95		Q14623	2258.92
A0A061HXD6	1695.38		P62917	100753709	550.989	1639.02		P51460	1131.82
A0A061HXE3	2109.99		P62807	100751440	548.195	1111.7		Q9Y5Q6	1147.93
A0A061HXF5	1123.77		P05114	100754560	540.872	1079.49		P14616	5825.4
A0A061HXG9	1135.85		P13500	100763833	533.92	1180.11		P06213	6167.57
A0A061HXH1	3116.32		P83881	100772630	529.122	1176.09		Q1W4C9	982.887
A0A061HXI1	886.277		P49458	103160754	527.839	950.683		Q6UXX5	5889.8
A0A061HXI5	2621.21		Q99538	100752348	527.529	2367.61		Q6PHW0	1767.84
A0A061HXJ4	1445.8		P62807	100750843	527.435	1111.7		Q1ZYL8	1538.39
A0A061HXK1	2017.39		P58876	100750843	527.435	1111.7		P57087	1804.06
A0A061HXK3	2444.1		P29692	100755894	527.067	2041.53		Q86YT9	2190.5
A0A061HXL7	2754.05		Q99471	100768547	519.655	1224.41		P01570	1365.3
A0A061HXL9	1703.42		P14854	100766809	518.81	950.684		P05014	1365.3
A0A061HXM5	886.277		Q02878	100761632	515.388	1775.88		P01567	1365.3
A0A061HXM9	2299.18		P61254	100760077	513.741	1461.88		Q8IU54	1409.57
A0A061HXN5	3772.46		P62807	100772735	510.825	1111.7		Q6B9Z1	1103.65
A0A061HXN7	3736.23		P07900	100689397	510.596	3555.11		Q9H665	2033.5
A0A061HXQ1	833.946		P62906	100765562	508.803	1478.01		P29459	1486.06
A0A061HXR7	1465.93		P62318	100768269	508.772	1111.7		Q9NPH9	1292.84
A0A061HXS3	1143.9		P20674	100765757	507.315	1147.93		Q6ZMJ4	1578.64
A0A061HXS6	1292.84		O14950	100773545	506.71	1296.87		P16871	2452.15
A0A061HXT7	2218.67		P84090	100758434	505.089	1023.14		Q12891	2508.5
A0A061HXU0	3820.77		P60953	100765433	502.03	1373.35		P10997	962.757
A0A061HXU9	1844.32		Q9P0U1	100760710	498.026	825.896		P08833	1647.07
A0A061HXV8	4428.61		P09486	100760092	490.937	1840.29		P18065	1912.74
A0A061HXW6	1441.78		O75964	100757815	488.772	1019.11		P17936	1775.88
A0A061HXX0	1852.36		P11142	100689472	487.332	3204.88		Q6UW32	1047.29
A0A061HXX5	1441.77		P62854	100763702	487.305	1067.42		P15814	1461.9
A0A061HXZ1	2427.99		P13693	100770904	483.435	1296.86		Q6WRI0	11163
A0A061HXZ5	1373.35		O60814	100768462	482.471	1111.7		Q8N6C5	5982.39
A0A061HXZ9	2512.53		Q9NPE3	100771394	480.671	862.126		Q13007	1433.73
A0A061HY16	3313.58		P36578	100756048	473.276	2307.23		Q86SU0	2802.36
A0A061HY22	1554.49		P62753	100759489	472.292	978.92		P27352	2283.08
A0A061HY32	902.379		P62753	100767070	471.301	1498.14		Q8IVU1	3881.14
A0A061HY36	1252.58		P21926	100764427	470.49	1486.06		Q8TDY8	5636.19
A0A061HY42	2049.61		Q9Y244	100756796	469.769	1172.08		Q6UWQ7	1083.52
A0A061HY81	970.808		P62314	100764953	466.479	1083.52		P22301	1321.02
A0A061HYA2	1494.11		P63173	100765839	466.222	890.302		P40933	1256.61
A0A061HYA5	2766.13		P30050	100761671	463.174	1268.68		Q9UHD0	1316.99
A0A061HYB1	3233.07		P61586	100762797	463.021	1381.4		P27930	2206.6
A0A061HYC9	2572.9		P04908	100753804	460.685	1127.8		Q8NEV9	1582.67
A0A061HYD0	1816.13		Q9Y6H1	100754041	460.005	1216.35		Q01113	2701.71
A0A061HYF5	1011.06		Q03135	100753021	456.449	1196.24		Q01638	2842.61
A0A061HYF8	4947.88		P05496	100752739	456.068	1151.95		Q9Y581	1461.91
A0A061HYF9	6457.37		P39019	100759352	454.725	1188.18		Q9P0M4	1397.5
A0A061HYH5	2194.52		P07237	100689433	453.888	2544.74		Q96PD4	1260.63
A0A061HYI2	1944.95		P62263	100689292	448.839	1353.2		Q9NPH3	2898.97
A0A061HYI4	2411.9		P61978	100762670	447.537	2472.27		Q9HBE5	2770.15
A0A061HYJ4	1341.14		Q9Y5S9	100754959	442.912	1304.92		Q9GZX6	1325.04
A0A061HYK5	1067.42		P53803	100762645	441.993	837.973		Q9H293	1316.99
A0A061HYK7	3438.37		O14818	100769350	441.903	1602.79		P14784	2822.48
A0A061HYK9	1103.65		P62807	100769330	441.34	1111.7		P31785	2089.87
A0A061HYL1	1433.72		P47813	100750661	440.914	1184.15		Q6EBC2	1264.66
A0A061HYL4	2476.29		O95169	100752642	439.737	1143.92		P15248	1184.15
A0A061HYL5	1687.33		O75438	100754039	439.418	833.948		Q9HB29	2919.09
A0A061HYL6	1816.14		Q92882	100751605	436.738	1465.93		P01308	1047.29
A0A061HYM3	1852.37		Q9H299	100768563	436.041	978.86		Q9NZN1	3406.16
A0A061HYM8	1844.32		Q96IX5	100752772	435.648	837.971		P05000	1389.45
A0A061HYP7	1824.19		P13639	100689051	429.716	4058.27		Q6UXB1	1107.67
A0A061HYQ1	5161.21		E9PAV3	100762735	428.031	1470.56		Q9UHF5	1329.07
A0A061HYQ8	1812.11		Q13765	100762735	428.031	1469.95		Q8TAD2	1417.62
A0A061HYR3	1985.2		P62888	100758208	424.393	1067.42		P08700	1216.36
A0A061HYS4	1300.89		P04080	100768687	421.941	998.987		P08887	2488.37
A0A061HYT7	6437.24		P22626	100759302	421.783	2162.3		P40189	4299.79
A0A061HYU3	1530.33		P26583	100762338	421.59	1449.83		P05231	1457.88
A0A061HYU6	1385.43		P10620	100774867	421.015	1228.43		P13232	1316.99
A0A061HYU9	2770.14		P62312	100769852	418.918	926.53		P15260	2572.91
A0A061HYV4	2335.41		P46779	100774114	418.047	1155.98		P38484	1961.05
A0A061HYV7	1522.29		P62807	100751148	416.839	1111.7		P05111	2077.78
A0A061HYW2	1546.44		P82921	100761829	416.036	954.711		Q14641	1164.03
A0A061HYW4	1349.19		O14950	100773835	414.16	1296.87		Q8IWB1	2806.38
A0A061HYX4	1325.04		P09488	100766772	414.055	1482.04		P05154	2238.8
A0A061HYY4	3603.41		O75954	100770398	410.519	1940.89		Q8IU57	2697.69
A0A061HYY7	2423.97		P62891	100767204	409.083	809.796		P26006	4835.16
A0A061HZ02	1345.17		P20290	100756079	408.986	1256.62		P05106	3776.49
A0A061HZ09	1071.44		P56381	103162776	408.882	1083.49		P26010	3816.74
A0A061HZ10	1502.16		P62807	100760308	408.461	1111.7		P26012	3700.01
A0A061HZ15	2226.72		P60842	100762873	407.93	2238.8		P19823	4412.5
A0A061HZ18	1316.99		O00483	100766611	407.474	934.581		Q8IYV9	2013.38
A0A061HZ32	1864.44		P41567	100773613	400.496	1059.37		A6ND01	1610.84
A0A061HZ33	1808.09		P27635	100758401	399.931	1820.13		A8MWS1	1924.82
A0A061HZ34	2874.82		P05388	100756201	399.927	1900.66		Q9H7L2	2021.43
A0A061HZ52	1852.37		Q92597	100758250	399.781	1844.34		Q9NVR0	3454.47
A0A061HZ55	3414.22		Q15056	100770352	399.568	1602.79		Q9Y5K2	1626.94
A0A061HZ56	1626.95		P61218	100754156	395.99	1115.72		Q3MIP1	2758.07
A0A061HZ63	1832.24		P63220	100768921	394.149	938.605		Q9NP60	3365.91
A0A061HZ66	3844.93		P62807	100762049	393.349	1111.7		P18564	3776.48
A0A061HZA3	1880.55		Q9NQP4	103159810	393.342	1143.9		Q86UX2	4396.4
A0A061HZB7	2798.33		Q15004	100755621	392.364	1051.31		Q8WWU7	1912.74
A0A061HZB8	1220.38		O14949	100763175	390.839	934.583		Q5VZ72	1566.57
A0A061HZB9	2025.46		P62841	100759804	390.676	1188.18		Q9Y219	5587.89
A0A061HZC2	1530.34		P04908	100769039	389.073	1127.8		P43626	2005.33
A0A061HZC6	1755.76		P62854	100757586	388.956	1067.42		Q99706	2122.06
A0A061HZC8	2898.97		P52565	100767064	388.768	1554.48		P43631	1828.21
A0A061HZF6	2327.36		P02795	100689478	388.27	850.045		P43630	2436.04
A0A061HZF8	3977.77		Q15084	100766687	388.113	2395.78		P58062	946.656
A0A061HZH1	2472.27		O43676	100757431	386.406	998.988		Q5DT21	950.682
A0A061HZH2	2166.35		Q07020	100774500	384.234	1361.27		O14498	2327.35
A0A061HZH9	1816.14		O43678	100754444	382.707	1003.01		P13612	4758.68
A0A061HZJ5	1469.96		P46781	100767024	380.501	1127.82		P23229	5153.17
A0A061HZK1	2822.48		P60981	100769161	376.118	1268.69		Q13349	5277.94
A0A061HZK3	2452.14		P0C6T2	100762772	373.714	753.439		P20701	5314.18
A0A061HZL9	2053.64		P06576	100763024	373.442	2754.04		P06756	4823.08
A0A061HZM4	1011.06		P14406	100756540	370.224	938.606		P05556	3816.74
A0A061HZM5	2713.8		P84101	100754083	368.419	1139.85		P05107	3700.01
A0A061HZN1	1606.82		P62424	100772298	367.426	1675.25		P18084	3820.77
A0A061HZP9	914.454		P09651	100769923	366.058	2105.95		Q6UXV1	1494.11
A0A061HZQ3	2230.75		Q00839	100767942	365.626	3104.32		P78504	5507.39
A0A061HZQ5	1880.54		P30043	100768929	363.477	1433.72		Q3SXP7	1405.55
A0A061HZR4	4493.01		P62304	100763691	361.818	974.836		P23352	3341.75
A0A061HZR5	1598.76		P15121	100751272	361.625	1876.52		P58166	2013.38
A0A061HZR9	4118.64		Q9UDW1	100774773	360.151	858.099		P00995	922.503
A0A061HZS2	4589.62		P62805	100750560	359.165	1019.11		P20155	942.631
A0A061HZS5	2005.33		P62807	100758862	358.6	1111.7		Q6UXK2	3603.39
A0A061HZT3	1791.98		P58876	100758862	358.6	1111.7		P19827	4271.61
A0A061HZT6	1892.62		P12074	100764001	357.688	1228.42		Q14624	4348.09
A0A061HZU1	1888.59		O75506	100751023	357.14	910.428		Q8WWA0	1864.44
A0A061HZU2	2383.71		P04083	100768079	356.389	1997.28		Q9Y624	1808.08
A0A061HZU4	5346.39		P58546	100772730	355.803	1075.47		Q9NQ38	4887.5
A0A061HZV1	1288.81		P21266	100750357	354.357	1518.26		P0C7L1	994.961
A0A061HZV7	1023.14		P09601	100756872	353.385	1771.86		Q9UKX5	5386.64
A0A061HZV9	1510.21		P05141	100769087	352.055	1804.06		P08514	4786.85
A0A061HZW0	2073.76		P49368	100755267	350.408	2798.33		P17301	5358.45
A0A061HZX7	2504.48		O15145	100764746	348.01	1321.02		P08648	4827.1
A0A061HZY8	1876.52		P28066	100774039	348.007	1574.61		Q13683	5358.45
A0A061HZZ5	1111.7		P62877	100762556	347.638	1039.24		P53708	4883.46
A0A061HZZ9	1751.73		P07737	100753478	346.165	1168.05		P38570	5350.41
A0A061I005	1337.12		P29401	100774058	344.52	3112.3		P11215	5241.72
A0A061I012	1405.55		P30049	100766108	344.329	1276.73		P16144	7938.72
A0A061I017	3164.63		P62310	100765189	343.836	1015.09		O95965	2593.03
A0A061I020	1514.23		P06748	100761791	342.923	1775.88		O76095	1192.2
A0A061I026	1276.74		P28070	100771179	341.223	1667.2		Q8NC54	1671.22
A0A061I030	1083.52		Q9Y617	100760751	338.921	2093.88		B1AKI9	2472.27
A0A061I035	1510.2		P55061	100757833	338.871	1562.54		Q6H9L7	2902.99
A0A061I047	2069.74		P26641	100753545	338.757	2363.59		Q06033	4187.08
A0A061I069	1119.75		P19338	100689056	338.241	3353.83		Q96I82	1828.21
A0A061I0B0	1397.5		Q96B49	100770746	338.124	902.376		Q9HBE4	1228.43
A0A061I0D5	1868.47		Q01581	100762235	333.563	2697.69		Q5VWK5	3136.46
A0A061I0G0	1051.32		O75348	100774299	332.422	1079.5		Q9NPF7	1365.29
A0A061I0H3	1860.41		P51571	100751465	332.166	1300.89		P60568	1220.38
A0A061I0I1	1888.59		Q99584	100769763	329.946	1272.69		Q01344	2295.16
A0A061I0I7	1035.21		O15144	100774430	327.726	1812.11		P10145	1003.01
A0A061I0J2	1993.25		O75947	100771541	326.538	1252.59		Q6IE38	994.962
A0A061I0J3	1840.29		P62851	100769604	325.101	1103.65		O60575	950.681
A0A061I0K7	1429.7		Q9UK76	100756788	324.817	1039.25		Q6UWN8	926.528
A0A061I0L8	1944.95		Q9NPA8	100768337	323.794	1011.06		O75578	5302.1
A0A061I0M0	2975.44		Q9H3K2	100753936	323.62	1993.25		P56199	5350.41
A0A061I0N4	1123.77		P10606	100768321	323.617	1123.77		Q13797	4770.75
A0A061I0P8	942.631		Q9Y3B8	100768560	323.466	1558.51		P20702	5286
A0A061I0Q4	5797.22		P10644	100773792	322.31	2138.17		Q9BX67	1852.37
A0A061I0Q9	1220.38		P61165	100774554	320.868	902.38		Q06136	1940.92
A0A061I0R6	1675.24		Q15836	100763068	317.808	1023.14		Q9NRX6	902.377
A0A061I0T7	1272.71		O14561	100765100	317.681	1232.46		Q9UKR3	1719.53
A0A061I0T8	1892.62		P43307	100767661	316.871	1755.76		A0A0C4DH73	1075.47
A0A061I0Z1	2673.54		Q5TGZ0	100752335	316.075	910.429		A0A087WW87	1091.57
A0A061I101	1812.11		Q99832	100770561	315.41	2613.17		P06312	1091.57
A0A061I105	950.68		P61916	100770757	314.69	1204.28		P01611	1075.47
A0A061I112	1087.55		P35232	100755273	314.443	1699.4		A0A0C4DH25	1071.44
A0A061I122	1333.09		P24311	100764866	314.26	926.53		P01615	1087.54
A0A061I123	1655.12		Q15388	100761619	313.826	1188.18		P01614	1091.57
A0A061I125	2528.63		P51149	100763105	313.621	1437.75		A6NMS7	7447.62
A0A061I128	2399.82		Q92688	100767552	313.238	1651.1		O60309	7181.95
A0A061I133	1791.98		P0C0S5	100763852	312.606	1119.74		P00709	1176.1
A0A061I141	1099.62		P08758	100759361	312.536	1896.64		Q13753	5406.76
A0A061I148	1888.59		Q99873	100765197	312.52	2097.91		P11279	2283.07
A0A061I151	2440.07		O60637	100765318	311.424	1357.27		Q9UQV4	2279.05
A0A061I152	1844.31		Q9NP72	100770609	310.294	1433.73		P04180	2375.66
A0A061I161	4311.85		Q15370	100772696	309.233	1079.49		P29622	2323.34
A0A061I168	990.936		P62136	100760810	309.142	1932.87		Q6ZWJ8	6654.6
A0A061I169	1393.48		P84103	100753039	308.038	1264.66		O60938	2021.43
A0A061I173	1566.56		P12004	100689335	305.539	1655.12		Q14667	9601.21
A0A061I177	1518.26		Q9H4I9	100751090	302.196	1035.21		Q5VV43	4919.69
A0A061I178	1888.59		Q9GZX9	100755780	299.819	1498.13		Q6UXG2	4682.19
A0A061I179	2665.49		P18621	100763788	298.671	1345.17		A8MWY0	4746.6
A0A061I181	2476.3		Q9BRT2	100773172	298.102	1147.92		P43628	1977.15
A0A061I186	2258.92		Q14103	100767887	298.088	1783.95		Q8N109	2114.01
A0A061I188	1872.49		Q9Y287	100751459	295.657	1675.25		Q14952	1828.21
A0A061I1A7	2323.33		P21291	100756325	294.281	1381.39		P43632	1828.21
A0A061I1B3	2601.08		O00299	100761384	291.81	1574.61		Q8N743	2254.9
A0A061I1B7	3072.05		P56385	100766302	290.948	882.251		Q14943	2162.32
A0A061I1B9	1413.6		P10809	100689473	290.435	2911.03		A0A0C4DH69	1075.47
A0A061I1C4	1812.11		P01033	100770193	290.4	1421.65		P04430	1075.47
A0A061I1E0	3414.2		P60174	100767338	290.211	1791.98		P01594	1075.47
A0A061I1E2	1232.46		P04075	100771717	290.144	2287.08		A0A075B6P5	1087.54
A0A061I1E8	1880.54		Q04917	100771398	289.171	1312.99		O43240	1715.5
A0A061I1G1	2556.8		P25787	100750876	287.732	1546.44		Q9UBX7	1739.65
A0A061I1H6	1578.64		P13804	100758144	286.67	1944.94		Q9H2R5	1634.99
A0A061I1I8	1212.33		Q96S52	100761041	285.742	2838.58		Q92876	1586.69
A0A061I1J7	2609.14		P36542	100760824	284.267	1804.06		O60259	1651.09
A0A061I1K6	1904.7		Q7L7L0	100750550	284.204	1127.8		Q9UKQ9	1610.84
A0A061I1L2	1868.47		P30086	100753772	282.148	1357.24		P01042	3196.84
A0A061I1M2	2025.46		P14678	100751537	281.749	1534.36		Q8NCW0	2464.21
A0A061I1M5	1610.84		P55058	100771770	279.674	2589.01		P60985	1003.01
A0A061I1N7	2279.06		P53999	100773803	279.645	1236.47		P01602	1075.47
A0A061I1P6	1361.27		Q96C90	100759839	278.665	1111.7		P01599	1075.47
A0A061I1P7	1639.02		P47914	103158593	278.379	1204.28		A0A0C4DH68	1087.54
A0A061I1Q5	3909.33		Q86V81	100756310	278.313	1453.86		Q6GTX8	1759.78
A0A061I1R1	1639.02		O95388	100772232	278.219	1119.83		Q9Y6N6	6944.44
A0A061I1R9	1457.88		Q9P0S9	100763120	276.897	1063.39		Q86UK5	5869.69
A0A061I1S2	2923.12		Q07955	100689086	276.736	1602.79		P18428	2540.7
A0A061I1S6	1791.98		P05386	100757682	276.69	1063.39		P10721	4533.26
A0A061I1T3	1852.37		O75380	100751523	276.161	1071.45		P19256	1610.84
A0A061I1T5	2423.97		Q9GZZ1	100773295	275.782	1284.79		O00292	2077.79
A0A061I1U3	1550.46		P30041	100754867	273.912	1506.18		O95970	2846.64
A0A061I1U6	9492.5		P62306	100758168	271.459	994.957		P01619	1071.44
A0A061I1U8	3848.96		P42677	100752901	270.373	942.631		P32004	5664.39
A0A061I1U9	1848.34		Q15800	100754784	270.355	1779.92		P55268	7842.1
A0A061I1V2	1759.78		P07910	100751290	270.119	1868.46		Q8IYD9	2101.94
A0A061I1V7	1868.47		P20933	100754017	269.598	1997.27		Q6P5S2	1932.88
A0A061I1X0	1079.49		O15372	100751998	269.094	1997.28		P42702	5020.33
A0A061I1Y4	6698.9		P00558	100689467	268.499	2283.07		P15018	1417.62
A0A061I1Z1	1308.94		P49773	100764340	268.442	1180.12		P43627	2005.33
A0A061I1Z2	1087.54		Q9NQX7	100750451	267.312	1687.33		Q8NHK3	2114.01
A0A061I200	2081.81		Q71DI3	100773314	267.077	1977.08		Q14954	1828.21
A0A061I208	7548.28		Q9ULR5	100756683	266.798	1160		Q14953	1828.21
A0A061I215	2266.98		Q9BYC9	100771139	264.545	1204.28		P43629	2391.76
A0A061I248	1643.05		Q16881	100771594	264.483	2613.21		Q9UKR0	1602.79
A0A061I249	882.25		P48643	100757108	263.219	2782.22		Q9P0G3	1679.27
A0A061I250	2190.5		P20042	100750388	262.595	1944.95		P06870	1659.15
A0A061I251	2093.89		P45880	100761812	262.373	1791.98		P20151	1655.12
A0A061I256	2178.42		P25789	100756711	260.463	1655.12		Q9Y337	1783.93
A0A061I257	1852.37		P68371	100689089	259.796	2391.77		P03952	3172.69
A0A061I259	1566.57		P15880	100689058	258.996	1783.93		Q6UW63	2625.24
A0A061I260	4271.6		P14324	100754883	258.057	2295.16		Q7Z4H8	2645.37
A0A061I261	4050.22		O60218	100689318	257.239	1876.52		Q6UWL6	3454.45
A0A061I265	1341.15		Q9UQ80	100767388	257.065	2190.49		Q8IZU9	3736.23
A0A061I269	13079.1		P04908	100750854	256.62	1127.8		Q15726	1160
A0A061I271	1007.04		P62873	100689442	256.536	1973.12		P07288	1655.12
A0A061I287	1075.47		Q96BP2	100758627	256.221	1063.39		P49862	1622.92
A0A061I295	5467.15		P31946	100757122	255.517	1610.84		Q9UEF7	4678.18
A0A061I296	5334.29		Q9GZT3	100759888	254.984	1051.32		Q8WX39	1312.97
A0A061I298	2246.85		Q9NP97	100760283	254.178	990.936		Q96J84	3651.7
A0A061I2B2	4227.34		P25705	100770431	253.849	2842.6		Q8TBQ9	894.327
A0A061I2B3	1844.32		O60869	100763269	252.506	1155.98		A0A087WSZ0	1075.47
A0A061I2C2	1268.69		P18859	100756936	251.557	1039.24		A0A087WSY6	1067.42
A0A061I2C9	1860.42		Q9BS18	100770713	251.333	902.378		A0A0A0MT36	1063.39
A0A061I2D0	4291.75		P35637	100756868	250.621	2685.6		A0A075B6S6	1087.54
A0A061I2F2	3510.82		Q71UM5	100751142	250.343	942.631		P04432	1075.47
A0A061I2F3	1739.66		P50502	100763998	250.263	1864.46		A0A0B4J1Z2	1075.47
A0A061I2G4	1453.85		P56537	100689224	249.053	1590.71		A6NM11	7447.62
A0A061I2G6	1099.62		P48047	100770018	248.91	2041.5		Q5VSP4	1256.61
A0A061I2I4	2295.15		P62995	100756061	248.522	1763.81		Q96MU8	2508.5
A0A061I2I8	2488.37		Q9UNL2	100759016	248.158	1349.19		A0A0C4DH67	1067.42
A0A061I2K0	3241.12		P61106	100751954	248.151	1469.95		A0A075B6S5	1075.47
A0A061I2K2	1860.42		Q99729	100767538	247.43	1478.04		P01597	1075.47
A0A061I2K8	4424.57		Q01081	100766015	246.907	1566.57		P06310	1087.54
A0A061I2L1	1300.89		P0DN76	100766015	246.907	1566.57		P06315	1067.42
A0A061I2L5	1095.59		P62072	100757332	246.365	966.784		A0A0C4DH24	1063.39
A0A061I2M2	1135.85		P55769	100771351	246.101	1119.75		A0A0A0MRZ8	1067.42
A0A061I2N8	2613.16		P51991	100757096	245.903	2130.11		P01601	1075.47
A0A061I2P0	1622.92		Q6P5R6	100750612	245.692	1095.6		Q9GZZ8	1160
A0A061I2R4	813.818		Q01628	100757825	245.605	1240.5		A4D0S4	7693.17
A0A061I2S3	9323.43		P35613	100689246	245.556	1783.96		P11047	7081.31
A0A061I2S4	1465.93		O75531	100765074	245.146	962.758		P13473	2254.9
A0A061I2S6	1486.05		P07711	100768693	244.69	1944.95		Q9UJQ1	1731.6
A0A061I2T3	3212.94		P62316	100757226	244.447	1079.49		Q6UX15	2142.19
A0A061I2T5	1204.28		Q9P003	100760720	244.103	1164.03		P48357	5294.06
A0A061I2U2	1751.73		P62330	100774654	244.013	1308.94		A0A0C4DH55	1083.52
A0A061I2U3	6376.88		O14521	100774657	243.695	1244.53		A0A0B4J2D9	1075.47
A0A061I2U6	2077.79		Q00325	100758020	242.45	2041.56		A0A075B6S4	1075.47
A0A061I2U9	3216.96		P61077	100760666	241.911	1196.23		P18627	2717.82
A0A061I2W1	1872.49		Q9Y291	100774673	240.861	1035.22		P25391	12982.5
A0A061I2W7	1534.36		P30040	100762501	240.834	1651.1		P24043	13171.7
A0A061I2W9	938.606		Q9NYG5	100767345	240.472	942.633		Q16787	14021
A0A061I2X2	1228.43		Q6ZYL4	100772736	239.031	890.302		O15230	15478.2
A0A061I2X7	1433.72		P06493	100766716	238.885	1800.04		P07942	7793.8
A0A061I2Y8	3498.74		Q9NWT8	100770569	238.459	1401.52		Q13751	5322.23
A0A061I2Y9	1111.7		P45973	100689287	238.385	1373.35		Q6JVE9	1308.94
A0A061I2Z4	1276.74		P49720	100756232	238.195	1429.7		P41159	1276.74
A0A061I2Z8	1647.07		P17931	100756046	238.045	1655.11		O75610	2077.79
A0A061I309	4323.93		O43674	100757916	237.837	1365.3		Q8N0V4	2798.33
A0A061I321	2544.72		Q9UI30	100758109	237.729	1180.12		O75473	4255.51
A0A061I326	1119.74		Q99969	100689253	236.662	1260.64		Q9Y693	1409.57
A0A061I332	1711.48		Q02878	100770677	236.599	1775.88		Q86WI0	1490.08
A0A061I337	1856.39		Q02790	100762395	236.489	2448.12		P62502	1260.63
A0A061I340	2500.45		P25788	100758978	235.862	1630.97		Q969E1	914.454
A0A061I344	2645.37		Q9Y266	100771417	235.489	1936.9		Q8N135	2766.12
A0A061I350	9673.62		Q9UBQ5	100766600	234.789	1482.03		Q99538	2347.49
A0A061I351	1115.72		P11279	100689406	234.435	2242.82		Q9BXB1	4432.62
A0A061I352	9520.67		P63208	100757677	234.397	1284.79		Q9HBX8	4497.02
A0A061I357	817.844		P40925	100764352	234.229	1948.97		Q8N6Y2	2379.7
A0A061I382	2741.97		P82663	100766935	233.745	1292.84		A6NCL2	1244.53
A0A061I387	1188.18		Q9NX55	100753787	233.624	1123.77		Q9ULH4	3780.51
A0A061I394	954.707		P55209	100763316	232.666	2178.43		Q8N967	2093.89
A0A061I399	1127.8		P07858	100756995	232.127	1969.1		P16150	2214.63
A0A061I3A0	2593.04		Q96PE2	100753083	231.958	8554.61		Q6UY18	2991.54
A0A061I3A4	1151.95		Q01628	100756685	231.802	1184.15		Q8NI32	1341.14
A0A061I3A5	3080.11		Q16658	100758707	231.651	2589.01		Q2I0M4	1948.97
A0A061I3B5	3909.33		Q9GZQ8	100769810	231.185	1107.67		Q6UWM7	2886.89
A0A061I3C1	1787.96		P43308	100758563	231.184	1341.14		O75019	2572.9
A0A061I3C5	6256.13		Q99643	100689402	230.934	1377.36		Q8N6C8	2371.63
A0A061I3C7	1872.5		P62851	100765587	230.301	1103.65		Q6PI73	2540.7
A0A061I3E6	2118.04		Q9NZ01	100761652	229.26	1852.37		Q8N423	3011.67
A0A061I3E9	918.479		O00422	100760388	227.751	970.833		Q12907	2037.53
A0A061I3F1	1872.49		P42766	100753244	226.161	1095.6		Q08397	2915.06
A0A061I3F2	1449.83		P83881	100754891	225.483	1031.19		P58215	3635.6
A0A061I3G1	2347.49		P27635	100768740	225.186	1465.93		Q8N145	2810.4
A0A061I3G3	2979.46		Q16763	100774405	225.043	1494.1		Q96FE5	3100.23
A0A061I3H3	1634.99		O15173	100773430	224.904	1091.6		Q7L985	3043.88
A0A061I3H6	1880.54		Q6NZ67	100756780	224.83	1212.33		Q6XZB0	2456.18
A0A061I3I3	3555.1		P62701	100760008	224.551	1647.07		Q5VXJ0	2210.63
A0A061I3J1	2005.32		Q99623	100767912	223.998	1594.76		P16233	2476.29
A0A061I3K8	6558.01		P61604	100753142	223.783	1015.09		Q17RR3	2484.35
A0A061I3N9	2500.45		O95178	100774095	223.276	1151.94		Q8N149	2548.75
A0A061I3P9	1272.71		Q96AG4	100758748	222.678	1840.29		P59901	2613.16
A0A061I3Q7	994.961		P08263	100753770	222.254	1498.13		Q8NHL6	3220.98
A0A061I3R4	3341.74		P14550	100689106	222.166	1908.72		O75022	3144.5
A0A061I3R7	954.707		Q9Y241	100766684	221.761	978.859		O75023	2979.46
A0A061I3T3	1083.52		P02545	100757316	221.533	3470.55		Q6JVE5	1377.37
A0A061I3T7	1872.49		P27348	100751694	221.494	1590.72		Q6UWW0	1345.17
A0A061I3T8	1836.26		P43487	100770912	220.789	1494.1		P01130	4066.32
A0A061I3V2	970.81		P17844	100768812	220.502	3080.1		P11150	2613.16
A0A061I3V5	1908.72		Q6NZI2	100756349	218.176	2178.42		P07098	2206.6
A0A061I3V6	1924.82		P68363	100682528	218.06	2419.94		P54315	2484.35
A0A061I3W0	3007.65		Q06055	100772366	218.031	1626.9		P54317	2492.4
A0A061I3W1	2126.09		P48444	100758971	216.973	2661.46		A6NI73	1808.08
A0A061I3X0	862.123		Q9BUV8	100763162	214.711	1099.63		Q8NHJ6	2407.86
A0A061I3X3	3051.93		Q9BRT6	100766851	213.794	1107.68		Q9Y4K0	3720.14
A0A061I3X6	1965.07		Q15365	100771216	213.655	2037.52		Q6JVE6	1357.24
A0A061I3X7	1828.21		P54709	100765669	213.644	1739.65		Q08380	2959.34
A0A061I403	2436.05		Q9NZ45	100772922	213.309	1007.04		P38571	2210.63
A0A061I410	6364.78		Q15019	100772434	211.908	2057.66		P06858	2516.55
A0A061I411	1578.64		P68431	100761562	211.494	1204.28		Q5VYY2	2307.23
A0A061I412	13489.7		P50991	100767849	211.318	2774.17		Q5VXI9	2206.6
A0A061I431	1699.4		Q9H1E3	100761063	211.144	1582.67		Q9H0V9	2005.33
A0A061I432	2625.23		O43852	100750933	211.129	1872.5		P49257	2657.44
A0A061I440	2122.07		Q9UBR2	100689392	210.55	1836.26		A0A0C4DH72	1075.47
A0A061I448	3369.94		O75347	100760678	210.051	974.843		P04433	1067.42
A0A061I451	2552.79		P62273	100771687	209.944	829.922		P01624	1067.42
A0A061I452	2737.93		P49721	100767174	209.9	1413.6		A0A0A0MRZ7	1087.54
A0A061I453	4718.43		Q9P1F3	100769731	209.026	966.78		A0A075B6S2	1087.54
A0A061I462	2271		O14880	100759236	208.622	1216.35		P01593	1075.47
A0A061I467	862.122		P06730	100773768	208.509	1494.11		Q6ISS4	1216.35
A0A061I472	1325.04		Q9BQE3	100682526	208.196	2411.89		Q16363	7942.74
A0A061I495	1087.55		P46777	100770250	207.479	1800.04		Q86YQ2	1325.04
A0A061I4A0	1445.8		P14854	100768457	207.298	958.734		P31025	1312.96
A0A061I4A2	1759.78		Q71UI9	100766018	206.874	1119.74		O14960	1212.33
A0A061I4B3	1465.93		P61326	100766467	206.507	1192.21		P0C6S8	2987.52
A0A061I4D1	2432.01		P35244	100760299	206.4	1091.57		Q29980	2146.22
A0A061I4E6	1482.03		Q13442	100774507	206.29	1333.09		Q14165	1779.91
A0A061I4E7	1852.37		Q9UK45	100772252	205.193	1023.14		P09238	2520.58
A0A061I4F2	1204.28		Q13243	100757287	204.594	1691.35		P39900	2496.43
A0A061I4F3	6413.12		P60602	100757211	203.793	922.502		Q13361	1300.89
A0A061I4F7	2923.12		P52597	100771400	203.787	2254.9		O60487	1469.96
A0A061I4G4	2105.96		P78371	100759253	202.703	2758.07		Q6UWV2	1550.46
A0A061I4I3	3732.2		P39656	100755259	202.59	2379.69		Q7Z6M3	1985.2
A0A061I4I6	2931.17		P36969	100765235	202.113	1397.5		P03971	2858.7
A0A061I4I7	2685.62		P55884	100762979	201.912	3828.83		P21741	1180.13
A0A061I4I9	1763.81		P30626	100751462	201.811	1401.52		P24347	2568.88
A0A061I4J1	1872.49		P0C0S5	100766092	201.015	1119.74		P45452	2500.45
A0A061I4M3	1590.72		P30046	100765163	200.594	1079.49		P09237	1679.27
A0A061I4P1	1236.48		O00767	100750593	200.499	2033.51		Q16653	1598.77
A0A061I4P3	1759.78		P20618	100751285	199.7	1570.59		A6NHM9	2613.16
A0A061I4Q2	1953		Q9UNZ2	100763758	199.676	2101.93		O75121	2250.88
A0A061I4R5	4348.11		P60660	103163795	199.637	1216.36		Q08431	2162.32
A0A061I4R6	2291.13		P98179	100689372	198.323	1232.46		Q9BUR5	1401.52
A0A061I4S3	1763.81		P00167	100774522	198.043	1143.9		Q29983	2146.22
A0A061I4S7	1868.47		O15143	100774796	197.988	2101.94		P03956	2492.4
A0A061I4T7	1192.2		Q9NVD7	100763027	197.969	2101.94		Q9H306	2669.52
A0A061I4T8	2186.47		P62820	100752891	197.96	1429.7		Q9H239	2697.7
A0A061I4U2	2842.61		P00387	100773531	197.675	1816.14		P22894	2484.35
A0A061I4V0	1715.5		P62891	103164481	197.404	769.546		Q9H8L6	4424.57
A0A061I4V4	1522.28		Q9Y2S0	100757843	197.351	1139.88		O95297	1687.32
A0A061I4V6	5704.65		O15371	100769541	197.033	2810.41		Q8TD46	1912.75
A0A061I4V8	2307.23		Q15363	100689307	195.601	1244.55		P11717	10631.7
A0A061I4W8	1172.08		P32119	100689349	195.581	1401.52		Q6Q8B3	1695.37
A0A061I4Y3	2142.19		P27824	100689345	195.225	2983.5		Q13421	3140.48
A0A061I4Z3	1469.96		O95298	100766442	195.137	1087.55		Q1L6U9	1164.02
A0A061I512	7552.24		P61758	100753433	194.925	1393.48		Q14696	1546.44
A0A061I518	1848.33		P48509	100754541	193.36	1622.92		Q641Q3	1856.39
A0A061I523	2488.37		P62158	100762749	193.265	1204.28		P08581	6199.76
A0A061I529	1582.66		P63000	100756792	192.578	1763.77		P51511	3297.48
A0A061I533	2258.92		Q6UW78	100751590	192.493	970.808		Q9ULZ9	3031.8
A0A061I535	2347.48		Q8IUE6	100750653	192.194	1212.32		O60882	2548.76
A0A061I547	1486.06		Q7RTV0	100758913	191.72	1047.29		Q8N119	2894.94
A0A061I563	1618.89		Q9NR31	100763187	190.958	1401.52		Q9Y5R2	3200.87
A0A061I575	9798.41		P09429	100754755	190.832	1469.96		Q9NPA2	2866.76
A0A061I581	1369.32		Q9Y6B2	100760502	190.767	1236.49		Q9NRE1	1655.12
A0A061I589	1868.47		O75821	100763004	190.456	1892.62		P08254	2524.6
A0A061I597	2576.93		P50151	100755995	190.126	878.224		P14780	3450.43
A0A061I598	1345.17		Q6UWH6	100756382	190.106	1393.47		Q2M385	3486.66
A0A061I5A5	1570.58		P05556	100763033	190.022	3848.94		P20645	1719.53
A0A061I5B5	12414.9		Q13148	100769142	189.439	2271		O60721	5028.38
A0A061I5C0	5286		Q8N4H5	100751863	189.435	809.795		Q8NFF2	3108.28
A0A061I5C9	1099.62		P05198	100761915	189.253	1872.49		Q969V3	2870.78
A0A061I5D1	3313.57		P01137	100773359	189.13	1723.6		Q9BZM4	1586.69
A0A061I5D4	1848.34		P07741	100765665	188.865	1329.06		Q96L15	1775.88
A0A061I5D9	1514.24		O60356	100753781	188.796	926.529		Q8WTR8	2572.9
A0A061I5F2	5269.91		O15121	100753569	188.435	1904.7		Q8TDF5	2750.02
A0A061I5F4	1783.93		Q12841	100761843	188.026	1836.27		Q8NC67	2717.82
A0A061I5F5	1900.67		Q9UHV9	100766028	187.941	1224.41		P56730	4126.7
A0A061I5J0	2299.18		Q00688	100757543	187.445	1506.18		Q8WU39	1365.29
A0A061I5J5	1449.83		Q9Y605	100769822	186.907	1107.67		O15146	4102.55
A0A061I5L2	1634.99		P60900	100754440	186.163	1594.74		P25189	1602.79
A0A061I5M9	2419.94		Q9Y224	100769327	185.807	1586.69		Q9BZM5	1594.74
A0A061I5Q0	3631.58		P61970	100753217	185.611	1115.72		O15394	3973.73
A0A061I5Q1	4802.96		P04844	103158732	185.422	3212.93		O14594	5922
A0A061I5U0	3655.73		Q9Y617	100770323	184.689	942.734		Q5SSG8	2882.83
A0A061I5U7	2375.66		P40227	100754913	184.283	2741.97		Q9H195	5583.86
A0A061I5V1	4468.85		P36873	100774547	183.795	1985.2		Q99972	2633.29
A0A061I5V5	1852.37		Q00765	100753505	183.129	1365.3		P32418	4521.18
A0A061I5W2	2053.64		P61604	100766036	183.032	1015.09		Q96KJ4	3430.3
A0A061I5X0	5390.66		P67870	100763034	182.564	1469.96		Q2TV78	3482.64
A0A061I5X9	1510.21		Q9Y4L1	100689308	182.305	4625.84		Q9NR99	11988.2
A0A061I5Y6	1240.51		P40121	100774775	182.029	2009.35		Q8TD07	1663.17
A0A061I5Y7	1860.41		Q9HB71	100752498	181.134	1655.11		Q9UPR5	4311.86
A0A061I5Z4	1027.17		Q9UBI6	100757536	180.737	894.327		Q9BRK3	2383.71
A0A061I5Z6	1993.25		Q9BUJ2	100772778	180.19	3430.37		Q969H8	1300.89
A0A061I603	2919.09		P11802	100760122	180.18	1824.19		Q02083	2049.61
A0A061I616	1554.49		Q9UBU8	100765879	179.854	1550.51		P57103	4336.02
A0A061I618	2327.36		Q9H8S9	100771226	179.411	1473.98		P17050	2258.93
A0A061I630	5020.32		P17987	100689476	179.104	2842.6		Q13508	2170.37
A0A061I632	1896.64		P61086	100764110	178.816	1409.57		Q9BZM6	1586.69
A0A061I635	1554.49		P62280	100763967	178.628	1240.51		Q93070	1868.47
A0A061I636	2343.46		P56556	100750797	178.403	1119.76		Q8TB73	2890.91
A0A061I638	2186.47		Q96D15	100755345	177.904	1912.75		Q9UMX5	1296.86
A0A061I647	2782.23		P18085	100769922	177.55	1329.07		Q92859	6485.56
A0A061I653	1912.74		P08263	100753172	177.38	1494.11		P0CAP1	2480.33
A0A061I656	1143.9		Q13247	100771875	177.318	1655.16		Q9UK23	2677.56
A0A061I657	3599.38		P14866	100768344	177.166	2267.04		Q7Z3B1	2029.48
A0A061I659	1787.96		P04843	100762811	176.926	3055.95		P52961	1920.8
A0A061I663	3059.98		Q14974	100762896	176.511	4130.72		O00533	5467.15
A0A061I667	2323.34		P50238	100754628	175.627	914.453		O14931	1413.6
A0A061I673	1369.32		Q8N726	100764983	175.131	1449.8		Q00604	1139.87
A0A061I687	4798.94		P42771	100764983	175.131	1449.8		O96009	2295.15
A0A061I695	1123.77		P28074	100769586	174.676	1663.17		P41271	1333.09
A0A061I6C2	1514.23		Q7L1Q6	100758868	174.352	2291.13		P13591	4058.26
A0A061I6C3	2617.19		P99999	100757098	174.089	1027.16		Q99435	3889.2
A0A061I6C6	5334.32		P21980	100759289	173.941	3365.91		P30990	1288.82
A0A061I6E0	890.302		P22692	100772587	173.926	1626.94		O94856	6026.67
A0A061I6E3	1312.97		P36405	100757638	173.893	1337.12		Q4KMZ8	1437.75
A0A061I6F5	1180.13		Q15691	100751441	173.588	1739.65		Q9NZ94	4018.01
A0A061I6G0	1940.92		P25786	100773907	173.583	1663.17		Q8N0W4	3889.2
A0A061I6I6	2138.16		P04899	100689068	173.579	2033.51		Q8TCU5	5092.79
A0A061I6J1	1003.01		P47985	100759002	173.387	1534.37		Q14957	5567.77
A0A061I6J4	5962.28		Q13185	100689443	173.345	1341.14		Q15155	5523.49
A0A061I6K7	1039.24		P38919	100757133	173.165	2258.93		P48745	2041.55
A0A061I6L1	2850.65		P23434	100765652	172.95	1288.81		Q8NG41	1107.67
A0A061I6M9	1864.44		Q9NRX4	100761523	172.928	1103.65		O15118	5748.92
A0A061I6N8	2850.65		O75340	100750445	171.706	1373.35		O15130	1059.37
A0A061I6Q3	8059.49		P06753	100763482	171.463	1751.73		Q15818	2343.46
A0A061I6Q8	3905.3		Q86TS9	100764474	171.23	854.095		Q9HCQ7	1393.47
A0A061I6T5	1852.37		Q9Y4Y9	100764270	170.709	970.808		P01303	994.961
A0A061I6T8	1011.06		Q15714	100769471	170.668	1180.44		P58400	2383.71
A0A061I6U5	1844.31		Q14019	100772395	170.472	1176.1		P29120	3635.6
A0A061I6U6	1904.69		P50213	100754480	170.207	2142.18		Q92692	2770.14
A0A061I6V0	3043.87		P61009	100753146	170.049	1329.07		Q9NQS3	2814.43
A0A061I6V7	1767.83		P68036	100750565	170.014	1224.41		P01138	1574.61
A0A061I6Y0	1852.37		P27701	100772417	169.888	1691.35		Q8N2Q7	3985.81
A0A061I6Z3	2931.15		P52209	100765199	169.744	2548.75		P08949	1091.57
A0A061I6Z8	1969.1		P31431	100760006	169.19	1417.62		Q5H8A3	1220.38
A0A061I701	1679.27		O75607	100751292	168.979	1308.94		P48645	1304.92
A0A061I705	1896.64		O60739	100774503	168.864	1059.37		Q96PB7	2528.63
A0A061I707	1808.08		Q7L7L0	100759151	168.853	1127.8		Q6P988	2601.08
A0A061I720	2077.79		P51665	100761962	168.307	1892.62		P61916	1212.33
A0A061I726	1397.5		P45877	100774301	168.264	1329.08		Q6UXI9	2878.83
A0A061I734	2874.81		P60468	100768703	168.202	990.933		Q9Y639	2206.6
A0A061I738	1405.55		P09661	100771086	167.674	1630.97		P16519	3172.68
A0A061I751	3196.84		P61803	100767387	167.178	1059.37		A6NFY4	2283.09
A0A061I759	1059.37		P50395	100765873	167.013	2395.79		O00634	2939.2
A0A061I764	5322.24		Q9P1U0	100753139	166.927	1099.62		Q9HB63	3132.43
A0A061I768	1848.34		P50995	100752736	166.613	2629.26		O60391	4802.95
A0A061I770	1884.57		Q9UII2	100771468	166.52	1031.19		P69849	5523.49
A0A061I785	2597.06		Q04837	100772064	166.374	1200.26		Q04721	10551.2
A0A061I787	2387.73		Q16864	100752884	166.263	1083.52		Q9UM47	9947.33
A0A061I7A1	1961.05		P62888	100752001	166.127	1143.89		Q9UHC9	6074.97
A0A061I7A6	4774.77		P19404	100757242	165.997	1675.24		Q9HC58	3196.84
A0A061I7A7	3221		P35544	100755019	165.977	1139.85		Q71RS6	2617.18
A0A061I7B9	1506.18		Q14847	100765803	165.81	1437.77		O76036	1828.21
A0A061I7C2	10168.8		P15559	100760905	165.692	1707.45		O95944	1715.5
A0A061I7C3	1091.57		Q99714	100757689	165.492	1655.11		Q12879	6497.65
A0A061I7C7	1341.14		Q04760	100764266	165.341	1345.17		Q13224	6578.15
A0A061I7D6	3764.42		P52298	100750917	165.265	1232.46		O95631	3035.82
A0A061I7E3	1582.66		P18848	100689386	163.838	2005.33		Q8WUJ1	1667.19
A0A061I7E5	1844.31		Q9Y696	100758280	163.285	1671.22		Q99574	2254.9
A0A061I7E6	2287.11		O75368	100774610	163.242	1063.39		Q8NET5	1691.35
A0A061I7F7	1618.9		P63098	100773706	163.153	1248.56		Q5JS37	2001.3
A0A061I7I0	1216.36		P21912	100771246	163.133	1808.08		O95897	2432.02
A0A061I7I2	6380.9		O75251	100766693	163.092	1486.05		A6NHN6	2387.74
A0A061I7I5	2701.72		O15260	100772015	162.964	1687.33		P01178	1107.67
A0A061I7J2	1848.34		Q9Y6X1	100772255	162.598	870.174		P01185	1264.66
A0A061I7J3	1904.69		O60493	100769734	162.317	1256.61		Q99519	2275.03
A0A061I7K0	2653.42		P49591	100689195	162.078	2762.09		Q9NPE2	1775.88
A0A061I7M2	2186.47		P36543	100755187	162.016	1514.24		Q8NFZ4	3965.68
A0A061I7M5	1019.11		Q14696	100759548	161.941	1514.24		Q8NFZ3	3889.2
A0A061I7M7	1860.42		Q6UXH1	100689097	161.354	2005.33		O15399	5982.38
A0A061I7M8	994.961		O60925	100752168	161.309	1095.6		Q05586	4380.3
A0A061I7N1	986.909		Q16553	100768302	160.897	1151.94		Q5JPE7	5704.64
A0A061I7N8	12781.2		Q9UKD2	100750586	160.796	1566.57		P39877	1160
A0A061I7P1	1284.78		Q14011	100689075	160.76	1296.86		O15496	1268.69
A0A061I7P8	2222.7		O43920	100770445	160.752	1031.19		Q13093	2379.69
A0A061I7Q5	2544.73		O60783	100752801	160.687	1119.75		P05120	2275.03
A0A061I7Q6	1425.68		Q9H3M7	100756038	160.368	2210.62		Q6UXH9	3502.77
A0A061I7R9	1771.86		P14406	100767351	160.019	938.606		P55085	2202.57
A0A061I7S6	1872.49		Q9BRK5	103159168	159.989	2057.66		Q6UWI2	1852.36
A0A061I7U9	2496.42		P21796	100765792	159.251	1743.68		Q9BZA7	6026.66
A0A061I7V0	1280.76		O15392	100689366	159.213	1176.1		Q9BZA8	5998.48
A0A061I7W5	1852.37		P59998	100756023	159.025	1284.79		P01127	1574.62
A0A061I7X9	3438.36		Q15014	100767218	158.781	1763.81		Q15084	2375.66
A0A061I7Y2	2617.18		P37837	100689344	158.554	1961.05		Q86YL7	1256.61
A0A061I7Y3	2991.54		P06858	100689191	158.543	2508.5		A6NHN0	2524.59
A0A061I802	1860.42		P51153	100765716	158.47	1558.5		Q8NCC3	2262.95
A0A061I812	3929.45		Q15181	100769185	157.823	1767.83		Q15113	2411.88
A0A061I819	2476.3		P05091	100772225	157.436	2303.24		P42785	2601.08
A0A061I822	1920.8		P46934	100755507	157.404	4167.12		Q9UHG2	1651.09
A0A061I824	2625.24		O43181	100773999	157.043	1312.97		P29122	4505.08
A0A061I829	2021.43		O00571	100764307	156.778	3269.29		Q8NBP7	3390.05
A0A061I830	3007.64		P01106	100773301	156.653	1735.69		Q8NBM8	2593.03
A0A061I842	1397.5		P21810	100771022	156.575	2089.86		Q9BQ51	1703.43
A0A061I850	1115.72		P23588	100758911	156.287	3084.13		Q15116	1763.8
A0A061I851	3382.01		Q9NRP0	100753091	154.786	1204.28		Q9GZP0	2093.89
A0A061I864	3361.88		Q969L4	100759318	154.622	1095.6		Q5VY43	4778.79
A0A061I868	1598.77		P56378	100767934	154.6	846.022		Q5R387	1204.28
A0A061I871	1868.47		P40926	100763194	154.348	2021.42		P41586	2488.38
A0A061I885	978.859		P28062	100751746	153.961	1695.38		Q9NPG4	5370.53
A0A061I888	1469.95		Q9H444	100759419	153.916	1369.33		Q96QU1	8474.09
A0A061I890	1337.11		Q12907	100772915	153.577	2037.53		Q96JQ0	13880.1
A0A061I899	6014.58		Q9P0J0	100762893	153.521	1473.96		Q9Y5H9	4420.54
A0A061I8A1	2230.75		P62805	100774182	152.83	1481.99		Q9Y5H8	4428.59
A0A061I8A2	2589		Q16629	100758380	152.741	1550.47		Q9UN74	4416.51
A0A061I8A6	17080.4		Q9NZ81	100766907	152.231	1155.98		Q9Y5I0	4428.59
A0A061I8A7	1872.49		P83881	100758569	152.126	1031.19		Q9Y5E7	3816.74
A0A061I8B1	1779.91		Q10589	100689092	151.641	1421.64		Q9Y5F1	3804.66
A0A061I8B4	6397.01		P61163	100750704	151.634	2118.04		Q9Y5E9	3816.74
A0A061I8C2	4404.44		P13995	100770086	151.538	2013.38		Q9Y5I4	4658.04
A0A061I8D5	1180.13		P17568	100754222	151.509	1155.98		Q9Y5H4	4352.11
A0A061I8F1	4943.84		P49459	100768509	150.715	1055.36		Q9Y5G8	4352.11
A0A061I8G4	2363.58		P24539	100774535	150.49	1639.02		Q9Y5G6	4356.14
A0A061I8H7	3031.8		A8MTT3	100757044	150.454	926.531		Q9Y5G5	4356.14
A0A061I8I4	2440.07		Q15382	100768233	150.28	1325.04		Q9Y5H3	4372.24
A0A061I8I9	1079.49		P61158	100759010	150.086	2287.11		Q9Y5F8	4344.06
A0A061I8K0	13123.4		Q99536	100752920	149.633	1767.86		Q9Y5F6	4404.44
A0A061I8K2	2444.09		O00303	100769028	149.351	1675.27		O60245	4907.61
A0A061I8M4	1047.29		Q96I99	100752265	149.338	2271		Q9UKZ9	2275.03
A0A061I8M5	1900.67		O15212	100750607	149.137	1115.72		Q9Y5G4	4356.14
A0A061I8Q6	1067.42		P10451	100769547	149.107	1812.12		Q9Y5H2	4368.21
A0A061I8R4	1433.73		Q9Y383	100767953	148.732	2371.63		O60330	4356.13
A0A061I8U6	3325.64		Q9Y6A9	100762175	148.621	1256.59		Q9Y5G1	4344.06
A0A061I8U9	2802.36		P18621	100769775	148.598	1345.17		Q9Y5G0	4319.91
A0A061I8V2	1852.37		Q969E8	100756047	148.192	1397.49		Q9UN70	4364.19
A0A061I8V8	2460.19		O00762	100760884	148.027	1329.07		Q9Y5F7	4380.29
A0A061I8W0	1614.87		Q9BTM1	100757684	148.026	1131.82		Q08174	4871.38
A0A061I8W4	2967.4		Q9BUN8	103158862	147.389	1147.97		O95206	4911.62
A0A061I8W9	1876.51		Q16718	100760870	147.129	934.595		Q9HC56	5583.88
A0A061I8Y4	1888.59		Q9UL46	100760978	146.607	1566.57		Q92824	8091.69
A0A061I8Y8	2057.66		Q99541	100756213	146.406	2343.46		Q16549	3764.41
A0A061I935	1570.59		P10412	100761846	146.401	1614.85		Q9NZQ7	1771.86
A0A061I938	8043.39		Q9NRQ5	100753911	146.328	1055.32		Q9NRA1	1993.25
A0A061I947	2826.5		O76095	100766005	146.298	1192.2		P16284	3575.22
A0A061I949	3744.29		P51970	100770579	145.61	1296.87		P0DJD8	2166.34
A0A061I958	1715.5		Q13541	100769654	145.257	1075.47		P10720	1023.14
A0A061I960	2303.21		P61353	100768273	145.034	1151.95		P23219	3015.7
A0A061I968	854.075		O75955	100763504	144.699	2327.36		Q6UY27	1059.37
A0A061I971	2266.98		P51148	100754413	144.616	1473.98		P04085	1453.85
A0A061I979	2472.28		P63272	100752824	144.583	1075.47		P13667	3200.87
A0A061I988	3096.2		P82909	100770556	144.508	1019.11		P01213	1626.94
A0A061I994	6654.63		Q96HR3	100751133	144.506	1127.82		Q9Y5I3	4428.59
A0A061I998	1252.59		Q9Y284	100768419	142.857	1031.19		Q9Y5H6	4428.59
A0A061I9A7	1031.19		Q9BVK6	100769941	142.855	1534.37		Q9Y5H5	4428.59
A0A061I9B1	2222.7		P01034	100766583	142.764	1168.05		Q9UN75	4392.36
A0A061I9B4	2234.78		P33316	100761578	142.702	1417.64		Q9Y5E4	3804.66
A0A061I9B9	2226.73		P62875	100754830	142.662	874.2		Q9Y5F2	3812.71
A0A061I9C0	1377.37		O95406	103160710	142.617	1184.16		Q9Y5E8	3772.46
A0A061I9C9	5443		P41236	100760735	142.554	1300.9		Q9Y5G2	4352.11
A0A061I9E6	1864.44		Q14061	100758878	142.465	858.098		Q9UN71	4319.91
A0A061I9F4	2379.69		P00338	100764142	141.712	1944.95		Q9UHG3	2637.31
A0A061I9G8	3820.77		Q9UMS4	100751402	141.689	2709.76		P0DJD9	2166.34
A0A061I9G9	2202.57		Q9NX14	100689361	141.615	1212.33		Q96PD5	2923.11
A0A061I9H4	2609.13		Q8NI22	100764995	141.278	1188.18		Q9HCL0	5173.29
A0A061I9I8	1896.64		Q03013	100757858	141.142	1482.03		Q8TAB3	5225.62
A0A061I9J6	2774.17		P13667	100753458	140.581	3188.79		Q9Y5H7	4372.24
A0A061I9M1	1357.24		P38646	100689405	140.463	3337.72		Q9Y5I1	4424.57
A0A061I9M2	2472.28		Q9Y6D0	100771635	140.369	982.885		Q9Y5E5	3804.66
A0A061I9M4	934.58		Q04900	100751988	140.095	1401.52		Q9UN66	3828.82
A0A061I9N4	910.428		Q15125	100765639	139.95	1530.34		Q9Y5E1	3812.71
A0A061I9Q4	1864.44		O43677	100766880	139.743	910.429		Q9H158	4480.92
A0A061I9R1	2902.99		O95777	100756548	139.476	990.934		Q9Y5H1	4356.14
A0A061I9S5	1232.46		Q9Y5V0	100766413	139.206	910.428		Q9Y5G9	4352.11
A0A061I9S9	1844.31		Q96CW1	100773058	138.734	2355.54		Q7RTW8	5245.75
A0A061I9T1	5604		P55072	103161970	137.995	3848.95		Q7RTY7	5169.26
A0A061I9T5	2560.83		Q9NUG6	100754797	137.97	1139.88		P83859	1151.95
A0A061I9U3	1079.49		Q9BWH2	100754819	137.873	1449.82		Q8IVL5	3454.47
A0A061I9U4	1948.97		Q9NS69	100774120	137.767	1176.1		P13674	2754.05
A0A061I9V0	1643.05		O43169	100760422	137.7	1196.23		Q9BSG0	1361.27
A0A061I9V2	2685.62		P12268	100689398	137.047	2770.13		Q9P2E7	4790.87
A0A061I9W3	4710.37		O75489	100761333	136.733	1663.18		Q9Y5E6	3808.69
A0A061I9W5	1127.8		P22087	100765730	136.6	1985.19		Q9Y5E3	3800.64
A0A061I9X1	2822.48		P67812	100752256	136.511	1325.04		Q9Y5E2	3796.61
A0A061I9X9	4331.97		Q15417	100773931	135.936	1932.87		Q9UN67	3824.79
A0A061I9Y8	1312.97		Q9Y277	100774187	135.687	1743.68		Q9NRJ7	3728.18
A0A061I9Z4	1590.72		P84085	100759676	135.554	1260.64		Q9Y5G7	4356.13
A0A061I9Z6	2858.71		P54849	100753041	135.22	1248.56		Q9Y5G3	4336.01
A0A061I9Z9	1498.13		Q9BTL3	100770192	135.124	1079.5		Q9Y5F9	4348.08
A0A061IA08	3076.08		Q01518	100774682	134.983	2512.52		Q32P28	3567.18
A0A061IA12	1506.18		O14548	100759281	134.981	1063.39		Q96FE7	1663.17
A0A061IA16	2379.69		O00193	100756062	134.566	1333.09		Q7Z4N8	2794.3
A0A061IA24	1461.9		P46777	100757036	134.21	1800.04		P18509	1312.96
A0A061IA26	1888.59		O43617	100758455	134.157	1329.07		P09466	1329.07
A0A061IA29	1284.79		P0C7P0	100755651	134.074	1155.97		Q13219	7153.77
A0A061IA32	4114.61		Q9BWJ5	100756721	133.964	950.684		Q8WXA2	1111.7
A0A061IA34	1667.2		Q8WUH6	100761080	133.934	1067.41		B3GLJ2	998.989
A0A061IA37	1872.49		A6ZKI3	100750952	133.908	1051.32		O14917	5269.89
A0A061IA52	1747.71		P50579	100755552	133.601	2528.62		Q8N6Y1	4432.62
A0A061IA63	3462.51		P17302	100689077	133.596	2142.19		Q9UN73	4428.59
A0A061IA73	5636.21		P53611	100762868	133.55	1936.9		Q9UN72	4376.26
A0A061IA74	13811.7		Q8TCT9	100757312	133.467	2101.94		Q9Y5I2	4420.54
A0A061IA83	2681.59		P17980	100689203	133.454	2383.71		Q9Y5F3	3897.25
A0A061IA94	2721.85		P41250	100751073	133.312	3386.05		Q9Y5F0	3816.74
A0A061IAA1	2746		P53597	100751457	132.891	1997.27		Q9Y5H0	4356.13
A0A061IAA5	2504.48		O15355	100768018	132.687	2665.5		Q8NB37	1490.08
A0A061IAA7	3438.36		P09496	100758987	132.676	1168.09		P20742	6570.09
A0A061IAB4	1248.56		Q8WVC6	100759055	132.496	1534.36		Q86UN2	2379.69
A0A061IAC0	3176.72		P62899	100755951	132.119	1107.67		Q86UN3	2295.15
A0A061IAD1	2162.31		P61088	100752830	132.025	1465.91		Q13308	4911.64
A0A061IAE9	2572.9		P54727	100763817	131.598	1997.29		Q96A99	2528.62
A0A061IAF0	2902.99		Q01628	100752397	131.495	1260.62		Q6UX71	2733.92
A0A061IAF2	1812.11		O00231	100773369	131.191	2303.21		Q9NRI6	737.336
A0A061IAF9	1840.29		P52943	100771081	131.07	1441.77		Q5JQD4	886.276
A0A061IAG7	1876.51		Q96I36	100772471	130.95	833.947		P10082	994.962
A0A061IAJ7	1329.06		Q9Y2Q5	100758275	130.905	1107.67		Q6ISU1	1735.62
A0A061IAK6	1377.37		Q14498	100757502	130.538	2737.95		P49190	2818.46
A0A061IAK8	4247.45		P35222	100773307	130.525	3748.31		P23468	8301.01
A0A061IAL1	1614.87		P61006	100760856	130.524	1437.75		Q16827	5499.36
A0A061IAM1	1308.94		Q16543	100760178	130.476	2130.12		Q13332	8445.92
A0A061IAM3	2733.92		Q13257	100753081	130.446	1429.7		P23471	9923.21
A0A061IAM4	1643.05		P52434	100769706	130.225	1208.31		A1KZ92	6493.62
A0A061IAN7	3188.78		Q9BTT0	100751239	130.103	1610.85		Q92626	6558.02
A0A061IAP0	5950.18		O95168	100762129	130.031	1123.78		P21246	1280.76
A0A061IAQ4	1699.4		P62487	100754072	129.55	1417.61		Q92932	4690.24
A0A061IAQ7	1361.27		P60228	100771190	129.499	2395.8		P23467	8643.17
A0A061IAR2	13163.6		P52292	100768235	129.413	2733.92		Q12913	5986.41
A0A061IAS1	1047.29		Q9BVC6	100774426	129.359	1578.64		O14522	6405.06
A0A061IAS2	1465.93		Q5XKP0	100759422	129.357	1083.52		Q16769	2057.66
A0A061IAS3	1695.38		P30536	100768847	129.219	1329.06		O00391	3611.45
A0A061IAT4	2858.71		Q9NX18	100772110	128.997	1264.66		Q92729	6425.19
A0A061IAT5	2987.51		P16989	100774412	128.803	1796.03		P26022	2138.16
A0A061IAU5	2931.17		Q1ZZU3	100754454	128.684	1011.11		P02812	2279.04
A0A061IAU6	2452.15		Q15631	100689410	128.68	1522.29		Q92954	6256.1
A0A061IAU9	2142.19		P30048	100773693	128.562	1639.02		Q7RTY5	1924.82
A0A061IAY0	1514.23		Q7L2H7	100768213	128.537	2109.99		Q6UWB4	2021.43
A0A061IAY5	3587.3		Q15233	100757453	127.993	2504.48		P41222	1369.32
A0A061IAZ0	1969.1		P41091	100769010	127.944	2504.47		Q15238	1953
A0A061IAZ4	1796.01		P62341	100768242	127.935	1389.45		Q03431	2991.54
A0A061IB09	1771.86		Q9NVA2	100752472	127.564	2331.39		P12272	1316.99
A0A061IB20	1876.52		O95433	100760684	127.414	1965.08		P18433	3832.85
A0A061IB21	2085.83		P20700	103161362	127.369	2436.1		P23469	3422.27
A0A061IB22	2983.49		P05114	100771681	127.365	994.96		P10586	8280.88
A0A061IB46	1610.84		Q04941	100758858	127.3	1212.33		P23470	6421.16
A0A061IB50	926.53		P61289	100762340	126.655	1626.95		Q9HD43	5092.78
A0A061IB54	1478.01		P47756	100755876	125.989	1880.53		Q15262	6397.01
A0A061IB58	4247.45		P62491	100767114	125.972	1473.98		P53801	1329.07
A0A061IB60	2423.96		P11388	100689304	125.808	6747.23		P81277	954.707
A0A061IB69	2287.1		P83876	100760868	125.668	1176.11		Q7RTY9	1884.57
A0A061IB73	2737.95		Q12834	100767761	125.629	2613.16		Q9UQ72	1953
A0A061IB91	4746.61		O14944	100771728	125.451	1256.61		P11465	1953
A0A061IBA5	3140.48		P31948	100689413	125.446	2790.28		Q16557	2327.36
A0A061IBB8	2319.3		P16070	100750640	125.312	3547.05		Q00889	2355.54
A0A061IBC4	2432.01		P49755	100759613	124.937	1940.88		C9JH25	4223.28
A0A061IBD3	1365.29		Q9HCN8	100775047	124.887	1486.05		O95084	2146.22
A0A061IBE5	1011.06		O43809	100755858	124.831	1538.39		A4D1T9	1550.46
A0A061IBE7	3047.9		O75845	100752960	124.727	1808.09		A8MTI9	2114.01
A0A061IBF3	5676.47		Q9NX20	100756893	124.668	1614.87		Q2L4Q9	2830.52
A0A061IBF9	2854.68		O00410	100764714	124.491	4907.63		P08575	5853.59
A0A061IBG2	958.733		Q86SQ9	100767025	124.332	1973.13		P28827	6449.34
A0A061IBG4	1981.17		O60613	100750444	124.123	1256.61		Q16849	4545.32
A0A061IBG5	3534.98		Q07666	100754970	123.646	2387.73		Q9UMZ3	9991.66
A0A061IBG7	2613.16		P61619	100767375	123.616	2520.57		Q15256	3249.17
A0A061IBH4	5873.71		P48507	100750530	123.613	1558.53		Q6ZRP7	3414.21
A0A061IBI0	4967.98		Q01105	100766742	123.17	1944.94		P15151	2283.07
A0A061IBI5	1868.47		Q6DKI1	100769012	122.892	1594.74		O60894	1200.26
A0A061IBJ0	2786.25		Q96DE5	100759455	122.786	1047.29		O60895	1308.94
A0A061IBJ7	8268.83		P60520	100767407	122.661	1075.47		Q15109	2230.74
A0A061IBK1	1578.64		O95139	100765445	122.518	1119.75		O60896	1200.25
A0A061IBK2	2488.37		Q16850	100762189	122.122	2629.26		Q15293	1936.9
A0A061IBK7	1622.92		P61513	100759247	121.924	974.834		Q92781	1884.57
A0A061IBL7	1771.86		Q15046	100766627	121.73	3124.38		Q14257	1880.55
A0A061IBM0	990.935		Q13547	100752721	121.72	2544.73		Q6UW15	1308.94
A0A061IBM4	10390.2		P62750	100767286	121.434	1232.46		P02753	1413.6
A0A061IBM5	3921.4		Q08380	100767541	121.231	2915.07		P78509	14532.3
A0A061IBM7	1526.31		Q15773	100766182	121.169	1598.77		Q96D15	1924.82
A0A061IBM9	1083.52		Q9GZS3	100755344	120.476	1832.24		P05451	1272.71
A0A061IBN1	1771.86		P46778	100753593	120.357	1248.56		Q06141	1308.94
A0A061IBN6	1832.24		Q9HAV7	100768386	119.927	1473.98		P00797	2238.8
A0A061IBP2	1168.05		Q9BR84	100764753	119.432	1188.33		P10745	5624.12
A0A061IBP5	2057.66		P08134	100774717	119.013	1381.4		Q9HD89	1039.24
A0A061IBP6	2109.99		Q16576	100752761	118.975	2315.28		Q99969	1260.64
A0A061IBQ0	2572.91		Q9UI09	100757306	118.662	1204.28		Q6H3X3	1948.97
A0A061IBQ1	1848.34		P34897	100754714	118.321	2633.29		Q9BQ08	1051.31
A0A061IBQ4	1880.54		Q13126	100761485	118.2	1743.68		Q6NUM9	3059.97
A0A061IBR0	1852.37		P61160	100752591	118.004	2190.5		P04090	1349.19
A0A061IBR8	3059.97		P38571	100759060	117.997	2202.58		P04808	1349.2
A0A061IBT6	2258.93		Q8WUH1	103160311	117.812	1055.35		Q5VY80	1594.74
A0A061IBT9	1783.93		O00264	100769956	117.487	1308.95		O95980	4513.13
A0A061IBU2	3643.65		P61956	100759487	117.468	986.911		P48304	1272.71
A0A061IBV2	918.478		P17096	100689040	117.405	1204.26		Q9BYZ8	1240.51
A0A061IBV4	2758.07		P53680	100764194	117.373	1176.11		Q8WXF3	1176.1
A0A061IBW0	1695.37		Q9BW83	100772135	117.339	1353.22		Q8IUW5	1695.37
A0A061IBX0	1188.18		Q96KB5	100755573	117.02	1904.69		O75787	2013.38
A0A061IBX2	1433.73		Q9Y296	100758891	116.843	1486.06		Q5W5W9	1300.89
A0A061IBX9	918.479		P04818	100754276	116.52	1840.29		P07949	5088.76
A0A061IBY3	986.908		Q9ULV4	100754313	116.515	2593.03		Q6NW40	2363.58
A0A061IBY5	4026.06		Q9Y6C9	100764518	116.475	1763.81		Q96B86	2415.91
A0A061IC13	1944.95		Q06323	100761736	116.456	1602.8		Q6ZRI8	2806.38
A0A061IC26	4211.22		P00505	100762838	116.071	2335.41		Q9HB40	2423.97
A0A061IC41	2512.54		P30044	100758393	116.07	1461.9		Q7Z5B4	2089.86
A0A061IC46	6904.19		Q9Y3D8	100768838	115.717	1296.87		Q6ZVN8	2319.3
A0A061IC47	1333.09		O95388	100755834	115.665	1707.48		Q8TEB7	2327.35
A0A061IC63	2629.27		Q4VC31	100767366	115.547	1228.43		Q8NC42	2214.64
A0A061IC65	2343.46		P48739	100772348	115.246	1695.38		Q8N7C7	1832.24
A0A061IC68	1868.47		Q9Y5J6	100759766	115.098	1007.04		Q9ULK6	2367.61
A0A061IC80	1264.66		P08754	100689072	115.012	2029.48		P60153	1429.71
A0A061IC86	958.732		Q9NYL9	100764304	114.666	2021.43		P61278	1071.44
A0A061IC89	2995.57		P37108	100761457	114.621	1047.3		P08294	1570.59
A0A061IC93	2222.7		Q8TED1	100775000	114.573	1445.8		Q9NWH7	2568.89
A0A061IC99	3088.15		Q96FX2	100768092	114.22	934.581		Q6UW49	2013.38
A0A061ICA0	2323.34		Q96CS7	100770793	114.046	1494.11		O75830	2234.78
A0A061ICA2	2649.39		Q14247	100772651	113.9	2818.45		Q14515	3277.35
A0A061ICA6	5040.45		P11766	100767929	113.762	2109.98		Q5BIV9	1212.32
A0A061ICB3	4621.82		Q9Y3I0	100753929	113.489	2637.31		Q96GP6	4106.56
A0A061ICC0	3760.38		Q15293	100769935	113.454	1268.75		Q14162	3945.54
A0A061ICC1	1796.01		O75792	100762806	113.414	1860.41		A2VEC9	21323
A0A061ICD7	3840.9		O43175	100774394	113.33	2750.01		Q13291	1953
A0A061ICE0	1047.29		Q5EE01	100761050	113.28	950.683		O94933	4537.29
A0A061ICE2	3068.03		O00232	100767177	113.011	2440.08		P01242	1478.01
A0A061ICE5	1530.34		P33947	100765889	112.684	1457.88		Q99523	3949.58
A0A061ICE9	1610.84		O95881	100753389	112.648	1288.81		Q92673	9516.67
A0A061ICF2	1091.57		Q07065	100766532	112.647	2862.74		O43291	1618.89
A0A061ICF4	1377.37		P47914	100760923	112.608	1252.58		Q9BUD6	1936.89
A0A061ICG1	1478		O95336	100774660	112.588	1260.67		Q9H4F8	2351.51
A0A061ICG2	1401.52		P28482	100759514	112.537	2005.34		Q96PQ0	5269.9
A0A061ICG5	2653.42		P54922	100761196	112.283	2061.68		Q86U17	2303.21
A0A061ICH4	1091.57		Q9Y265	100761458	112.193	2440.07		Q8IW75	2271.01
A0A061ICH8	2939.22		Q9NRX1	100750394	111.999	1614.87		Q86WD7	2283.08
A0A061ICH9	1908.72		P51858	100761454	111.829	1558.51		Q6UDR6	1003.01
A0A061ICJ6	3035.82		P56211	100765476	111.499	990.941		Q13103	1453.86
A0A061ICK0	3953.6		O00488	100769424	111.347	1143.9		Q8TB22	3768.44
A0A061ICK2	2013.38		P08195	100689315	111.249	2750.05		Q9P246	3607.43
A0A061ICK7	2701.72		Q99848	100769390	111.237	1836.27		Q9Y3P8	1393.47
A0A061ICL1	1840.29		P60059	100772250	111.229	1228.4		A6NGZ8	1003.01
A0A061ICL2	5640.23		O95299	100767451	111.146	2166.33		Q5TF21	4416.52
A0A061ICL6	3317.6		P15927	100764034	110.488	1695.37		P01241	1478.01
A0A061ICM0	1280.76		Q9BYD1	100763748	110.404	1321.02		Q9BQB4	1461.9
A0A061ICP6	1453.85		Q15041	100752286	110.133	1687.3		P49223	962.759
A0A061ICQ0	1848.34		Q9P0L0	100758387	110.1	1727.57		Q8TCT7	2987.51
A0A061ICQ1	982.886		O95807	100752566	109.863	1236.48		P09486	1824.19
A0A061ICQ8	1099.62		P07305	100752547	109.786	1385.42		Q9BT56	1071.44
A0A061ICR1	1610.85		Q9GZM7	100760266	109.521	2476.3		Q7Z2R9	1007.04
A0A061ICR7	1671.22		Q7Z4G1	100754809	109.296	954.707		Q8TER0	6292.33
A0A061ICS0	5032.4		P61224	100769542	109.161	1345.17		Q8WY21	5306.13
A0A061ICS6	1542.41		P31939	100750895	109.12	2987.51		Q9UPU3	5523.5
A0A061ICT8	3176.71		O75915	100756195	108.796	1361.27		Q8TCT8	2697.69
A0A061ICV0	1759.78		Q15012	100750771	108.756	1852.34		Q6PDA7	1099.62
A0A061ICV1	1759.78		Q8WV22	100763072	108.622	1675.25		O95969	966.783
A0A061ICW9	1876.52		Q0VGL1	100750902	108.484	1003.01		Q9H106	1397.5
A0A061ICX2	1039.24		Q9UJY1	100754642	108.35	1393.47		Q9BZZ2	7483.83
A0A061ICY3	2665.49		O75718	100767159	108.306	1659.2		Q96PQ1	2999.59
A0A061ICY6	1461.9		Q99653	100763935	108.306	1800		Q92765	1912.75
A0A061ID02	1063.39		O43583	100765761	108.28	1534.35		P35247	2114
A0A061ID14	1864.44		Q9H0A8	100762408	108.27	1405.55		O15389	2822.48
A0A061ID16	3836.86		P46778	100755948	108.237	1248.56		O43699	2427.99
A0A061ID17	4440.69		Q13404	103159460	108.094	1526.28		Q9Y336	2468.24
A0A061ID26	1288.81		Q5EBL8	100769702	108.024	1168.05		Q96PX8	3406.16
A0A061ID36	3691.95		P60033	100759632	107.906	1554.49		O94991	4460.81
A0A061ID38	2919.09		P36404	100760039	107.902	1345.17		O75094	6735.13
A0A061ID46	4493.01		P42166	100759640	107.711	1695.52		P03973	1135.85
A0A061ID47	2073.76		P42167	100759640	107.711	1695.44		Q6X4U4	1433.73
A0A061ID48	1671.22		P16401	100760013	107.604	1498.12		Q9UGT4	3913.35
A0A061ID54	1510.21		P00492	100769768	107.599	1482.03		P02808	854.074
A0A061ID59	2721.84		O00399	100754783	107.421	1369.32		Q7RTU9	7749.52
A0A061ID60	1659.15		Q92982	100759150	107.303	1216.35		Q9UQF0	2770.15
A0A061ID68	890.303		Q99627	100767812	107.253	1445.8		Q8NBL3	1800.03
A0A061ID77	2476.3		O95302	100768635	107.227	2898.96		Q8NBJ7	1816.14
A0A061ID91	1880.54		Q9P0J6	100751813	107.084	1015.09		O60279	3136.45
A0A061ID95	1856.39		Q9NX70	100772644	107.031	1164.04		P60508	2770.15
A0A061ID98	1502.16		P62191	100770051	106.989	2375.66		M5A8F1	1248.56
A0A061IDA7	1143.9		Q8N8V8	103162286	106.877	1667.15		Q92537	1824.18
A0A061IDB0	3901.27		P49588	100766178	106.872	4501.05		Q4LDE5	14979.1
A0A061IDB7	1836.26		P27361	100753149	106.725	1912.77		Q86TM6	3088.15
A0A061IDC0	2754.05		O60884	100766736	106.712	2262.95		Q24JP5	4722.44
A0A061IDC9	1558.51		P22234	100758991	106.678	2488.36		B6A8C7	1695.37
A0A061IDD7	1727.58		P61923	100769319	106.58	1316.99		Q7Z7G0	4931.77
A0A061IDE5	922.503		Q9H3N1	100760960	106.498	1723.56		A2VDJ0	7081.32
A0A061IDG0	2593.04		O14929	100768382	106.327	2291.14		Q9NX61	2532.65
A0A061IDG4	3458.49		O96000	100754681	106.273	1312.97		Q9UF72	1413.59
A0A061IDG5	1135.85		Q9HC38	100761474	106.027	1804.07		P09758	1904.69
A0A061IDH0	1176.1		P05386	100751171	105.857	1015.09		P48307	1550.46
A0A061IDH6	2295.15		Q16186	100754801	105.477	2254.89		Q03167	4030.08
A0A061IDI1	1357.25		Q9Y371	100751986	105.405	1836.29		P61812	2271.01
A0A061IDI2	2222.7		P0DJ07	100767979	105.249	910.43		P22105	17680.1
A0A061IDJ6	3422.26		Q92743	100762962	105.239	2230.77		P01135	1248.56
A0A061IDK1	1304.92		P83916	100689359	105.006	1349.2		P37173	2886.89
A0A061IDL8	5704.64		P63279	100751062	104.842	1240.51		P05543	2275.03
A0A061IDM5	926.529		Q9UBE0	100767400	104.581	1892.63		Q8WUY1	1441.78
A0A061IDN4	2174.39		A6ZKI3	100757391	104.399	1075.47		P40200	2959.34
A0A061IDP6	4195.12		O75586	100762349	104.301	1594.74		P13385	1361.27
A0A061IDQ4	1240.51		P61353	100760082	104.247	1155.98		Q6NUS6	3047.89
A0A061IDR2	1840.29		P40616	100751351	104.22	1413.59		Q08629	2371.64
A0A061IDR8	1610.84		P10768	100774799	104.172	1739.65		Q2MV58	2967.39
A0A061IDS1	1739.65		P11488	100689190	104.157	1820.18		Q8IYR6	2134.14
A0A061IDS2	3249.16		P62829	100765092	104.153	1155.97		Q9UIK5	2109.99
A0A061IDS6	7850.15		Q14739	100770668	103.738	3096.21		P20062	2323.33
A0A061IDT5	1003.01		O95182	100755602	102.977	1059.37		Q96GX1	3410.18
A0A061IDU0	1860.41		Q9Y3C1	100751232	102.903	1321.02		O75443	9279.17
A0A061IDU4	1767.83		Q9Y221	100759635	102.799	1329.07		Q6IEE7	4565.46
A0A061IDV8	4009.97		P61204	100766631	102.664	1333.09		P20061	2347.48
A0A061IDW8	14178		P31040	100750732	102.493	3277.34		Q92752	6070.95
A0A061IDX1	2504.47		P54105	100768284	102.453	1606.81		Q6URK8	1695.38
A0A061IDX2	2202.58		O75396	100689313	102.407	1469.96		P05452	1417.62
A0A061IDX3	5438.96		Q96EL3	100762073	102.196	1083.52		Q03403	1123.77
A0A061IDY6	1908.72		Q9Y3B4	100760669	102.177	1107.67		P00734	3108.28
A0A061IDY7	1176.1		Q9NVS2	100753780	102.153	1920.75		Q9NS62	4034.11
A0A061IDZ8	4798.94		Q9UIJ7	100760312	102.111	1518.26		Q6ZMP0	4702.32
A0A061IE06	2689.64		O75083	100753279	102.067	3043.87		A6NLX4	1196.23
A0A061IE10	1751.73		O00560	100754014	101.992	1804.06		Q8NBN3	2838.59
A0A061IE19	1876.52		Q9UHA3	100767126	101.675	1260.64		Q9BZD6	1514.23
A0A061IE21	2830.53		Q9Y262	100753359	101.545	2874.82		Q86YD3	2077.78
A0A061IE27	2874.81		P63167	100770402	101.489	962.759		Q9HBJ8	1498.13
A0A061IE30	1703.43		P07451	100774549	101.326	1719.52		P01374	1429.7
A0A061IE36	2440.06		Q16531	100764133	101.081	5241.72		Q9UPZ6	7274.54
A0A061IE40	2057.66		P61966	100759417	101.003	1240.51		Q9C0I4	7077.29
A0A061IE46	1099.62		P46777	100756946	100.913	1796.01		P01266	11746.7
A0A061IE53	2343.46		Q6P1L8	100755662	100.821	1188.18		Q495A1	1586.69
A0A061IE87	2432.02		Q9P287	100757180	100.795	1864.44		Q86V40	2637.32
A0A061IEA5	4456.78		P24752	100770936	100.793	2311.25		P01033	1437.75
A0A061IEB5	1345.17		Q14240	100763323	100.476	2246.85		P35625	1453.85
A0A061IEB7	6654.62		Q07820	100764237	100.386	1115.8		Q9GZM7	2484.35
A0A061IEF7	2721.84		O14977	100774224	100.379	2403.84		Q86UU9	1059.37
A0A061IEG0	4215.26		O15182	100765724	100.279	1276.74		Q96CP7	1598.77
A0A061IEG4	3555.1		Q9Y333	100769701	100.239	1095.59		Q9Y6L7	4690.25
A0A061IEG6	4211.23		P23297	100769478	100.209	982.885		O00206	3981.79
A0A061IEH5	4026.06		Q13162	100763245	100.033	1707.45		Q6P9G4	1341.14
A0A061IEI3	4670.13		P62333	100762558	99.9554	2226.72		Q4W5P6	1127.8
A0A061IEI6	1860.42		P14314	100753910	99.8997	2746		Q8WZ59	1316.99
A0A061IEJ2	2850.65		Q07021	100754945	99.8112	1445.83		Q9BX74	1437.75
A0A061IEK0	3273.31		Q16667	100752216	99.5383	1457.88		Q96BF3	1739.65
A0A061IEN2	8659.25		Q4U2R6	100752785	99.4453	1123.77		Q8NDY8	1445.8
A0A061IEN3	3551.06		Q14318	100758154	99.381	2234.77		Q86WS5	2005.33
A0A061IEN5	2254.9		P62273	100757259	99.363	829.922		Q9Y320	1796.01
A0A061IEN6	2798.33		Q8NHZ8	100753813	99.2955	1123.76		Q07654	926.529
A0A061IEP0	1341.14		Q9UHA4	100751917	99.1557	1103.65		P10646	1828.22
A0A061IEP4	2882.87		Q99437	100754687	99.1204	1429.7		P13726	1791.98
A0A061IEQ5	3128.41		Q96A26	100770984	98.8815	1228.43		P01137	2174.4
A0A061IER6	5539.6		Q8WUW1	100758338	98.484	1228.4		O60602	4058.27
A0A061IER9	4968		Q99595	100755745	98.2873	1292.83		Q9Y2C9	3808.7
A0A061IES0	1453.85		P53350	100760676	98.2278	3027.78		Q9NYK1	4827.13
A0A061IET6	3885.18		O15533	100775092	98.1268	2448.11		Q6UXF1	2919.07
A0A061IEU2	2363.58		Q9NRD1	100762938	98.103	1751.74		Q8WZ71	1812.1
A0A061IEU5	1695.38		P61019	100757745	97.9297	1272.73		A2RRL7	1035.21
A0A061IEV1	2254.91		Q96KP4	100760626	97.9199	2516.55		P04155	942.63
A0A061IEY5	1932.87		O15258	100757730	97.8355	1393.48		P16035	1490.08
A0A061IEZ6	3547.05		Q9HD34	100764324	97.8119	970.811		Q96A98	1007.04
A0A061IF20	1570.59		Q7KZF4	100773866	97.682	4179.04		Q4V9L6	1743.67
A0A061IF25	1695.37		P41223	100774223	97.4718	1184.16		Q96K49	2838.59
A0A061IF33	8401.61		Q9Y6E2	100759248	97.4277	2291.13		O15321	3043.88
A0A061IF41	2049.61		Q13526	100773691	97.159	1268.69		Q99805	3273.33
A0A061IF49	2166.34		P28799	100756647	97.045	3039.84		Q92544	3188.8
A0A061IF52	1944.95		P27695	100689281	96.7611	1880.54		P49755	1486.06
A0A061IF53	2335.41		Q9Y3D9	100761716	96.7324	1337.12		Q3KNT9	1312.96
A0A061IF55	8091.71		P0C6T2	100759406	96.6824	753.439		Q8N816	1643.04
A0A061IF86	958.732		Q9UBB4	100756095	96.485	2516.55		Q9H3N1	1731.61
A0A061IF92	4404.45		P62851	100750731	96.2921	1103.65		Q96JJ7	2432.02
A0A061IFA4	1739.65		Q13200	100750425	96.2007	4255.51		P36897	2629.26
A0A061IFB1	4605.72		Q00796	100751427	96.0982	2041.55		Q8IV31	1473.98
A0A061IFB5	1844.31		Q969F1	100770634	95.9722	1542.4		Q9UK28	1981.17
A0A061IFD2	2202.57		P20248	100759649	95.8051	2126.11		Q9HD45	2975.45
A0A061IFE2	4154.87		Q3MHD2	100761943	95.382	1389.45		Q7Z7H5	1518.26
A0A061IFE6	2436.04		P60510	100771425	95.3354	1840.29		Q9Y3B3	1506.18
A0A061IFE7	1687.32		P49411	100766830	95.2247	2423.96		Q9BXS4	1904.69
A0A061IFF0	4030.09		Q14444	100756029	95.2239	3265.28		Q6P7N7	1630.97
A0A061IFF6	1824.18		O00214	100764282	95.1186	1876.52		Q9Y5U5	1574.61
A0A061IFH9	2085.84		Q9NZF1	100754739	95.1152	1055.34		Q9NS68	2307.23
A0A061IFI5	1224.41		Q06481	100758329	94.9843	3406.19		P19438	2436.04
A0A061IFJ7	1087.54		Q99436	100771916	94.7948	1719.52		O75509	3241.11
A0A061IFL4	2814.43		Q13432	100761334	94.742	1570.59		P43489	1719.52
A0A061IFM3	1240.51		Q9H446	100772008	94.5885	1192.24		Q8N2E6	1578.64
A0A061IFM6	1924.82		P62834	100751497	94.4369	1345.17		Q8N3T6	5064.6
A0A061IFN0	1139.87		P12109	100755078	94.3952	4770.73		Q14C87	5028.38
A0A061IFN1	6312.4		P11234	100757867	94.3947	1433.73		H3BS89	1787.96
A0A061IFP4	3877.13		P55036	103161668	94.3236	2134.13		P04216	1252.58
A0A061IFP5	2556.8		Q9UM00	100758664	94.2518	1361.27		Q96PL2	1928.85
A0A061IFP9	2661.47		Q00169	100764577	93.9845	1755.76		P24821	9464.32
A0A061IFQ0	3663.77		P62829	100754445	93.9497	1119.75		Q9UQP3	5833.45
A0A061IFQ3	902.376		O43598	100756461	93.9494	1260.64		Q8IZW8	3482.63
A0A061IFQ6	10027.9		P20290	100764179	93.882	1256.62		Q9Y6M0	1868.47
A0A061IFR4	1059.37		O95388	103158699	93.7938	1606.86		P10600	2262.96
A0A061IFS3	1361.27		P39687	100758072	93.7301	1675.24		O43493	2536.67
A0A061IFS5	1224.41		Q9Y6G1	100752872	93.6741	1003.01		P20366	1123.77
A0A061IFS8	1135.85		Q9Y3F4	100751262	93.6386	2013.38		Q9UHF0	1091.57
A0A061IFT0	1888.59		P60891	100759532	93.4393	1884.57		A6NFA1	2685.62
A0A061IFU0	1884.57		O95067	100773656	93.0561	2206.6		Q9BXR5	3869.09
A0A061IFU5	1139.87		Q9NRR8	100767648	92.9681	922.505		Q9HC07	1908.72
A0A061IFU6	1820.16		Q13838	100762504	92.9205	1526.39		Q6UWW9	1192.2
A0A061IFU7	2540.7		Q7Z4H3	100753668	92.8196	1405.55		Q9BX73	1465.93
A0A061IFV0	2862.73		P31930	100766805	92.6979	2307.25		Q15363	1413.6
A0A061IFV8	2246.85		O95456	100774697	92.6905	1767.83		Q9Y3A6	1526.31
A0A061IFW1	1007.04		P10619	100772055	92.3624	2589.01		Q8WW62	1570.59
A0A061IFW2	1522.28		Q9NV31	100760961	92.2797	1345.17		O14669	1417.62
A0A061IFY7	3547.03		P16615	100751820	92.254	4718.43		Q8NEW7	1232.46
A0A061IFZ9	1864.44		P53999	100758384	92.2087	1103.65		Q6UXZ0	1659.15
A0A061IG04	1264.66		Q9P013	100775065	92.0368	1526.31		Q9H1E5	2009.35
A0A061IG06	1409.57		P26599	100752134	91.9211	2894.91		Q5JU69	1896.64
A0A061IG08	1892.62		P62879	100756281	91.8976	3434.2		Q8TB96	3068.03
A0A061IG28	2456.17		Q9H467	100750415	91.8798	1755.76		Q9NR96	4758.68
A0A061IG31	1248.56		P27635	100757781	91.826	1425.68		Q9BVC6	1582.66
A0A061IG32	2818.46		Q9UBW8	100756202	91.8068	1711.48		Q6ZP80	1526.31
A0A061IG34	1393.47		O43768	100764533	91.7971	1212.32		Q86XT9	1570.59
A0A061IG37	1598.77		Q13685	100775009	91.5946	2351.5		Q8N2U0	1059.36
A0A061IG41	1035.21		O75937	100771757	91.4608	1759.77		Q8NCS4	1224.41
A0A061IG42	2705.74		P53801	100756425	91.3847	1308.94		Q9NP84	1123.77
A0A061IG46	1876.52		Q8N6L1	100757504	91.2246	1196.22		Q92956	1743.68
A0A061IG57	1051.32		P23526	100750969	91.2092	2343.46		P28908	2999.59
A0A061IG69	1192.2		P19388	100754513	90.8958	1482.03		Q96H15	2126.09
A0A061IG76	1007.04		Q8NBT2	100770237	90.8573	1397.5		Q99727	1506.18
A0A061IG87	2214.64		Q13907	100752366	90.7767	1751.71		O43897	4682.21
A0A061IGB1	2258.93		P30085	100758717	90.6971	1300.9		Q15399	3768.45
A0A061IGB6	3869.08		Q14914	100756865	90.342	1928.84		O60603	3760.4
A0A061IGB9	1570.59		P35998	100757596	90.3248	2347.49		O15455	4243.44
A0A061IGC0	2782.23		Q8IYU8	100763005	90.2885	2154.29		Q9NR97	4794.92
A0A061IGD5	2238.8		P55735	100759386	90.2715	1900.67		Q8N3G9	2355.53
A0A061IGF3	2029.48		P57086	103158794	90.2545	829.963		Q93038	2283.08
A0A061IGF6	2387.74		P43686	100766608	90.2429	2383.71		P36941	2355.53
A0A061IGF7	2597.07		Q9H6F5	100774139	89.8714	1953.01		P25942	1719.53
A0A061IGH0	1707.45		Q14166	100769125	89.7964	3241.12		P25445	1953
A0A061IGH2	2975.45		P46776	100756207	89.773	1196.23		Q13641	2295.15
A0A061IGK6	1272.71		P63165	100767238	89.7374	970.813		Q9UBN6	2158.29
A0A061IGM9	1280.76		P20645	100759169	89.7296	1723.55		Q969Z4	2335.4
A0A061IGN5	1256.61		O95406	100755897	89.4301	1143.91		O14763	2375.66
A0A061IGP1	2379.69		P15374	100755386	89.3593	1643.04		P02787	3414.21
A0A061IGP8	870.174		Q15717	100754131	89.1956	1916.77		P02766	1196.23
A0A061IGQ1	1465.93		P62913	103160081	89.1847	2319.22		Q9GZX9	1502.16
A0A061IGR0	1164.02		P36957	100758466	89.1636	2432.01		O95881	1296.86
A0A061IGR4	1063.39		P05023	100771378	89.1572	4597.67		Q06418	4187.07
A0A061IGR9	3269.28		P04632	100770160	89.0493	1264.69		P07204	2919.07
A0A061IGS2	1940.92		P38936	100689175	88.8925	1260.63		Q7L0X0	3869.07
A0A061IGT8	813.818		P42765	100765829	88.8368	2202.56		Q7RTX1	3989.83
A0A061IGU3	1377.37		O00244	100760386	88.829	878.225		Q8TE23	3981.79
A0A061IGU6	1864.44		Q9NY26	100766982	88.6319	1908.71		P98066	1719.53
A0A061IGV6	1139.88		P30533	100766187	88.3948	2053.64		Q8WUA8	2025.45
A0A061IGW0	3035.82		P30530	100772486	88.1778	3828.85		Q6UXN2	1409.57
A0A061IGW5	1075.47		Q13561	100757525	88.1642	2230.75		Q9NRR2	1896.64
A0A061IGY0	1969.1		O75956	100758502	88.0411	1115.72		Q7RTX0	4034.11
A0A061IGY1	1373.35		P13473	100689316	88.0241	2254.9		P07996	5314.18
A0A061IGZ8	1630.97		P38159	100762511	87.934	2146.22		P04437	1164.03
A0A061IGZ9	1433.73		P60002	100753010	87.6324	938.606		P01733	1147.92
A0A061IH04	2391.78		Q15393	100752512	87.4328	5503.37		Q92563	2311.25
A0A061IH05	4235.38		P26038	100751956	87.4043	2927.15		Q9BQ16	2359.56
A0A061IH13	994.962		P52907	100750522	87.387	1755.76		A6NFC5	1502.15
A0A061IH22	3305.52		Q9Y255	100764743	87.2822	1530.33		Q9NS93	2898.96
A0A061IH48	1856.39		O60684	100754505	87.2755	2762.1		P00750	2866.76
A0A061IH50	2850.66		Q9UJ83	100767514	87.2171	2919.09		Q9BX59	2488.37
A0A061IH51	1892.62		Q16762	100689314	87.1958	1800.04		O14798	1647.07
A0A061IH57	1168.05		Q13951	100765267	87.1868	1357.25		Q5T2D2	1896.64
A0A061IH65	2142.19		P04792	100763481	87.1493	954.75		P07478	1598.76
A0A061IH84	7266.42		Q9UKK9	100772118	87.1315	1486.06		P35030	1828.21
A0A061IH88	2737.94		Q9Y5K8	100762500	87.0828	1598.77		Q8NHM4	1598.76
A0A061IH91	3808.69		O43396	100765222	87.056	1695.38		Q9BZJ3	1578.64
A0A061IH93	4042.16		P61960	100754244	87.0254	946.655		P40238	3160.61
A0A061IHA1	1848.34		Q9NRP2	100764782	86.9792	922.506		P40225	2025.45
A0A061IHA8	1554.49		P62891	103162337	86.9326	781.621		O15533	2407.86
A0A061IHB1	2870.78		P22695	100750822	86.9161	2427.99		Q9NZC2	1530.33
A0A061IHB8	3148.54		P20073	100763423	86.7701	2468.25		Q86YW5	1856.38
A0A061IHD0	3571.2		Q9UNZ5	100766214	86.7256	986.91		P35590	5185.36
A0A061IHD1	2496.43		O60232	100771453	86.5605	1405.55		Q02763	5129.02
A0A061IHD5	3064.01		P62495	100755265	86.5477	2230.76		Q6UWJ1	3329.68
A0A061IHE4	1659.14		P24385	100689063	86.53	1791.99		Q13445	1518.26
A0A061IHG1	1047.29		P28072	100769450	86.3433	1546.43		Q9Y3Q3	1478.01
A0A061IHG3	2717.83		Q15008	100751274	86.3381	2170.38		A2RUT3	1244.53
A0A061IHH3	1067.42		Q9HB40	100760556	86.2107	2436.04		Q9HCN3	3708.06
A0A061IHH5	1252.59		P46695	100763219	86.1923	1248.56		Q6UXU6	1244.53
A0A061IHI8	7753.57		Q96LR5	100766861	86.135	1457.87		Q9NQ34	1401.52
A0A061IHJ1	3265.26		Q9NTK5	100770881	86.0685	2198.55		O14657	1957.03
A0A061IHJ2	5068.63		P57105	100763373	85.979	1188.18		Q9BVK6	1550.47
A0A061IHJ5	1349.19		P10109	100751853	85.8209	1361.26		Q9P0T7	1341.14
A0A061IHJ9	2645.36		P68400	100759365	85.8183	2178.42		O95407	1812.11
A0A061IHK5	3840.89		P51153	103159009	85.8126	1079.53		P0DKB5	2142.18
A0A061IHM5	1180.13		Q8WU90	100753210	85.76	2258.94		O00220	2488.37
A0A061IHM8	8800.12		Q15785	100757417	85.7059	1848.34		Q9NP99	1546.44
A0A061IHM9	1727.58		Q9Y3A2	100750974	85.6636	1622.93		P03979	1079.5
A0A061IHN2	1526.31		Q14152	100752118	85.6342	5974.4		O00300	2218.68
A0A061IHN4	1912.75		Q13137	100752435	85.4089	2371.65		P02788	3462.51
A0A061IHP3	2093.89		Q7L7L0	100761758	85.2558	1127.8		P20396	1578.64
A0A061IHP7	2383.71		Q00534	100764515	85.2231	1804.07		Q9BRN9	1598.76
A0A061IHQ3	2126.09		P01106	100758352	85.2105	1542.49		Q96HV5	1667.2
A0A061IHQ9	1860.41		Q15005	100755739	85.1094	1514.23		Q4KMG9	1341.14
A0A061IHS5	2560.82		Q96FJ2	100762300	84.7306	1123.76		Q9Y6Q6	3084.12
A0A061IHS7	3422.25		Q9Y5J9	100774369	84.5893	938.606		P08138	2323.32
A0A061IHT0	1791.98		Q9NQ92	100756315	84.5756	1296.87		P20333	2460.18
A0A061IHU8	3003.62		P04066	100752441	84.4815	2464.23		Q07011	1630.97
A0A061IHV8	3168.66		P38159	100770709	84.4108	2166.34		O14656	1940.93
A0A061IHW0	2649.39		P07203	100771188	84.395	1413.6		Q9H497	2202.58
A0A061IHX0	2194.52		P30042	100762424	84.1298	1675.24		O14773	2870.78
A0A061IHX3	882.25		P83876	100755704	84.1167	1176.11		O43280	2951.3
A0A061IHX7	3055.95		O75494	100755678	84.0276	1474		P08582	3575.22
A0A061IHY1	1212.33		Q9BPZ3	100755774	84.0275	1103.65		Q8WU66	3297.47
A0A061IHY9	2174.4		Q9Y697	100756727	83.9572	2440.07		P01222	1160
A0A061IHZ2	2347.48		P08559	100774853	83.8735	2174.39		P04436	1131.82
A0A061IHZ3	2001.31		Q96A08	100756432	83.7974	1115.72		P01737	1147.92
A0A061IHZ4	4629.86		O00148	100752425	83.7918	2323.34		O43914	1059.37
A0A061II06	1944.95		P51114	100689323	83.5009	3104.26		P55089	1103.64
A0A061II08	4154.87		Q9Y678	100763679	83.3931	4122.67		Q9HAW8	2737.95
A0A061II33	978.861		Q16181	100773521	83.3796	2456.17		Q6UWM9	2725.87
A0A061II42	990.934		O60234	100760695	83.3577	1176.11		Q6NUS8	2709.77
A0A061II46	1880.54		Q96C19	100752661	83.3543	1256.64		Q9BT76	1892.61
A0A061II54	3526.92		O43504	100774846	83.2859	1139.86		P07477	1598.76
A0A061II62	4042.16		Q9UHD8	100770421	83.1754	3031.79		P20231	1711.48
A0A061II68	2017.41		Q9NYL4	100766921	82.9736	1494.1		P35442	5322.23
A0A061II69	1184.15		Q5BJH2	100773666	82.6189	1260.64		P49746	4452.74
A0A061II73	1791.99		P19623	100756588	82.6018	1699.41		Q9NQE7	2673.53
A0A061II80	1586.69		P48729	100758298	82.5905	1948.98		Q8NBS9	2343.46
A0A061II83	2584.98		O60216	100750544	82.541	3160.61		P16473	3679.89
A0A061II85	7350.95		Q12905	100768916	82.3119	2174.39		P35443	4472.87
A0A061II96	2878.84		Q9H2J4	100755176	82.3048	1574.62		Q9UI38	2154.27
A0A061II99	2307.23		O14579	100689412	82.1786	1844.31		P04435	1139.87
A0A061IIA6	1530.34		Q14493	100765822	82.1432	1711.48		Q96J42	2053.63
A0A061IIB3	2713.8		P30520	100767083	82.0163	2440.07		P14679	2733.92
A0A061IIC0	1936.9		O95926	100753464	81.7818	1578.65		P17643	2766.13
A0A061IID2	2589.01		Q969H8	100757594	81.7426	1272.71		P40126	2693.67
A0A061IID5	902.377		Q13228	100753899	81.7206	2504.47		Q8WVF2	1160
A0A061IID9	886.274		P08574	100766032	81.7184	1912.74		Q96RP3	1055.34
A0A061IIE2	3623.52		Q9Y653	100764884	81.6894	3394.08		P22310	2754.05
A0A061IIH2	2633.29		Q14697	100752162	81.5635	4493		P54855	2737.95
A0A061III4	1196.23		O14519	100773827	81.5181	1023.14		P30530	4203.18
A0A061III5	7455.67		Q9NZJ7	100750983	81.4337	1888.61		Q9NYU2	6863.96
A0A061III7	3225.01		P47755	100753621	81.4143	2226.68		Q9NYU1	6706.98
A0A061IIJ1	3466.54		P31350	100752542	81.3071	2174.4		O95185	4352.12
A0A061IIJ7	1425.67		P00390	100757970	81.2947	2685.61		Q969D9	1244.54
A0A061IIK1	1816.14		Q86U42	100771019	81.2861	1453.88		Q9UPX0	6034.71
A0A061IIK2	894.325		P04040	100773774	81.2776	2838.57		Q9HAW7	2737.95
A0A061IIL5	1284.79		Q9UKM9	100774868	81.2655	1884.56		P16662	2733.93
A0A061IIM6	998.986		Q8N2Z9	100765487	81.142	1151.95		Q3SY77	2709.77
A0A061IIN3	1779.9		P48556	100764857	81.141	1639.06		P36537	2729.9
A0A061IIN6	3064		Q14919	100765946	81.1065	1429.7		Q9BY64	2733.93
A0A061IIP5	2311.25		Q09028	100757871	81.0803	2271.01		Q969E3	1252.58
A0A061IIP7	1695.37		O75496	100689393	80.8901	1433.73		O75631	1759.78
A0A061IIP8	1944.95		Q9P258	100771065	80.8035	2339.46		Q15661	1711.48
A0A061IIQ0	2041.56		O95214	100755360	80.7221	1131.82		Q8NBM4	1989.23
A0A061IIQ3	10458.6		P25205	100774903	80.608	3852.98		P35504	2754.05
A0A061IIR5	6521.71		P61026	100757662	80.462	1409.57		P35503	2754.05
A0A061IIR7	1067.42		Q9NQW7	100774913	80.3492	3285.38		Q9Y4X1	2725.87
A0A061IIR8	2279.05		Q13838	100773161	80.1562	1771.91		Q6ZN44	3993.86
A0A061IIS6	1985.2		Q9UKY7	100767533	80.1243	1228.47		Q8IZJ1	4408.47
A0A061IIS8	3402.13		Q9BRA2	100755189	80.0842	1099.62		P15692	1538.39
A0A061IIT5	1453.85		Q9NUP9	100752354	80.0201	1397.5		P49767	2291.13
A0A061IIT7	978.859		Q3ZAQ7	100772090	79.6719	1011.06		Q8N0Z9	2778.2
A0A061IIU0	1916.77		Q8TE02	100761708	79.5437	1812.12		Q86XK7	2162.31
A0A061IIU3	1176.1		P16035	100772625	79.2475	1586.68		Q9HC57	1490.08
A0A061IIU4	2359.56		P62195	100771099	79.0957	2279.05		Q14508	1103.64
A0A061IIU8	1796.01		O43663	100770968	79.0756	3100.24		P04628	2093.89
A0A061IIV4	1860.42		Q08945	100758773	78.988	3458.49		O14905	2041.55
A0A061IIV9	1333.09		Q9BYN0	100759653	78.9851	1228.42		Q8IW00	1892.62
A0A061IIW0	3019.73		O15511	100766799	78.8847	1192.2		Q8TAG5	1554.49
A0A061IIW2	3100.22		Q00059	100773498	78.8443	1369.35		Q8N2E2	7004.83
A0A061IIW4	3478.61		Q9H3L0	100751326	78.7395	1796.01		P12018	1188.18
A0A061IIW5	1791.98		Q9UBF6	103161028	78.6316	946.667		Q96IQ7	1920.79
A0A061IIW7	4654.02		P05388	100769096	78.5781	1647.09		Q7Z7D3	1739.65
A0A061IIX0	7367.12		P58511	100759852	78.5748	825.898		A6NLU5	1751.73
A0A061IIX3	3426.28		O14925	100768872	78.5721	1445.8		Q96N03	1425.67
A0A061IIX7	3917.37		Q8IYN2	100765557	78.5527	1075.47		P04004	2528.63
A0A061IIY3	2315.28		Q9BYG3	100756413	78.5212	1896.64		Q9UBV4	2073.76
A0A061IIY6	2114.01		P07099	100758590	78.4735	2436.05		P41221	2134.14
A0A061IIY8	2170.37		O43684	100767122	78.3823	1916.77		Q9UBD3	1063.39
A0A061IIZ6	1204.28		O15342	100769759	78.3027	930.556		P47992	1063.39
A0A061IJ01	4843.21		Q6EEV6	100753859	78.2425	962.76		O15537	1506.18
A0A061IJ09	1884.57		Q12931	100763701	78.1402	3446.41		Q6UX27	1554.49
A0A061IJ11	1852.36		Q16795	100773563	78.0945	2122.07		Q5TIE3	5515.44
A0A061IJ15	3051.93		O14979	100767030	77.9796	1816.18		Q9Y334	4191.09
A0A061IJ18	2041.55		Q8NBS9	100766506	77.9738	2283.08		Q96DN2	4448.71
A0A061IJ21	3027.77		P12532	100754659	77.9613	2283.08		P56706	2009.36
A0A061IJ27	934.581		Q15369	100757872	77.5792	1055.34		O14904	2073.76
A0A061IJ36	2705.74		Q15286	100760151	77.5592	1397.5		P78423	2202.56
A0A061IJ42	4919.69		O43924	100762580	77.4784	1208.31		P00749	2339.44
A0A061IJ53	2492.4		P04183	100689285	77.4226	1546.43		P19320	3579.24
A0A061IJ54	954.708		P40616	100757060	77.3375	1333.09		O15240	3080.1
A0A061IJ63	6091.05		Q9H1C7	103162545	77.2962	1039.24		Q9Y279	2210.62
A0A061IJ66	2754.05		Q9H9T3	100771722	77.2683	2842.61		A3KMH1	8272.84
A0A061IJ72	4778.79		Q9UBK9	100764181	77.1757	1236.49		B2RUY7	1498.13
A0A061IJ75	3148.54		O00154	100755154	77.0937	1896.66		Q2TAL6	1912.74
A0A061IJ83	1566.56		O00567	100771954	77.0775	2987.52		Q8TCV5	1506.18
A0A061IJ91	1687.32		O75436	100766289	76.9296	1920.8		Q8NEX5	962.76
A0A061IJ94	3965.69		P52815	100755729	76.8497	1425.67		Q9UKI3	1099.62
A0A061IJB6	1417.62		Q9HD45	100764030	76.7035	2564.9		Q5VU13	2271
A0A061IJB8	2774.18		Q9Y324	100771331	76.6324	1401.53		A8MXK1	1409.57
A0A061IJC0	2407.86		Q08J23	100760286	76.5987	3583.29		Q86VR7	4094.48
A0A061IJC9	4432.63		P48059	100760199	76.5812	1912.75		Q6PCB0	2395.78
A0A061IJD3	870.173		Q16665	100751293	76.4446	3905.31		Q5GFL6	3643.65
A0A061IJD4	1836.26		Q8TBQ9	100772159	76.4002	894.327		A6NCI4	5370.54
A0A061IJE5	3599.38		Q5JS54	100758919	76.3128	1099.62		P04275	11927.8
A0A061IJG0	3059.98		Q99622	100758705	76.181	1111.69		Q9H1F0	922.505
A0A061IJG3	2041.56		Q9Y2R5	100755491	76.141	1123.77		Q8IUA0	1574.62
A0A061IJG5	7669.02		Q9H0U9	100751735	76.1365	1606.89		Q96NZ8	2810.39
A0A061IJG7	2713.8		P78537	100772750	76.1018	1107.68		Q9Y5W5	2130.11
A0A061IJH1	2242.83		P21964	100770626	75.9606	1671.22		O96014	2029.48
A0A061IJH2	4271.61		Q15121	100736554	75.6965	1127.8		Q93098	2017.4
A0A061IJH7	7342.96		P07954	100773218	75.6715	2645.36		P55808	1329.07
A0A061IJJ0	2705.75		O43399	100763204	75.5915	1490.07		P17948	5990.45
A0A061IJJ2	2250.88		Q9UIL1	100774622	75.5804	1502.13		P35916	6091.08
A0A061IJJ6	2589.01		P47813	100758579	75.4675	1184.15		P41587	2367.61
A0A061IJJ7	1820.16		Q13867	100754419	75.4179	2436.05		O95497	2669.51
A0A061IJK0	1079.49		Q9HAV0	100757050	75.3894	1973.12		Q9NY84	2621.21
A0A061IJK8	2258.92		Q13217	100766172	75.3869	2584.99		P02774	2512.53
A0A061IJN5	1614.87		Q8IWT0	100758163	75.3588	1276.74		Q8IUB3	898.353
A0A061IJP2	3796.61		Q9UHB9	100760316	75.2293	2717.86		Q8NEX6	954.709
A0A061IJP4	1321.02		O43324	100689310	75.1289	1304.92		Q9BQY6	1131.82
A0A061IJQ2	1888.59		P23921	100761591	75.0955	3792.6		O95388	2081.81
A0A061IJR5	1164.03		O75431	100757389	74.9775	1671.22		O76076	1610.84
A0A061IJS0	3027.78		P53985	100775004	74.8836	2593.03		P09544	2053.63
A0A061IJS1	5781.12		Q7L523	100761704	74.8218	1864.45		P56703	2033.51
A0A061IJS2	2576.94		Q13901	100689353	74.7904	1172.08		P56704	2021.43
A0A061IJT9	3917.38		Q9BR76	100759932	74.6916	2552.78		Q9H1J7	2049.61
A0A061IJU2	6714.99		P78344	100758677	74.6905	4400.41		Q9H1J5	2017.4
A0A061IJV5	3977.77		Q9BWT1	100774637	74.5261	2496.39		O43895	3317.6
A0A061IJW5	3204.89		P78417	100758427	74.4915	1570.59		Q9GZT5	2283.08
A0A061IJW9	3708.07		Q9UBQ0	100751236	74.4691	1727.54		O43915	2029.48
A0A061IJX4	1977.16		Q9BVV8	100755377	74.4659	918.497		Q96AW1	1296.86
A0A061IJZ1	2355.54		Q969L4	100768568	74.3926	1015.1		Q8WWY7	1051.31
A0A061IJZ2	2017.41		Q08AG7	100774557	74.3224	962.753		Q8IUB5	978.859
A0A061IJZ4	1252.58		Q9BQC6	100759801	74.2954	1015.09		Q8IUB2	1534.36
A0A061IJZ9	878.226		Q9NVA1	100754679	74.1893	1808.09		Q8TEU8	2923.11
A0A061IK01	2081.81		Q9Y2B0	100765645	74.1591	1337.12		O95389	2029.48
A0A061IK07	2564.85		Q96DA6	100751082	74.0461	1550.42		O00744	2170.37
A0A061IK08	3470.56		P09874	100689463	74.0405	4682.2		Q93097	2178.42
A0A061IK10	3180.74		P14635	100770842	74.0209	2713.76		P56705	2017.4
A0A061IK15	4678.18		Q86WW8	100766959	74.0084	1159.98		Q9Y6F9	2073.76
A0A061IK17	2504.48		O60832	100755395	73.9908	2669.52		Q6UXI7	3333.69
A0A061IK19	2222.7		P00736	100768476	73.8722	3442.39		P98155	4118.64
A0A061IK24	978.857		Q8N5N7	100755968	73.8708	1244.54		Q5T9L3	2782.23
A0A061IK25	1904.69		P00367	100759948	73.8254	2275.08		O00755	2009.35
A0A061IK30	1015.09		Q9NVP2	100769479	73.7488	1417.62		Q6UY13	986.911
A0A061IK33	3748.31		P17655	100771239	73.5994	3502.76		A8MTW9	946.654
A0A061IK35	4074.36		O43447	100768669	73.5725	1316.99		P32297	2637.32
A0A061IK44	2870.79		O43390	100767855	73.4686	3152.56		P43681	3128.41
A0A061IK49	3104.25		P13984	100768332	73.1631	1606.82		P30532	2488.38
A0A061IK51	4026.07		P52657	100750331	73.0667	1043.27		Q8NEB7	2790.28
A0A061IK56	1453.85		P19784	100763424	72.9498	2178.41		P10323	2299.18
A0A061IK63	1884.57		O94826	100758190	72.9477	2665.52		P30450	2073.76
A0A061IK75	4794.91		O14744	100768836	72.9212	3168.67		P16189	2073.76
A0A061IK80	4384.32		O95059	100769100	72.8903	1151.95		P16190	2073.76
A0A061IK82	1969.1		O00487	100764392	72.8251	1852.36		P30459	2073.76
A0A061IK85	3269.3		O95571	100769786	72.8179	1377.39		P04229	1675.25
A0A061IK86	4388.34		P09012	100764569	72.7429	1747.7		P13761	1675.25
A0A061IK91	1832.24		Q86XK3	100755061	72.7226	2061.64		P01911	1675.25
A0A061IK99	6739.08		O00625	100772846	72.7029	1771.86		P02708	2544.73
A0A061IKA1	2564.86		Q7Z7H5	100764565	72.5684	1518.26		P17787	2625.24
A0A061IKA6	1224.41		P28161	100750644	72.5615	1482.04		Q05901	2448.12
A0A061IKA7	1184.15		O43657	100769848	72.5508	1606.82		Q8NER5	2589.01
A0A061IKB2	2343.46		Q96DI7	100761430	72.539	2045.58		Q04771	2653.41
A0A061IKB8	1168.05		Q15904	100760638	72.4806	2468.25		P20039	1675.25
A0A061IKC5	3623.53		P37268	100689192	72.3751	2500.43		Q29974	1675.25
A0A061IKD1	2786.26		P46781	103158723	72.3046	1385.42		P01009	2287.1
A0A061IKD5	2093.89		O75787	100768578	72.302	1812.13		P08697	2580.96
A0A061IKE7	1027.16		P78317	100770179	72.1259	1385.42		Q15822	2733.92
A0A061IKF0	1461.9		P53007	100751442	72.1233	1441.81		Q9UGM1	2532.66
A0A061IKG5	4275.64		P61970	100757758	72.041	1111.7		P30926	2609.14
A0A061IKG9	2307.22		Q96A35	100752311	72.033	1473.98		Q9UKF2	3784.54
A0A061IKH9	1940.93		P29972	100773231	71.9692	1687.32		Q99965	3563.15
A0A061IKI2	4654.02		O14530	100756342	71.9339	1514.24		Q13443	3901.27
A0A061IKI5	2077.79		P50402	100760344	71.9117	1647.07		P30443	2073.76
A0A061IKJ9	3377.97		Q96EY4	100753215	71.7038	1490.08		P01892	2073.76
A0A061IKK4	946.656		Q9Y3B3	100760020	71.669	1304.93		P13746	2073.76
A0A061IKK6	3462.51		Q92973	100760105	71.6416	4187.09		P30447	2073.76
A0A061IKL2	3031.8		Q8WTV0	100736552	71.6175	2653.43		P05534	2073.76
A0A061IKL8	2842.61		P61964	100768958	71.6013	1948.97		P10314	2073.76
A0A061IKN6	1236.48		Q9HBM1	100761897	71.431	1514.24		P30455	2073.76
A0A061IKP2	1200.26		Q9HDC9	100765704	71.2285	2275.03		P30457	2073.76
A0A061IKP5	7588.44		Q9BTT4	100759421	71.2082	1147.93		P01891	2073.76
A0A061IKQ5	2190.5		Q92841	100774831	71.2063	3229.07		Q09160	2073.76
A0A061IKQ6	1872.49		P31943	100769493	71.1632	2411.89		P30464	2061.68
A0A061IKQ9	1985.2		P30443	100689008	71.0129	2069.74		P03989	2061.68
A0A061IKS0	6477.52		P04439	100689008	71.0129	2069.74		P18463	2061.68
A0A061IKS4	2275.02		Q9NPD8	100754089	71.0088	1397.5		P30475	2061.68
A0A061IKS6	1502.16		O43760	100773495	71.0014	1506.18		P30480	2061.68
A0A061IKT4	1940.93		Q96PU8	100750964	70.8425	1667.22		P30481	2061.68
A0A061IKV1	2991.55		P07942	100757343	70.7546	7987		P30486	2061.68
A0A061IKV4	1260.64		Q9H9B4	100760674	70.7514	2126.07		P30487	2061.68
A0A061IKV7	2005.33		P61221	100773014	70.679	3015.7		P30493	2061.68
A0A061IKW5	1719.53		P27449	100772184	70.5106	1494.08		Q29940	2061.68
A0A061IKW6	5837.48		Q6IEE8	100751393	70.5092	2150.32		P10321	2077.78
A0A061IKX8	4621.82		P46060	100761972	70.4961	2963.36		P30510	2077.79
A0A061IKY1	3712.09		O95373	100752357	70.4695	4782.85		Q29960	2077.78
A0A061IKZ9	10265.4		Q9UHA2	100771870	70.3735	914.454		Q29865	2077.79
A0A061IL00	2894.93		Q9NX08	100754822	70.3469	1345.17		P01912	1675.25
A0A061IL02	2250.88		Q6UWS5	100768012	70.3288	926.531		P13760	1675.25
A0A061IL07	1578.64		P19387	100765460	70.2828	1711.48		Q9TQE0	1675.25
A0A061IL08	1083.52		Q9UMY4	100756869	70.1907	1437.74		Q95IE3	1675.25
A0A061IL27	3969.71		Q8WVK7	100755178	70.1898	1236.47		Q5Y7A7	1675.25
A0A061IL28	3031.79		Q9UNP9	100773432	70.1244	1816.14		Q8WXA8	2403.84
A0A061IL41	1683.3		Q9BZX2	100760992	70.0772	1643.05		Q96GS6	1852.36
A0A061IL49	898.352		Q96K17	100753985	70.033	1341.13		Q5VST6	1763.81
A0A061IL50	1961.05		Q9BRG1	100760885	69.9866	1389.44		P04439	2073.76
A0A061IL72	3140.48		Q15651	100758486	69.854	1131.81		P28335	2448.12
A0A061IL78	1981.18		P09234	100759153	69.8484	1079.51		O95264	2379.69
A0A061IL79	4227.34		P41208	100768482	69.7293	1429.69		P01023	6537.89
A0A061IL80	1316.99		Q9Y5U9	100772056	69.7028	934.58		Q6UXT9	2488.37
A0A061IL85	3406.16		P40261	100767696	69.6926	1671.22		P02763	1413.6
A0A061IL87	2983.49		Q7L266	100754434	69.6889	1900.66		P02750	2001.3
A0A061IL91	1828.21		P10253	100755105	69.672	4424.57		A8K2U0	6457.38
A0A061IL97	1671.22		O43169	100751261	69.6357	1200.25		Q0P651	2271.01
A0A061IL98	4855.29		A8MT69	100769252	69.6163	1119.73		P12821	5861.65
A0A061ILA7	3663.78		Q9BUP3	100759325	69.6017	1711.46		Q9GZZ6	2415.91
A0A061ILA8	8924.93		P16152	100689020	69.5509	1719.53		P11230	2621.21
A0A061ILB2	2532.65		Q96NC0	100755600	69.5309	1405.55		P37023	2629.26
A0A061ILB5	4533.27		Q13501	100768352	69.4847	2045.61		Q9H2U9	3639.63
A0A061ILB7	1639.02		Q9H7B2	100770065	69.4136	1836.27		P78325	3921.39
A0A061ILD9	1953		Q00341	100772142	69.3162	5708.67		Q31612	2065.71
A0A061ILE4	1630.97		Q8WVI0	100763344	69.2811	922.504		Q31610	2061.68
A0A061ILE7	7218.19		Q13098	100770684	69.2712	2564.86		P30501	2077.79
A0A061ILE9	5591.93		P30419	100759338	69.2192	2597.06		P30504	2077.79
A0A061ILG0	1856.39		Q00610	100756644	69.1181	7161.86		P30505	2077.78
A0A061ILG1	1184.15		Q92575	100766565	69.0342	2641.34		Q95604	2101.94
A0A061ILG8	12326.3		Q8TCD1	103160089	69.0222	910.429		P20848	2295.16
A0A061ILG9	902.378		Q8NBJ5	100774081	68.976	2762.14		Q9BYF1	3844.93
A0A061ILH1	1590.71		P09497	100767928	68.9747	1304.93		Q15825	2593.04
A0A061ILH6	2122.07		Q9Y4Z0	100769464	68.9641	1365.28		Q07001	2685.62
A0A061ILH9	1329.07		P35237	100760352	68.9062	2291.12		Q04844	2589.01
A0A061ILI8	3720.12		Q9Y5X3	100772610	68.7811	2230.75		Q6P093	2218.68
A0A061ILJ6	1856.39		P17858	100762127	68.6898	3744.28		Q7Z4H4	1200.25
A0A061ILL0	6384.93		Q9NX24	100759402	68.6778	1220.38		Q8IUX7	5265.88
A0A061ILL3	2146.22		Q96EP5	100756248	68.6678	2238.79		Q6UXC1	5499.34
A0A061ILL9	5124.95		O43143	100764898	68.5158	3804.68		P06280	2331.39
A0A061ILM2	1981.18		Q86WX3	100770022	68.3928	1168.05		P30512	2073.76
A0A061ILN6	2939.21		Q01844	100773033	68.2465	3245.13		P01889	2061.68
A0A061ILN8	3373.96		P05388	100762631	68.2137	1731.61		P30461	2061.68
A0A061ILP0	2750.02		Q9Y5X1	100773889	68.1771	3011.67		P30460	2061.68
A0A061ILQ7	3575.22		Q9UNH7	100757927	68.1736	1771.9		P30466	2061.68
A0A061ILR1	1832.23		P20340	100761500	68.1486	1385.43		P30685	2061.68
A0A061ILR6	2419.95		P51965	100767156	68.1047	1381.4		Q04826	2061.68
A0A061ILT3	894.326		Q92769	100764557	68.1017	2568.88		P30479	2061.68
A0A061ILT6	1884.57		P61981	100770325	68.0098	1345.19		P30483	2061.68
A0A061ILT8	1566.56		O75822	100765691	67.9931	1948.95		P30495	2061.68
A0A061ILV0	1417.63		Q9BUL8	100759439	67.866	1457.88		P30491	2061.68
A0A061ILV4	1647.06		O43402	100770955	67.8218	1437.75		P10319	2061.68
A0A061ILV8	6706.91		Q96EL2	100761173	67.6688	1276.74		Q29963	2077.79
A0A061ILW3	6332.61		Q9Y3A5	100752195	67.5901	1490.1		P30508	2077.79
A0A061ILW4	2838.58		Q12874	100751561	67.5335	2621.22		Q07000	2077.79
A0A061ILW6	878.226		Q9Y294	103163586	67.5029	1425.68		Q70Z44	2432.02
A0A061ILW7	6618.39		Q8WVK2	100773920	67.4841	1228.44		P21589	2915.06
A0A061ILW9	2927.13		Q96QD9	100763912	67.3444	1880.54		P05408	1457.88
A0A061ILX3	4980.07		P05455	100689103	67.2829	2242.83		P01011	2307.23
A0A061ILX9	10201		P0CG12	100757608	67.2762	1091.7		P22303	3076.07
A0A061ILY4	1594.74		P0CG13	100757608	67.2762	1091.57		P18462	2073.76
A0A061ILY5	2935.19		O60573	100764716	67.2481	1570.59		P16188	2073.76
A0A061ILY7	2939.21		Q01650	100768667	66.9098	2641.33		P30453	2073.76
A0A061ILZ6	3679.88		Q9UBS4	100765455	66.8246	2045.58		P30456	2073.76
A0A061ILZ9	2959.34		Q8N5G0	100772426	66.7667	882.25		P10316	2073.76
A0A061IM12	1969.1		Q15126	100759992	66.741	1377.37		P30462	2061.68
A0A061IM16	4118.65		Q9HD47	100760667	66.6632	1486.04		Q95365	2061.68
A0A061IM22	1787.96		Q9NP84	100768739	66.6124	1103.65		P30484	2061.68
A0A061IM27	1759.78		P83881	100761963	66.5864	1031.19		P30485	2061.68
A0A061IM55	3019.72		Q7Z7K0	100753575	66.5798	950.691		P30488	2061.68
A0A061IM78	2242.82		Q9NRN7	100754811	66.5615	1924.82		P18464	2061.68
A0A061IM82	4851.26		O43776	100764751	66.5261	2862.73		P30490	2061.68
A0A061IM95	5499.35		Q8IXM3	100753662	66.4757	1147.93		P30492	2061.68
A0A061IM96	962.756		Q9NSD9	100760139	66.4666	2975.44		P18465	2061.68
A0A061IM98	7910.53		Q86V88	100758361	66.3227	1264.67		Q29836	2061.68
A0A061IMA1	3852.97		P83881	100759744	66.2882	1043.27		P30498	2061.68
A0A061IMA3	4730.51		P05386	100754453	66.2172	1063.39		Q29718	2061.68
A0A061IMA4	1832.24		Q8N5I9	100771219	66.2077	1349.19		P30499	2077.79
A0A061IMA8	1904.7		P11233	100769632	66.2016	1433.73		P04222	2077.79
A0A061IMB0	6718.96		P00491	100757729	66.1487	1989.21		Q9TNN7	2077.79
A0A061IMB6	3506.79		Q504U0	100763477	66.1237	1047.29		Q30167	1675.25
A0A061IMC4	5137.07		Q9H9Y2	100767673	66.0755	1747.73		Q30134	1675.25
A0A061IMC6	4613.75		P61952	100761038	66.0449	898.353		Q9GIY3	1675.25
A0A061IME1	1486.06		Q9Y2X3	100764223	66.0261	2770.15		P46098	2528.63
A0A061IMF2	1864.44		Q8WXX5	100762162	66.021	1643.05		A5X5Y0	2440.07
A0A061IMG1	1220.38		Q9Y3E7	100770826	65.8981	1506.18		P19652	1413.6
A0A061IMH3	3176.71		Q9H0U3	100764570	65.8455	1953		P04217	2597.05
A0A061IMH9	2118.04		Q13042	100759495	65.8095	3100.24		P05067	3704.04
A0A061IMI2	3382.01		Q96EN9	100757102	65.7558	1288.82		C9JUS6	1220.38
A0A061IMI9	1880.54		Q8N2U0	100764915	65.6681	1059.36		P54802	3595.35
A0A061IMJ0	1715.51		Q16540	100769317	65.6168	1341.13		O95841	2580.96
A0A061IMJ8	2045.58		Q6P1A2	100768200	65.5622	2838.56		Q9Y5C1	2456.18
A0A061IMK3	1087.54		Q96C01	100773052	65.5399	1160		Q8NI99	2496.42
A0A061IML1	4980.04		P05067	100689222	65.5251	3551.09		Q86XS5	2166.35
A0A061IML2	2476.3		P34932	100764628	65.4853	3965.69		O15123	2601.09
A0A061IML4	3132.43		P22314	100769040	65.4607	4863.34		P01019	2556.8
A0A061IMM8	3293.45		O60830	100762818	65.4373	1296.86		Q06481	3675.86
A0A061IMP3	3559.11		P08910	100755212	65.4153	2315.28		P02652	1007.04
A0A061IMQ0	1007.03		Q92643	100761996	65.2319	2126.1		P04114	18972.3
A0A061IMQ7	18614		Q9BSD7	100763065	65.1292	1369.32		P02655	1011.06
A0A061IMR1	2315.29		Q9NVJ2	100765619	65.055	1353.22		O14791	2206.6
A0A061IMS0	1908.71		P35080	100770381	64.9326	1381.37		O43184	4263.56
A0A061IMS4	3180.73		O95503	103161880	64.9065	2266.97		Q13444	4078.38
A0A061IMT0	3289.43		Q96LW7	100758861	64.8831	1369.33		P78536	3921.41
A0A061IMT3	1204.28		Q9BT73	100763268	64.8671	1095.59		Q9UKJ8	3510.82
A0A061IMT7	2492.4		O75439	100757021	64.8544	2794.28		Q9UKF5	3905.31
A0A061IMU6	4549.36		Q9NR45	100767837	64.7656	2049.61		Q8TC27	3772.47
A0A061IMV5	1844.31		O43681	100761936	64.7549	2005.33		Q15848	1586.69
A0A061IMV7	6433.22		P62140	100761524	64.7291	1912.75		Q9BY15	3229.04
A0A061IMW7	1787.96		Q9Y547	100764905	64.6462	1180.13		Q5T601	4267.59
A0A061IMX1	942.631		P09132	100753807	64.5611	1184.15		O00468	8924.89
A0A061IMX4	2275.02		O60828	100762531	64.5574	1671.23		O94910	6537.89
A0A061IMY0	3253.19		P11166	100753506	64.3983	2584.98		Q86WK6	2589.01
A0A061IMZ2	2593.04		Q13445	100757205	64.2567	1514.23		Q86SJ2	2705.74
A0A061IMZ6	9460.32		P23193	100755581	64.2234	1816.14		Q16671	2911.03
A0A061IMZ8	3382		Q9Y3B9	100750619	64.0987	1735.63		Q9BXJ7	2427.98
A0A061IN14	2423.97		Q13287	100771173	64.0914	1824.19		P23582	1111.69
A0A061IN31	6119.26		O76021	100770494	64.0412	2383.73		Q9UKU9	2589.01
A0A061IN36	6046.8		Q92979	100759485	64.0241	1586.69		Q9BY76	2238.8
A0A061IN42	2077.79		Q9UI95	100761766	63.9947	1453.86		Q9H6X2	2874.81
A0A061IN46	7713.3		O60506	100758906	63.9286	3112.31		Q86TW2	2737.95
A0A061IN49	918.479		P48637	100753200	63.9184	2512.52		Q5T7M4	1820.16
A0A061IN51	4819.06		P28845	100762502	63.8966	1775.88		Q8TD06	1272.71
A0A061IN60	6103.15		Q8TAC9	100766634	63.8761	1550.46		Q96PE1	5990.42
A0A061IN61	2395.79		Q9Y421	100759796	63.8681	1055.34		O60241	6984.7
A0A061IN62	3377.98		Q8IZQ5	100754707	63.8251	1063.39		O14672	3615.48
A0A061IN68	1936.89		Q9ULR0	103161503	63.8087	1751.73		Q9H013	4448.72
A0A061IN70	1844.31		P61020	100768837	63.7398	1469.95		Q9BZ11	3877.12
A0A061IN84	2331.38		Q9NYP7	100753555	63.6786	2029.47		O95994	1308.94
A0A061IN88	2886.88		Q86SX6	100768850	63.5687	1059.38		O60242	6731.12
A0A061IN93	1429.7		Q9BTM9	100765578	63.5512	1055.34		Q6QNK2	4122.67
A0A061IN95	1892.62		P61201	100760211	63.4097	2415.92		Q8IZF5	4947.86
A0A061IN96	1035.21		P28330	100759026	63.3752	2283.08		Q8IZF2	6022.65
A0A061IN98	6952.48		Q9BT78	100755032	63.1434	2238.8		Q8IZP9	4698.29
A0A061INA4	1530.33		Q9H5Q4	100765415	63.0363	2202.58		Q86SQ4	5519.48
A0A061INA6	1316.99		Q8NFH4	100771280	62.9369	1916.77		Q9HAR2	6429.21
A0A061INB5	1574.62		P51808	100761090	62.8713	1071.44		Q9HBW9	3382.01
A0A061INB6	3812.73		Q96SB4	100764390	62.8646	3216.97		Q9UM73	7125.58
A0A061INB9	2045.58		Q96H20	100753514	62.768	1643.05		P35858	3039.84
A0A061INC8	1534.36		Q9Y3B8	100773485	62.7678	1634.99		Q99218	1433.73
A0A061IND8	1300.89		Q8WVX3	100755608	62.7043	874.2		Q86WK7	2633.28
A0A061INE4	5265.88		Q3B726	100771937	62.6435	1715.52		P19961	2661.47
A0A061INE7	1977.14		Q9HBI1	100753582	62.4914	1860.44		O43827	1997.28
A0A061INF0	2782.22		P49247	100765051	62.4088	1554.51		P17342	2782.22
A0A061INF2	3740.27		O00233	100768499	62.3539	1498.13		P28039	2919.09
A0A061INF6	3462.51		O60238	100759633	62.1358	1482.03		P36544	2625.24
A0A061ING9	3857		Q9BS26	100750874	62.1075	2238.81		Q6ZNF0	2367.62
A0A061INH1	1482.03		P61513	100763656	62.0647	1091.56		Q86SQ3	2444.09
A0A061INH8	2013.38		Q5JTJ3	100761903	62.0086	922.522		Q8IZF6	13002.6
A0A061INJ6	2645.37		Q96QK8	100765001	61.9742	1003.01		O95490	6477.52
A0A061INL0	3140.48		Q96GX2	100759327	61.8397	994.961		P07510	2685.62
A0A061INL1	3039.85		P33993	100770006	61.8344	3498.74		P36896	2637.31
A0A061INL6	1932.87		Q9BZE4	100753267	61.7938	3156.59		O75078	3700
A0A061INM2	2323.34		Q14165	100755466	61.7626	1502.18		Q9Y3Q7	3579.25
A0A061INM4	3563.14		P62256	100763741	61.728	1321.02		O43506	3526.92
A0A061INM6	2576.93		Q8WTS1	100769851	61.606	1985.2		Q9P0K1	4251.48
A0A061INP8	5567.78		Q14566	100767151	61.4914	3909.33		O75077	3953.6
A0A061INQ0	2762.1		P50502	100770228	61.4846	1441.84		Q9UKQ2	3724.16
A0A061INQ3	1816.13		P62424	100767038	61.4808	1353.25		O15204	2496.42
A0A061INQ9	2218.68		Q13409	100773761	61.4329	3068.04		P35318	1349.19
A0A061INR2	1373.34		P09525	100771507	61.4149	1888.59		Q9BRR6	2605.1
A0A061INR9	1240.51		P08579	100771707	61.3323	1510.21		P43652	3015.7
A0A061INS5	7503.91		P04406	100759100	61.2952	2037.52		Q14246	4170.97
A0A061INS6	2182.44		Q9Y530	100756378	61.2607	1216.36		Q9UHX3	3917.37
A0A061INT3	4577.54		A8MXV4	100758176	61.1928	1268.76		Q8IZF3	3402.13
A0A061INU1	1860.42		P24390	100750912	61.0812	1457.88		Q9Y653	3394.08
A0A061INU3	1961.05		Q15637	100760817	61.0701	2810.43		Q86Y34	2814.43
A0A061INU6	3953.6		Q9H1K1	100773802	61.0514	1164.03		Q8IZF4	2729.9
A0A061INU7	3200.85		Q9NPH2	100767831	60.9686	2335.45		Q96K78	3812.72
A0A061INU8	2770.15		Q9Y3E5	100759231	60.9676	1304.91		O00253	1135.85
A0A061INV4	902.378		P48163	100767908	60.963	3011.66		Q8IWK6	5922.01
A0A061INV8	2500.45		Q13505	100772542	60.8562	1880.6		P02768	3055.95
A0A061INW0	3518.86		Q9Y448	100759555	60.8219	1860.42		Q9NP70	2403.83
A0A061INX6	2762.07		Q9UL25	100762794	60.8043	1542.41		P02760	2021.43
A0A061INY3	1663.17		Q7Z4Q2	100756422	60.715	3317.6		P19021	4521.18
A0A061INY8	3043.87		Q9GZV4	100775097	60.705	1220.38		Q99217	1373.35
A0A061INZ6	6211.84		O75475	100763870	60.6507	2733.92		P01160	1220.38
A0A061INZ7	1164.03		P01130	100689399	60.6353	4042.17		Q15389	2609.14
A0A061IP03	966.783		P17612	100768997	60.6349	2146.21		Q13790	1916.77
A0A061IP08	2452.14		Q16595	100755339	60.6111	1151.98		P55056	1115.72
A0A061IP15	3180.73		P30405	100752432	60.5983	1433.72		O95445	1361.27
A0A061IP18	1457.88		O96019	100757342	60.494	2331.38		Q6UW56	1526.31
A0A061IP46	5157.19		Q9NR30	100771185	60.372	3712.09		O75106	3647.68
A0A061IP47	4114.62		P08621	100770370	60.3533	2395.8		Q9ULZ1	914.453
A0A061IP77	3088.15		P55263	100736551	60.2671	1948.98		P02749	1993.25
A0A061IP83	1884.56		P57054	100752242	60.2574	1143.91		P15514	1618.89
A0A061IP85	3712.09		Q8TCC3	100763336	60.1552	1248.56		P20594	4819.06
A0A061IP86	4521.19		Q08211	100765632	60.1266	5877.72		P51689	2991.54
A0A061IP87	1848.33		Q9H223	100771177	60.1202	2677.58		P26436	1671.22
A0A061IP97	1900.67		P08133	100759027	60.1177	3313.58		Q8NCL9	2621.21
A0A061IPB4	3736.25		P31689	100689381	60.1008	2202.57		Q6Q788	2077.79
A0A061IPD5	3792.6		P01111	100757614	60.0325	1365.3		P54793	2979.47
A0A061IPE0	5434.94		Q5T013	100774763	59.9559	1369.35		Q6UX39	1445.8
A0A061IPE5	2347.49		Q96G21	100773345	59.9356	1775.89		P04746	2661.47
A0A061IPE8	2379.7		Q9BXS6	100762702	59.8959	2407.86		P03950	1196.23
A0A061IPG3	2983.49		Q14978	100773818	59.7352	3418.22		A6NF34	3144.51
A0A061IPH2	1143.9		Q9Y3Q3	100757753	59.7221	1490.08		Q8J025	2673.54
A0A061IPH4	2190.49		Q13303	100765085	59.6708	2081.81		P02647	1679.28
A0A061IPH7	10116.5		P35659	100767626	59.6368	2154.27		P06727	2198.55
A0A061IPI0	11348.2		P27635	100759252	59.617	1248.58		P02654	938.606
A0A061IPI3	2488.37		Q3ZCQ8	100773512	59.5897	2246.83		P02656	1003.01
A0A061IPJ3	6421.16		Q5UCC4	100758503	59.5727	1771.84		P02649	1880.54
A0A061IPJ9	946.657		Q9BQA1	100774828	59.4684	1852.37		P16066	4875.42
A0A061IPK1	1236.48		Q9Y3C6	100753635	59.4653	1272.71		P01008	2472.27
A0A061IPK3	2770.15		Q9Y3B1	100689354	59.4631	1389.45		P58335	2572.9
A0A061IPL1	2955.32		P11940	100757538	59.4252	3164.63		P19801	3627.56
A0A061IPL4	870.175		Q8N9N8	100765365	59.4127	1292.84		P51693	3220.99
A0A061IPL6	3076.08		P82970	100774904	59.2507	1800.03		P05090	1365.3
A0A061IPM9	3414.21		Q9NPI1	100758832	59.1886	3225.02		Q9BPW4	2017.4
A0A061IPN3	2729.89		Q9BY32	100768122	59.1372	1562.52		P30533	2041.56
A0A061IPP0	3502.76		Q8TAT6	100754863	59.0936	3257.2		P04745	2661.47
A0A061IPQ3	1707.45		O94903	100770225	59.0787	1711.48		P16860	1143.9
A0A061IPR5	2754.05		Q9H0H5	100751180	58.9843	3132.44		Q6UXH0	1401.52
A0A061IPR7	3724.16		O76080	100760152	58.8092	1461.9		Q9Y264	2629.26
A0A061IPU1	3212.94		Q9BVG4	100763510	58.6211	1514.24		Q5FYB1	2894.94
A0A061IPU5	1184.15		Q9NZZ3	100758690	58.5908	1486.06		Q6UWY0	2762.1
A0A061IPV1	3337.72		Q9UKK6	100763994	58.5092	1168.05		P20933	1997.27
A0A061IPV2	1888.59		Q9Y320	100755000	58.504	1796.01		Q9BXN1	2134.14
A0A061IPV7	5161.21		O75817	100753663	58.4526	1168.05		Q8N6G6	7697.19
A0A061IPW4	5257.83		P49354	100752295	58.4089	1969.12		O75882	6356.75
A0A061IPW5	1727.57		P53602	100766541	58.4039	2218.67		Q9H324	5044.48
A0A061IPW8	1993.25		Q9Y3B2	100757484	58.3092	1389.45		P58397	7020.94
A0A061IPX1	1296.86		Q13418	100689388	58.2826	2423.97		Q8TE58	4428.59
A0A061IPX7	3253.19		P48449	100753498	58.1711	3559.13		Q8TE56	5012.28
A0A061IPZ1	910.429		Q9BUF5	100689363	58.0332	2403.84		Q8TE59	5463.12
A0A061IPZ4	5020.33		O15127	100756209	57.9804	1928.85		Q9UHI8	4497.02
A0A061IPZ6	2524.6		Q00994	100770930	57.9515	1224.39		O95450	5479.22
A0A061IPZ7	1598.77		P21281	100774665	57.9117	2661.46		O15072	5455.07
A0A061IQ01	1405.55		O94925	100689202	57.8337	2878.87		O75173	3973.72
A0A061IQ04	2299.18		Q16236	100752102	57.8127	3144.5		Q9UKP5	5100.84
A0A061IQ05	2375.67		P43897	100761292	57.7861	1916.77		Q9UP79	4183.04
A0A061IQ21	3824.8		Q9NRV9	100752514	57.7344	1369.32		Q96EG1	2717.81
A0A061IQ22	4263.56		Q9H0U4	100763898	57.7186	1413.6		Q6HA08	2339.43
A0A061IQ23	4356.14		Q8IUX1	100760417	57.6325	1514.24		Q86TH1	4432.62
A0A061IQ24	1558.51		Q13492	100761959	57.6181	3160.61		Q6ZMM2	2540.7
A0A061IQ26	4239.41		Q05682	100763421	57.5763	2766.23		P15289	2645.35
A0A061IQ37	1208.31		P25490	100767279	57.5521	1369.4		P15848	2750.02
A0A061IQ50	2347.49		Q9BZZ5	100758910	57.5323	2713.8		Q13510	2194.52
A0A061IQ53	2580.96		P61981	100764051	57.4318	1683.29		P17405	3136.46
A0A061IQ55	2472.27		P11172	100756786	57.407	2536.67		O14525	5845.53
A0A061IQ56	7749.56		O43665	100758318	57.4066	1276.74		O75129	5994.47
A0A061IQ67	1494.11		P19367	100765413	57.3471	4295.76		P51690	2975.44
A0A061IQ72	2114.01		Q9BWD1	100760000	57.2759	2202.56		P82987	7411.4
A0A061IQ74	6050.82		P07339	100766628	57.2613	2246.85		P08519	18911.9
A0A061IQ77	1671.22		Q15113	100752170	57.2554	2488.36		Q9C0K3	1449.83
A0A061IQ90	2729.9		P08397	100757819	57.2356	2057.66		Q5FYB0	3015.7
A0A061IQA5	4436.65		Q9NRX6	100767125	57.2156	902.377		Q5T4W7	1490.08
A0A061IQB0	2013.37		Q16563	100759493	57.0166	1522.29		P42127	1135.85
A0A061IQB1	2629.26		P62304	100769251	56.977	974.836		Q92484	2427.99
A0A061IQB5	2206.59		P13284	100759310	56.9258	1594.74		Q92485	2436.04
A0A061IQC2	3530.94		P45974	100757368	56.8472	4058.27		Q8WXS8	5527.52
A0A061IQD7	1409.58		Q53GQ0	100751291	56.8057	1860.41		P23560	1598.77
A0A061IQD9	4959.95		Q9BRV8	100753213	56.6939	1268.7		Q6UY14	4927.74
A0A061IQG1	1675.25		P23458	100754824	56.6504	5241.74		Q9UNA0	4348.09
A0A061IQG6	3812.73		Q9NY61	100758164	56.4863	2886.88		Q9UKP4	7391.26
A0A061IQL0	3861.02		Q52LJ0	100762330	56.4794	1965.07		Q13145	1651.1
A0A061IQL5	2544.71		Q7Z5G4	100752519	56.4599	1155.98		P35613	2154.26
A0A061IQM1	6143.41		P35221	100754399	56.4572	4251.48		Q5VV63	6155.48
A0A061IQM4	1896.64		O95219	100755911	56.4083	2226.75		Q9H1Z8	1200.26
A0A061IQM6	1003.01		O95997	100765630	56.3847	1409.57		P61769	1083.52
A0A061IQN7	1139.88		Q07812	100689032	56.2722	1377.37		Q10588	1884.57
A0A061IQP2	3321.62		P0C6T2	100753988	56.2674	753.439		O14514	6980.67
A0A061IQP5	3700.02		Q9H4G4	100758797	56.1986	1256.61		P18075	2339.44
A0A061IQP8	1441.78		Q9NQG1	100756897	56.1706	1047.28		Q8N4F0	2448.11
A0A061IQP9	2512.52		P11413	100689469	56.1534	2677.57		P17213	2564.85
A0A061IQQ0	4919.68		Q9BZJ4	100756348	56.1273	2037.53		Q86Y29	1043.27
A0A061IQQ1	1526.31		Q9NX63	100750398	56.0906	1518.26		Q86Y28	761.489
A0A061IQQ5	2287.11		O43837	100771661	55.9268	2154.26		P27037	2669.52
A0A061IQR2	5298.07		P62993	100769627	55.926	1478.01		Q9Y5Z0	2689.64
A0A061IQR5	4690.24		P61421	100762360	55.8691	2017.41		Q13072	777.591
A0A061IQS8	4001.92		P63218	100757206	55.8288	878.224		Q86Y30	1043.27
A0A061IQT5	2866.76		P16150	100752546	55.7629	2230.73		P16278	3329.68
A0A061IQU2	1341.14		Q5J8M3	100772555	55.734	1341.14		O95972	2182.45
A0A061IQU3	2343.47		Q96I25	100764203	55.6963	2234.77		P12644	2246.85
A0A061IQU5	2214.65		Q969G5	100753764	55.6622	1683.29		P34820	2222.7
A0A061IQV7	2492.4		Q9H8U3	100755969	55.6342	1461.91		Q8TE57	5531.55
A0A061IQW0	4166.96		Q9UN86	100752963	55.5984	2580.95		Q13705	2665.49
A0A061IQW1	2915.07		P09417	100769495	55.5906	1574.61		P56817	2621.21
A0A061IQW7	1562.54		Q8N300	100773604	55.5795	1019.1		O95393	2311.26
A0A061IQX0	1800.03		P04179	100760320	55.5759	1498.13		P12643	2198.55
A0A061IQY0	10068.2		O14562	103160474	55.4124	1852.36		Q76LX8	6348.68
A0A061IR16	4605.72		P46108	100762827	55.3814	1812.11		Q8TE60	5519.47
A0A061IR19	4488.98		O43865	100767631	55.3807	2733.92		P59510	8292.96
A0A061IR28	1856.39		Q8WUK0	100763640	55.3665	1292.85		Q9P2N4	8393.59
A0A061IR33	1473.98		Q9NVI7	100772005	55.3636	2967.41		Q15582	3353.82
A0A061IR38	7270.52		Q8TEA8	100765967	55.3393	1582.65		Q7Z5Y6	2222.7
A0A061IR44	2371.64		O60220	103159709	55.3255	994.961		Q8TDL5	2552.77
A0A061IR54	6352.72		P55795	100773216	55.3003	2411.89		Q9BXJ2	1767.83
A0A061IR56	3341.71		P63172	100761379	55.2916	1059.37		P0C862	1944.94
A0A061IR61	2375.66		Q9BY77	100751957	55.2844	2347.48		P50895	3132.42
A0A061IR93	6010.57		Q96CT7	100753303	55.2298	1478.01		P08236	3225.02
A0A061IR99	1647.07		Q9BXS4	100764310	55.228	1904.69		Q13873	4782.83
A0A061IRB7	3027.77		P51572	100770274	55.2257	1590.72		Q86WA6	1775.88
A0A061IRD0	2508.5		P54577	100751260	55.214	2874.8		Q9NP55	1634.99
A0A061IRE8	2041.55		P11387	100689046	55.2114	3691.98		P59826	2520.57
A0A061IRF3	2005.33		P48735	103158535	55.2037	2423.97		Q8NFQ6	2645.36
A0A061IRF7	3522.9		Q06330	100774626	55.2019	2669.51		Q9C0B6	3756.37
A0A061IRG4	3084.13		Q9Y3D5	100769266	55.1883	1172.08		P02747	1590.71
A0A098KX88	2178.42		Q7Z3B0	100755813	55.1769	1123.75		Q9BXJ5	1751.72
A0A098KX90	14419.6		Q7Z4W1	100769825	55.1247	1586.69		P02745	1590.71
A0A098KX91	3321.62		Q96L58	100767598	55.1217	1912.75		P02746	1622.91
A0A098KX93	2516.55		P60604	100765997	54.9227	1268.69		Q7Z5L3	1759.77
A0A098KX95	1747.71		P78330	100755202	54.771	1510.21		P60827	1618.89
A0A098KX96	1659.15		P11586	100763862	54.7038	4372.24		P09871	3373.95
A0A098KX97	4823.08		P62910	100756619	54.6825	1349.18		P55291	3881.14
A0A098KX98	9142.27		P35241	100752135	54.5981	2951.3		Q9H159	3712.09
A0A098KXA7	2230.74		Q86UE4	100753818	54.5737	2403.89		P22223	3941.53
A0A098KXB8	1687.33		Q8TCJ2	100752084	54.5398	3341.81		P55283	4291.73
A0A098KXC8	2975.44		Q8NBU5	100764591	54.5339	2057.66		Q9ULB5	3764.41
A0A098KXD0	3426.28		Q9Y2R0	100761465	54.4213	1039.24		Q9ULB4	3780.52
A0A098KXD2	1965.08		Q9NX40	100763441	54.4161	1598.77		P47710	1349.2
A0A098KXD5	1586.69		O75874	100758958	54.4046	2271		P07858	1969.1
A0A098KXD7	2077.78		P35606	100758514	54.3163	4247.46		P14091	2218.67
A0A098KXD8	1820.16		Q15006	100769760	54.2603	1800.04		Q86Y27	777.591
A0A098KXE2	2971.42		P43034	100764774	54.2559	2254.9		Q075Z2	1135.85
A0A098KXG1	3740.26		Q9Y5J5	100764336	54.221	934.596		Q9GZN4	1880.54
A0A098KXG2	1284.79		Q9Y5B9	100750703	54.1181	4819.07		O00481	2669.52
A0A098KXG5	2194.51		Q8WW01	100755550	53.9776	1284.79		Q7Z6A9	1767.83
A0A098KXG6	3108.28		P09001	100768688	53.9331	2275		O95971	1333.09
A2V7M9	1892.62		Q6NW29	100752671	53.9165	1473.97		Q86VB7	5257.82
A4URF0	1011.06		Q8WWX9	100762068	53.909	1188.18		Q9NR16	6453.35
A7M771	3237.09		P82664	100767194	53.8982	1413.6		Q6UWJ8	1304.91
B0YIF5	2790.27		Q9Y2P8	100761761	53.8625	2105.96		Q9BXJ4	1594.74
B8Y440	2254.9		O75534	100760894	53.783	2412.02		Q9NZP8	2564.85
C6H0P7	2468.24		Q9BQQ3	100755976	53.7294	1932.9		P00736	3442.39
C9VZQ5	1304.91		P32320	100754972	53.7097	1196.23		B2RNN3	1944.94
D0UZH8	2552.78		Q9UJX4	100766376	53.6913	3583.28		P13497	4573.52
D0UZH9	2552.78		Q9NRX5	100753040	53.618	2427.99		P22004	2669.51
D6CJI1	1936.9		P55957	100754606	53.5991	1385.42		P36894	2746
D7RJW0	2045.58		Q9Y5J7	100760675	53.581	962.759		Q9BWV1	5088.75
F1SWB0	2222.7		O60678	100761738	53.545	2428.02		Q96DR5	1606.81
G3GR63	3712.09		Q9Y6E0	100761115	53.5433	2528.61		Q76B58	3687.94
G3GR70	1667.19		Q86UD1	100765087	53.4793	1433.75		Q6UXG8	2758.07
G3GR71	2939.22		O00743	100752643	53.4606	1775.89		Q5VWW1	1630.96
G3GR80	1256.61		Q9NR56	100771199	53.4455	2359.54		Q9BXJ1	1735.63
G3GR98	841.995		Q9Y2Y1	100765374	53.4124	1039.24		H3BTG2	1091.57
G3GRA8	962.758		P22307	100757558	53.3745	2806.37		P54289	5044.49
G3GRB7	4058.27		Q96B26	100769802	53.2614	1715.5		Q8IZS8	4996.18
G3GRC9	1196.23		Q9NPA0	100773137	53.2374	1574.61		Q9BRK5	2061.69
G3GRE2	1425.67		Q96C86	100761162	53.1946	1969.1		Q9ULX7	1961.05
G3GRE8	813.819		P33992	100756580	53.0928	3559.12		Q96L12	2150.25
G3GRF3	1570.59		P60842	100769812	53.0594	2238.8		Q16602	2460.2
G3GRF8	1469.96		Q9P0T7	100758151	53.0583	1353.22		P12645	2504.48
G3GRH5	2166.35		Q15404	100768150	53.0049	1719.53		P22003	2432.02
G3GRJ9	821.871		Q8NC54	100765503	52.9893	1184.2		Q8N8U9	3361.88
G3GRK6	890.301		P48730	100751124	52.9864	2275.03		O00238	2625.24
G3GRL7	2480.33		P61024	100760892	52.9724	926.532		O60477	3667.82
G3GRM0	1791.98		O15498	100763402	52.8974	1401.52		Q13410	2721.85
G3GRN6	1715.5		Q13177	100751503	52.8663	2713.79		Q7KYR7	2725.87
G3GRQ3	6227.94		Q8N488	100758801	52.8435	1522.28		P43251	2790.28
G3GRQ5	825.896		O15116	100771944	52.7907	1139.88		Q6UXE8	2480.32
G3GRQ7	1304.91		Q13283	100761148	52.6853	2552.77		Q6UX41	2617.19
G3GRQ9	950.68		O14773	100759190	52.6536	2907		P20851	1618.89
G3GRR5	2254.9		Q9BZM1	100767324	52.6471	1119.77		Q9Y6N8	3776.49
G3GRS0	886.276		P05204	100758108	52.6012	966.781		P55287	3808.69
G3GRS1	3760.38		P39210	100766363	52.598	1445.79		P55289	3800.64
G3GRT2	7544.25		Q7L5Y9	100770544	52.5932	2411.87		P55290	3474.58
G3GRT9	1433.72		P67775	100766084	52.5593	1844.32		Q8IXH8	4034.12
G3GRU1	922.505		Q9HB90	100750696	52.5418	1940.95		O75493	1924.82
G3GRV7	1948.97		Q96GA3	100756424	52.5366	2488.38		O43570	2029.48
G3GRX1	2258.93		Q13889	100768069	52.5038	1852.36		Q86Z23	1562.53
G3GRX7	1711.47		P41273	100750679	52.4851	1840.26		O75973	1643.04
G3GRY3	2423.96		Q9P0B6	100755674	52.4792	994.963		Q9BXJ3	1928.84
G3GRY4	1908.72		P53805	100689474	52.4684	1397.52		Q9UJ99	3937.49
G3GRZ3	2444.1		O43805	100774925	52.468	1119.75		P12830	4154.87
G3GRZ4	3732.21		Q9UQB8	100761815	52.4556	2786.25		P55285	3784.54
G3GRZ8	1413.6		Q96FZ5	100768605	52.4402	1099.64		Q8N126	2206.59
G3GS10	5406.75		Q9NWU2	100757886	52.4124	1522.29		Q9BQP9	1626.94
G3GS22	1091.57		Q8WUM4	100769458	52.3764	4094.49		P59827	3076.07
G3GS26	1598.77		P51948	100770765	52.3226	1848.34		Q8NFQ5	2427.99
G3GS31	2572.91		Q9NX58	100773375	52.2984	2142.19		Q8WVV5	2709.77
G3GS65	2725.88		Q8NG27	100767592	52.2338	3132.44		Q96KV6	2963.37
G3GS78	2625.24		Q96BY9	100758545	52.2093	1944.95		P78410	1948.97
G3GS84	833.945		P35249	100763988	52.1968	2061.68		A6NE02	2528.62
G3GS88	2685.62		Q96FW1	100758975	52.05	1695.38		A8MVZ5	1775.88
G3GSB5	1731.6		Q8N9N2	100759170	51.9617	2033.53		Q7Z3S7	5181.35
G3GSB9	1365.3		P28838	100768932	51.9087	2693.66		Q9HBT6	3828.82
G3GSC0	906.403		Q9NRF9	100752018	51.8237	1192.21		P33151	3760.39
G3GSE6	2576.93		P51636	100751645	51.8139	1256.61		Q9BY67	2383.71
G3GSE9	1425.68		Q9NQC8	100758681	51.7926	1820.16		Q8N3J6	2355.53
G3GSF1	3820.77		Q9UBR5	100766496	51.7458	1204.28		P49913	1288.81
G3GSF9	1498.13		P62829	100763537	51.6874	1204.27		Q16568	1071.44
G3GSG3	882.25		P17707	100774596	51.626	1948.98		Q96PB1	3812.73
G3GSI5	2387.74		P30566	100689060	51.5945	2552.78		P07498	1337.12
G3GSJ9	2878.83		Q15546	100759398	51.5221	1562.54		Q9UBX1	2552.78
G3GSK8	3390.06		P54920	100765071	51.502	1019.19		P07711	1944.95
G3GSL2	825.894		O60493	103161805	51.4549	1212.34		Q6UXQ4	1075.47
G3GSL9	1514.23		P08651	100770733	51.4343	2383.73		Q8N8R5	2154.27
G3GSM4	1723.55		Q9Y6G3	100752233	51.3585	1184.16		Q6UW01	1429.7
G3GSQ0	1276.74		Q9P2X0	100689451	51.3222	974.833		P15086	2283.08
G3GSQ2	1143.9		Q8TDH9	100766796	51.2972	1365.3		P16870	2520.58
G3GSR6	1256.61		O43638	100755669	51.2857	1928.84		Q8NHW4	974.834
G3GSR7	1699.4		Q8N4J0	100765030	51.2555	2218.68		Q17RF5	1127.8
G3GSS7	2641.34		Q53FT3	100762248	51.2376	1397.5		Q9H5V8	3969.71
G3GST4	1490.08		P61962	100773606	51.2261	1981.18		P08218	1687.32
G3GST7	813.819		Q9NRX2	100758899	51.2192	1312.97		P43234	1896.64
G3GST9	1035.22		Q9BSB4	100763923	51.1803	1482.03		Q6UX34	1091.56
G3GSU6	2327.36		P82932	100770304	51.1731	1067.42		Q8IUK8	1506.18
G3GSU8	890.3		Q8WXI9	100767845	51.0656	2991.54		Q9NTU7	1413.6
G3GSV4	4042.16		Q9NX76	100768322	51.0343	1188.19		Q8IVL8	2109.99
G3GSW6	1252.58		C9JLW8	100756025	51.0339	994.961		Q66K79	3229.04
G3GSW8	3490.7		O95232	100767266	50.9901	2331.4		F5H4A9	1598.76
G3GSX6	2536.68		P34096	100755695	50.9718	1385.41		Q8WV48	1743.68
G3GSY1	1739.66		Q9Y3D6	100689455	50.9676	1216.36		P13987	1119.75
G3GSY2	870.174		Q6UWP8	100768152	50.9643	3047.88		O43866	2001.3
G3GSZ4	809.793		Q96HQ2	103159798	50.9363	1071.44		P30203	3293.44
G3GT10	3736.24		P60983	100754009	50.9143	1180.13		P48960	3965.68
G3GT11	1510.21		Q969W0	103158695	50.8535	926.528		Q5VXM1	2411.89
G3GT35	1039.24		Q9UPY5	100764546	50.8516	2524.61		Q6UY09	2959.34
G3GT45	1622.92		Q13542	100768613	50.7832	994.968		P31997	2009.35
G3GT54	1212.33		P35250	100770063	50.7586	2021.43		P09093	1691.35
G3GT70	910.428		Q6Y1H2	100765668	50.7313	1433.74		P08861	1691.35
G3GT74	918.479		Q9NXR1	100771293	50.6882	1989.23		P43235	1928.85
G3GT76	1027.16		P09622	100689437	50.6848	2653.4		P15088	2283.09
G3GT78	2053.64		Q10713	100761595	50.684	2713.79		Q9UI42	2299.18
G3GT80	1292.84		Q9BV40	100774199	50.6428	1011.06		P55774	962.758
G3GT81	1453.85		P30281	100766025	50.6331	1779.91		P78556	990.936
G3GT93	1071.44		Q9NVF7	100754171	50.4763	1711.51		O00585	1143.9
G3GT95	3446.41		P19440	100763802	50.447	3015.68		Q9Y258	982.885
G3GTA2	1590.72		P46977	100751391	50.3489	3635.59		P32248	2126.09
G3GTA9	1490.08		Q01453	100762867	50.3489	1168.06		P08571	2114.01
G3GTB9	4166.97		P12081	100757635	50.3135	2653.42		Q8IX05	1538.39
G3GTC0	2842.6		P68366	100767686	50.3077	2411.89		P20138	2069.73
G3GTC6	2299.18		Q12824	100769126	50.3058	2005.35		P28906	2154.26
G3GTE6	837.97		Q16851	100689325	50.2664	2649.39		P09326	1582.67
G3GTF6	2387.73		P55809	100766113	50.2202	2697.69		P10966	1449.83
G3GTG4	2870.78		Q9BRQ6	100761221	50.2125	1679.26		P14209	1349.19
G3GTG6	1981.18		Q9BYD2	100770389	50.0872	1671.23		P05814	1514.23
G3GTG9	2472.27		Q9BT67	100766303	49.9939	1606.81		Q9Y646	2504.47
G3GTH6	2375.66		Q96EH3	100764085	49.9893	1228.46		Q9BQI4	1691.35
G3GTI4	1916.77		P54852	100751496	49.8597	1260.64		Q99616	998.986
G3GTI6	2089.86		Q9NY27	100758228	49.8397	2637.28		P55773	1087.54
G3GTI7	1985.19		P36955	100766774	49.771	2287.1		Q5BLP8	986.909
G3GTJ9	1860.42		Q15649	100760096	49.7146	1212.33		Q6YHK3	6421.16
G3GTK5	3386.02		Q9UBF2	100758528	49.677	4110.6		P29017	1944.95
G3GTK6	1848.34		Q96QD8	100689188	49.6546	2633.29		Q9BZW8	2093.89
G3GTK7	1417.62		P35052	100751141	49.6247	3494.65		Q5ZPR3	2754.04
G3GTL3	3051.92		O14672	100772891	49.6034	3603.4		P04234	1292.84
G3GTM1	1904.7		Q9Y3D3	100762457	49.5889	1147.93		P07766	1437.75
G3GTM5	3309.55		O95249	100689312	49.5589	1610.84		P09693	1337.12
G3GTN4	3003.61		Q13595	100764681	49.5196	1341.18		P01730	2448.12
G3GTN5	3076.08		Q9NX31	100771514	49.4901	1775.88		P06127	2597.06
G3GTP1	1961.05		Q86Y39	100772543	49.4759	1172.07		P11912	1514.23
G3GTP4	3510.81		P61081	100767306	49.4067	1341.14		P40259	1526.31
G3GTP6	3442.38		Q9UG63	100760577	49.3968	3120.36		Q01151	1429.7
G3GTP7	4130.73		Q7L5N1	100774513	49.3568	1985.19		P22748	1860.42
G3GTQ7	4493.01		Q9H8H0	100767464	49.3294	3551.07		O43852	1872.5
G3GTR2	1526.31		P51955	100751300	49.2832	2367.62		P14384	2387.74
G3GTS8	1514.23		Q9NWV4	100772787	49.2412	1248.56		Q6NSX1	1542.42
G3GTS9	1176.1		Q9NW15	100770142	49.238	3305.53		Q76M96	4428.61
G3GTT2	1180.13		Q9HD42	100762678	49.1411	1393.47		Q16663	1059.37
G3GTT3	994.961		Q9BV86	100771449	49.1217	1502.16		Q99731	998.986
G3GTT5	1248.56		Q9NWH2	100771103	49.0732	1204.27		O00175	1083.52
G3GTT6	970.809		Q9NP79	100772345	49.0599	1836.26		P10147	974.833
G3GTT7	5088.75		Q6UXN9	100770692	49.0242	1743.69		Q49AH0	1357.24
G3GTV3	3341.76		Q7Z4H8	100753631	48.9882	2432.04		Q15517	2733.9
G3GTW2	817.844		P09493	100770615	48.986	1747.71		Q2M2E5	1127.8
G3GTW4	5966.28		Q9ULX3	100761193	48.9558	2258.93		Q9NPY3	3229.03
G3GTW7	4617.79		P39748	100756103	48.933	2134.14		Q9BXJ0	1582.66
G3GTW8	4428.59		P80303	100754356	48.9235	2363.59		Q9BXI9	1647.07
G3GTW9	1743.68		Q13155	100682533	48.8824	1892.62		P04003	3007.65
G3GTX3	3933.48		Q9UHD1	100768748	48.7426	1940.92		Q8NFZ8	2166.34
G3GTY9	1892.62		P13987	100772910	48.7368	1143.9		Q5VU97	5732.82
G3GTZ3	1465.93		Q969H6	100754888	48.7176	1284.79		P20160	1614.86
G3GTZ6	9705.86		Q8N2K1	100768172	48.6991	1647.07		P41180	4943.85
G3GTZ7	2339.44		Q9Y281	100757641	48.6458	1272.71		P07339	2262.95
G3GU08	1751.73		Q9UKR5	100756249	48.6361	1168.05		O60911	1948.97
G3GU11	813.82		O95273	100756614	48.6313	2033.51		P56202	2118.04
G3GU25	1457.88		Q13263	100767882	48.5701	3072.12		P08185	2234.77
G3GU26	1288.81		Q99816	100752541	48.5524	2178.42		P48052	2291.13
G3GU33	841.997		P82912	100769823	48.5057	1373.34		O75976	6159.51
G3GU40	1486.05		Q9NVH1	100760814	48.4949	3172.66		Q6UXH8	2238.8
G3GU43	3458.47		Q9NPA3	100762177	48.414	1341.14		P06881	1119.75
G3GU45	1099.62		P26368	100769215	48.3875	2436.05		O14958	2210.63
G3GU47	1429.7		P20290	100759921	48.3841	1256.62		P53634	2468.25
G3GU49	809.794		Q9Y2Y0	100763207	48.3513	1252.59		P08311	1630.97
G3GU57	2242.82		Q9UKZ9	100766545	48.3135	2387.73		P25774	1936.9
G3GU68	1051.32		P35611	100768168	48.3048	3687.92		P23435	1381.39
G3GU78	3188.78		Q9BQ15	100751749	48.3012	1679.25		Q8WXQ8	2359.56
G3GU83	5016.3		P50897	100750408	48.2994	1836.26		Q96IY4	2307.24
G3GU84	1900.67		Q8NEJ9	100764946	48.2586	1872.49		P13501	970.808
G3GU89	837.973		Q12792	100752176	48.2402	2138.16		O00478	2955.32
G3GU96	910.429		Q56P03	100763566	48.1175	1743.68		P35070	1321.02
G3GUA7	837.972		Q9Y3D0	100760527	48.1045	1268.68		Q8TCZ2	1659.14
G3GUB0	821.87		Q9BQY9	100765248	48.1026	1441.79		Q5TEV5	938.605
G3GUB1	1747.7		Q8WWB7	100755558	48.09	2226.72		Q96HA4	2134.13
G3GUB8	4187.08		Q9UEE9	100768565	48.0557	1796.01		Q9NY47	5233.68
G3GUC0	3667.81		Q8TDN6	100757120	48.0404	2025.46		O75309	3941.52
G3GUD2	1083.52		Q9Y248	100758038	48.0176	1349.2		Q12864	3953.61
G3GUD7	3261.24		Q96HS1	100750483	47.9875	1828.21		P01258	1172.08
G3GUE2	1023.14		Q15287	100689458	47.8763	1739.66		P27797	2283.08
G3GUE3	1912.74		O75190	100758507	47.8584	2041.54		P27824	2987.52
G3GUI0	4106.57		P56937	100767580	47.8351	1948.98		P31415	2198.55
G3GUI7	813.82		Q9UN36	100752580	47.778	2097.91		P09668	1953
G3GUJ2	1566.56		Q719I0	100756374	47.6946	1751.74		Q9UBR2	1824.19
G3GUJ3	862.123		Q04637	100770567	47.6739	6964.58		I3L3R5	1675.25
G3GUJ4	1643.04		Q7L4I2	100770513	47.6696	2347.49		O15467	1087.55
G3GUK1	1614.87		Q9HC98	100772485	47.6554	1864.44		Q92583	982.885
G3GUK2	1498.13		Q86Y82	100773207	47.6503	1707.45		Q9Y4X3	1055.34
G3GUL2	1643.05		Q9Y5Q0	100757171	47.6015	2411.89		Q9NRJ3	1115.72
G3GUL4	1244.53		P68133	100768972	47.5982	2190.49		Q99467	3265.27
G3GUL7	1099.62		Q9BY67	100766050	47.5732	2319.31		P06126	1920.8
G3GUL9	2262.95		Q9P0P0	100773902	47.525	1337.11		P15813	1953
G3GUM0	2399.81		Q8N5M9	100756602	47.4444	1345.17		P15812	2166.34
G3GUN1	1449.83		Q53HL2	100753031	47.4341	1723.55		Q15762	1957.03
G3GUN2	2693.67		O14817	100757053	47.3996	1562.54		Q9HCU0	3651.69
G3GUN9	2403.84		Q16514	100769367	47.3849	1369.31		P25063	926.527
G3GUP0	2118.04		P49821	100757245	47.2483	2472.27		P10747	1490.08
G3GUP1	1067.42		P07225	100768391	47.2381	3321.62		P06729	2017.41
G3GUP3	813.818		Q9NVW2	100760995	47.2305	3031.8		Q9NPF0	1739.65
G3GUR0	3402.13		Q9BW61	100751929	47.229	1385.39		P20963	1264.66
G3GUR1	3442.39		P21283	100773930	47.217	2142.2		Q14002	1671.22
G3GUT7	1844.31		O95292	100768207	47.1979	1582.67		Q9NZK5	2661.47
G3GUU1	2250.88		Q96EH8	100770512	47.1933	1639.02		Q9BXW7	2307.23
G3GUU2	2878.83		Q8NDD1	100765311	47.1875	1751.73		Q86SI9	1160
G3GUV2	1812.11		Q9BX73	100774168	47.1705	1461.9		Q9UNI1	1643.04
G3GUV3	2472.28		Q9NRP4	100767267	47.0624	1107.67		Q86T20	1244.53
G3GUV4	4493.01		Q96J01	100751816	47.0491	2138.15		Q6UXA7	1912.74
G3GUX6	1639.02		P49321	100761335	47.0063	3732.21		P0CG37	1502.16
G3GUX8	2713.8		Q9H2P9	100755934	47.0035	1465.95		Q96L11	1095.59
G3GUX9	4706.35		Q15907	100754543	46.9924	1482.03		Q9H7B7	1095.6
G3GUY2	2572.9		P13591	100770418	46.9913	5112.81		Q8WWF1	1131.82
G3GUY9	1892.62		P42574	100689061	46.9566	1800.03		Q5SY80	4432.64
G3GUZ7	1598.77		Q8IZU3	100762783	46.8439	1534.37		Q13634	3784.54
G3GUZ9	2395.79		Q9BT09	100769298	46.7906	1993.23		Q9H251	14105.6
G3GV05	1449.83		P55899	100755637	46.7221	2202.56		Q86UP0	3901.27
G3GV11	1240.51		O43663	103159045	46.6697	958.937		P19022	4251.48
G3GV17	1280.77		P15170	100753280	46.6459	2609.13		P55286	3820.77
G3GV19	902.378		P07099	100750792	46.6269	2283.1		P23280	1844.32
G3GV20	874.197		Q9NZV6	100753803	46.622	982.892		Q16790	2452.14
G3GV37	1377.37		P13674	100757890	46.5323	2754.05		P10092	1115.72
G3GV45	4432.63		P63151	100758873	46.4998	2403.85		P30988	2649.4
G3GV47	6207.82		Q16630	100773290	46.4963	2822.47		P15085	2291.13
G3GV63	2005.33		P46778	100759156	46.4871	1248.56		Q8N4T0	2363.59
G3GV74	817.843		Q9NV96	100756251	46.4593	2065.71		Q9H6E4	1526.31
G3GV87	2987.52		Q9HD15	100753253	46.4266	1586.68		O15444	1208.3
G3GVB7	1224.41		P52888	100764672	46.4151	3369.94		P13500	1003.01
G3GVC0	1985.21		Q96L92	100753773	46.3799	2407.9		P13236	974.834
G3GVD2	1200.25		Q12846	100754836	46.3505	1804.06		Q2WEN9	2315.28
G3GVE5	813.818		O95372	100759021	46.2966	1264.68		P13688	2721.84
G3GVE7	3913.35		Q9BYC8	100751170	46.2657	1377.37		O75871	1586.69
G3GVF0	2126.09		A8MTZ0	100767213	46.2592	886.285		P0CG36	1502.16
G3GVI1	825.895		Q9BXS5	100759505	46.2558	2307.24		Q99674	1816.13
G3GVJ1	3571.19		P14868	100767438	46.2546	2621.21		Q15782	2174.39
G3GVK6	938.604		P62714	100757400	46.2062	1828.22		O75339	5370.54
G3GVL3	1099.62		Q8TDX7	100765727	46.19	1892.61		Q8TAV5	1188.18
G3GVL8	974.835		Q13438	100758962	46.1615	3373.95		Q496F6	1429.7
G3GVM1	1196.23		Q9Y3C8	100767197	46.1597	1276.74		P08217	1687.32
G3GVN5	1498.13		Q06203	100760149	46.1385	2436.07		Q9NYQ7	13936.5
G3GVQ3	1699.4		Q99805	100766991	46.1257	3184.78		Q8WUJ3	6083.03
G3GVQ4	3112.31		Q9BQB6	100755703	46.0638	1252.59		Q9BZP6	2520.57
G3GVR5	1357.25		O00165	100761361	45.9973	1719.53		Q8N8P7	1095.6
G3GVR9	846.022		Q13636	100757810	45.8985	1421.65		Q9H741	1429.7
G3GVV5	813.819		Q9H425	100773569	45.8939	1373.4		Q69YU5	890.302
G3GW03	1353.22		P62913	100765990	45.8872	1063.42		Q96S66	2822.48
G3GW04	930.555		Q9Y6G9	100768032	45.8656	2432.04		P23946	1598.77
G3GW07	1180.13		Q13510	100771068	45.8099	2194.52		P10645	2444.09
G3GW08	850.049		Q9NX09	100759745	45.8068	1534.36		Q13740	2951.29
G3GW25	962.759		Q16891	100762629	45.7245	3635.6		P15391	2842.6
G3GW28	825.898		P17275	100756141	45.7159	1469.99		P29016	1944.95
G3GW30	841.995		P43490	100767492	45.6892	2580.96		Q08722	1904.69
G3GW33	3345.78		P23396	100773119	45.6503	1075.51		P34810	2029.47
G3GW59	1091.57		P11908	100767893	45.5456	1884.57		P09564	1570.58
G3GW63	2500.45		Q9P0I2	100757477	45.538	1655.12		P33681	1763.81
G3GW64	1566.57		Q56VL3	100763149	45.511	1224.41		P01732	1550.46
G3GW68	1180.13		Q9NV06	100751757	45.4987	2395.8		Q9BYE9	5877.72
G3GW89	866.149		Q16822	100762618	45.4655	3180.73		Q6ZTQ4	4166.95
G3GW90	4609.75		Q9Y6A4	100763131	45.4095	1397.5		Q6UWT4	954.707
G3GW97	2105.96		O14980	100770879	45.3852	4915.68		Q7Z692	1812.11
G3GWA2	1123.77		Q6NS38	100753724	45.3394	1594.75		Q3KPI0	1783.93
G3GWB1	3253.18		P25963	100754153	45.3384	1820.17		P40198	1618.89
G3GWB3	2017.41		P11047	100761564	45.3257	6880.06		P06731	3430.3
G3GWB5	2850.66		Q08117	100769877	45.2563	1900.62		P0DN86	1268.68
G3GWD7	3132.44		Q16774	100770439	45.2338	1469.95		Q16880	2782.23
G3GWE1	1099.62		Q96AE4	100761415	45.2187	3394.05		Q9BWS9	2186.47
G3GWJ9	1304.92		O96033	100773226	45.206	1365.26		Q9H9P2	1703.43
G3GWL1	914.453		O96007	100773226	45.206	1365.29		Q9H2X0	4448.71
G3GWL4	958.731		Q96HA8	103158908	45.1909	914.503		Q6ZRZ4	1417.62
G3GWL6	805.768		P17900	100759507	45.1718	1373.34		Q8IUL8	5257.82
G3GWN8	3011.67		P50750	100757719	45.1657	2101.94		A6H8M9	3776.48
G3GWP2	2713.8		Q9BQ70	100760643	45.1525	3325.65		Q4KMG0	5785.14
G3GWP5	4291.75		Q9BUQ8	100767790	45.1233	3901.29		Q8N7Q2	1345.17
G3GWP9	2202.57		Q9NT62	100765208	45.1011	1868.47		P08603	5559.74
G3GWR3	1659.15		Q92785	100767725	45.0879	2178.42		Q5T742	1095.6
G3GWR5	1916.77		Q5BJF2	100768198	44.9682	1312.97		Q5T292	1027.16
G3GWT8	1791.98		Q9H5V9	100768804	44.9543	1498.13		Q96F05	2411.88
G3GWU1	1035.21		P33176	100774173	44.951	4372.26		Q86T13	2576.92
G3GWV6	3035.83		Q9H0U6	100760587	44.9103	1365.29		Q9Y6N3	1659.15
G3GWW6	1075.47		P60602	100756722	44.8743	922.502		Q8TDQ1	1771.86
G3GWZ1	1486.06		O75884	100766553	44.8714	1353.22		Q6UXG3	1940.92
G3GWZ3	1425.67		Q969T9	100753733	44.8482	1655.12		Q9H6B4	2105.96
G3GWZ5	7254.41		Q9NX62	100756245	44.8281	1626.98		Q96EE4	1168.05
G3GWZ7	4110.59		Q9NP77	100772289	44.8246	1385.42		Q96A33	2548.76
G3GX09	4219.27		Q96E16	100773607	44.7913	1071.44		P06307	1067.42
G3GX14	2524.6		O00767	100751184	44.765	2013.39		P51671	994.961
G3GX32	2295.15		Q16401	100768399	44.7403	2633.29		Q16627	978.86
G3GX48	2572.91		Q13823	100753926	44.735	3543.03		P22362	990.936
G3GX55	2838.58		Q1KMD3	100756306	44.7144	3357.88		O00626	978.86
G3GX58	2633.28		Q99807	100762279	44.7096	1236.51		A6NJW9	1453.85
G3GX59	5008.24		Q8TAE8	100763960	44.6741	1498.13		P00450	4891.53
G3GX73	978.858		Q6UW56	100772507	44.6628	1526.31		P11597	2589.01
G3GX77	2560.83		O75934	100758667	44.6561	1510.21		P00751	3679.88
G3GX79	1047.29		O00764	100768396	44.6507	1860.42		P00746	1622.91
G3GX85	6324.54		O95831	100771367	44.6371	3068.02		P05156	2951.29
G3GX90	805.768		Q15738	100768776	44.6042	1099.71		A6NKQ9	1357.24
G3GX98	850.048		Q9H3K6	100770374	44.58	950.683		P36222	2146.22
G3GXA5	1341.14		Q9ULC4	100762545	44.533	1337.12		A8MTB9	2150.24
G3GXB4	1099.62		Q86VN1	100772258	44.478	2158.3		P40199	1989.22
G3GXB6	1836.26		Q9BXJ1	100766965	44.4636	1735.63		P0C854	1473.98
G3GXB8	982.883		Q99618	100757076	44.4514	1691.35		Q9NYQ6	12736.9
G3GXB9	2134.13		P29466	100759171	44.4187	2222.7		Q9HCU4	12370.6
G3GXD9	2492.39		O94905	100770510	44.374	1969.1		P19835	3635.59
G3GXE1	2560.83		Q92520	100764415	44.3694	1518.26		O95813	1679.27
G3GXE2	1808.09		P31153	100752327	44.3646	2194.52		Q9UKY3	1759.78
G3GXF2	813.819		Q9H008	100771604	44.363	1691.35		O15335	2049.61
G3GXG2	862.123		Q06124	100771077	44.3438	3120.35		Q13231	2480.32
G3GXG4	2629.26		Q9Y2D4	100757038	44.343	3748.34		Q6NUJ2	1397.49
G3GXG7	1143.9		Q8NB37	100752248	44.3337	1486.05		C9JXX5	998.986
G3GXI2	2774.18		Q9Y282	100755369	44.3215	2146.22		O75596	1397.5
G3GXI3	1498.13		Q96JJ7	100771411	44.3023	2669.5		P15169	2448.12
G3GXK6	2085.84		P11926	100751960	44.2878	2448.12		P80098	1003.01
G3GXM3	2065.7		P52435	100766101	44.2679	1003.02		P80075	1003.01
G3GXM5	2935.19		P42766	100760445	44.2539	1232.45		Q8N6Q3	2363.58
G3GXN3	7254.42		Q9P0M9	100759321	44.2458	1192.2		P20273	4013.99
G3GXR3	2101.94		P56378	100760515	44.2343	846.022		P26842	1651.1
G3GXS2	4698.28		Q9Y230	100770081	44.2311	2468.24		P16070	3591.32
G3GXS4	1719.53		Q9H9L7	100751284	44.1818	1168.07		P31358	850.047
G3GXT0	1425.67		O43716	100762845	44.0556	1409.55		P42081	1928.85
G3GXT1	2480.32		Q9Y5J1	100761065	44.0403	2472.31		Q96JP9	4062.28
G3GXT5	1095.59		Q9Y2G0	103158858	44.0356	1031.46		Q9HBB8	4005.92
G3GXU3	1429.7		O00217	100755890	43.8814	1449.83		Q7Z4R8	1373.34
G3GXU7	866.147		P99999	100754043	43.8567	1023.14		Q6NT52	1389.45
G3GXU9	1337.12		Q9NVX0	100757195	43.851	1546.44		P0DN87	1268.68
G3GXV0	1353.22		P53990	100756334	43.8509	2077.78		Q6NUI6	3671.82
G3GXV1	1369.32		Q8TAF3	100752446	43.8449	3281.38		Q6UWK7	930.555
G3GXV2	1457.88		P05362	100689428	43.7947	2725.87		Q9BT09	1723.55
G3GXV3	1353.22		Q9H832	100753214	43.7684	1594.78		Q96NU0	5789.16
G3GXW2	1107.67		O14737	100758756	43.7013	1107.67		Q12860	4702.33
G3GXX3	1771.85		P51398	100771966	43.6847	2178.43		Q02246	4790.88
G3GXX5	1015.09		Q9ULW0	100756732	43.6489	3599.38		Q9BZ76	5789.17
G3GXX6	946.656		Q9UM13	100772439	43.6403	1349.2		Q8WYK1	5861.63
G3GXY0	954.708		O00458	100772061	43.6378	2218.69		P02458	6590.15
G3GXZ5	1188.18		O95816	100750795	43.5862	1369.33		P01024	7298.69
G3GY03	1071.44		Q6RFH5	100754753	43.585	2150.24		A8TX70	11130.8
G3GY04	2001.3		Q99442	100769200	43.5685	2202.58		P13671	4364.2
G3GY06	910.428		Q9NP92	100753404	43.5538	2206.62		P10643	3997.88
[truncated: 7,791 more rows]

## Sheet: Figure 2
(See Supplementary Data 1)				(See Supplementary Data 1)
Panels a and b (Chinese Hamster)				Panels a and b (Mus musculus)
Subsystem	Number of Components	Mean Percentage Identity to human ortholog		Subsystem	Number of Components	Mean Percentage Identity to human ortholog
GPI biosynthesis	19	0.8537		GPI biosynthesis	19	0.967368
Dolichol pathway	14	0.8621		Translocation	29	0.984828
GPI transfer	5	0.864		SV	12	0.9925
COPI	13	0.9		Clathrin vesicles	24	0.994167
Golgi processing	35	0.9		Protein Folding	16	0.994375
Protein Folding	16	0.9013		ER glycosylation	14	0.995714
COPII	25	0.9092		COPII	24	0.995833
SV	12	0.925		ERAD	67	0.99597
Translocation	29	0.9269		Dolichol pathway	14	0.996429
ERAD	55	0.9287		Golgi processing	33	0.997879
Clathrin vesicles	24	0.9342		GPI transfer	5	0.998
ER glycosylation	14	0.935		COPI	13	0.998462

## Sheet: Figure 3
NT data obtained from https://www.ncbi.nlm.nih.gov/pubmed/28951188
TK data obtained from https://www.ncbi.nlm.nih.gov/pubmed/28091612
The exact model constraints used can be found in Supplementary Data 3
Panel a					Panel b
Label	Type	Value (1/h)	Standard Deviation		Label	Type	Value (1/h)	Standard Deviation
NT_1	Reported	0.027917	0.000833333		Enbrel Day 3	Experiment	0.022675	0.0009
NT_1	Model	0.0245	N/A		Enbrel Day 3	Model	0.039614	N/A
NT_2	Reported	0.019917	0.00125		Enbrel Day 4	Experiment	0.020246	0.0024
NT_2	Model	0.0231	N/A		Enbrel Day 4	Model	0.019351	N/A
NT_3	Reported	0.008263	0.00125		C1INH Day 3	Experiment	0.021696	0.00121
NT_3	Model	0.0092	N/A		C1INH Day 3	Model	0.010186	N/A
TK_1	Reported	0.0183	0.00208333		C1INH Day 4	Experiment	0.012917	0.0024
TK_1	Model	0.0193	N/A		C1INH Day 4	Model	0.009437	N/A

## Sheet: Figure 4
Panel b																	Panel c
BMP2_growth	BMP2_PCD	BMP7_growth	BMP7_PCD	EPO_growth	EPO_PCD	ENBREL_growth	ENBREL_PCD	F8_growth	F8_PCD	IFNB1_growth	IFNB1_PCD	RITUXIMAB_growth	RITUXIMAB_PCD	TPA_growth	TPA_PCD		PTM	Beta	Standard error
0	76.8004	0	93.6405	0	138.373	0	69.507	0	128.446	0	150.815	0	145.487	0	133.529		DSB	0.00325125	0.00448505
0.000512092	75.3493	0.000512092	91.8712	0.000512092	135.793	0.000512092	68.3765	0.000512092	126.019	0.000512092	148.003	0.000512092	143.12	0.000512092	131.006		NG	0.0226561	0.00598007
0.00102418	73.8983	0.00102418	90.102	0.00102418	133.213	0.00102418	67.246	0.00102418	123.592	0.00102418	145.191	0.00102418	140.754	0.00102418	128.483		OG	-0.0502559	0.00934385
0.00153628	72.4472	0.00153628	88.3327	0.00153628	130.632	0.00153628	66.1156	0.00153628	121.165	0.00153628	142.379	0.00153628	138.388	0.00153628	125.96		TMD	0.00764611	0.00560631
0.00204837	70.9961	0.00204837	86.5635	0.00204837	128.052	0.00204837	64.9851	0.00204837	118.738	0.00204837	139.567	0.00204837	136.022	0.00204837	123.437		A	-0.141511	0.025789
0.00256046	69.545	0.00256046	84.7942	0.00256046	125.472	0.00256046	63.8546	0.00256046	116.312	0.00256046	136.755	0.00256046	133.656	0.00256046	120.914		C	-0.0297887	0.0115864
0.00307255	68.0939	0.00307255	83.0249	0.00307255	122.892	0.00307255	62.7242	0.00307255	113.885	0.00307255	133.942	0.00307255	131.289	0.00307255	118.391		D	0.0273653	0.021304
0.00358465	66.6428	0.00358465	81.2557	0.00358465	120.312	0.00358465	61.5937	0.00358465	111.458	0.00358465	131.13	0.00358465	128.923	0.00358465	115.868		E	0.0191128	0.0224252
0.00409674	65.1918	0.00409674	79.4864	0.00409674	117.732	0.00409674	60.4632	0.00409674	109.031	0.00409674	128.318	0.00409674	126.557	0.00409674	113.345		F	-0.171158	0.0171927
0.00460883	63.7407	0.00460883	77.7171	0.00460883	115.152	0.00460883	59.3328	0.00460883	106.604	0.00460883	125.506	0.00460883	124.191	0.00460883	110.823		G	-0.124468	0.0224252
0.00512092	62.2896	0.00512092	75.9479	0.00512092	112.571	0.00512092	58.2023	0.00512092	104.177	0.00512092	122.694	0.00512092	121.824	0.00512092	108.3		H	-0.0912344	0.0142027
0.00563302	60.8385	0.00563302	74.1786	0.00563302	109.991	0.00563302	57.0718	0.00563302	101.75	0.00563302	119.882	0.00563302	119.458	0.00563302	105.777		I	-0.0303424	0.0194357
0.00614511	59.3874	0.00614511	72.4094	0.00614511	107.411	0.00614511	55.9414	0.00614511	99.3234	0.00614511	117.07	0.00614511	117.092	0.00614511	103.254		K	-0.0707382	0.0179393
0.0066572	57.9363	0.0066572	70.6401	0.0066572	104.831	0.0066572	54.8109	0.0066572	96.8965	0.0066572	114.257	0.0066572	114.726	0.0066572	100.731		L	-0.343235	0.0306474
0.00716929	56.4853	0.00716929	68.8708	0.00716929	102.251	0.00716929	53.6804	0.00716929	94.4696	0.00716929	111.445	0.00716929	112.36	0.00716929	98.2079		M	-0.104062	0.0186877
0.00768138	55.0342	0.00768138	67.1016	0.00768138	99.6708	0.00768138	52.55	0.00768138	92.0427	0.00768138	108.633	0.00768138	109.993	0.00768138	95.685		N	-0.022987	0.0171927
0.00819348	53.5831	0.00819348	65.3323	0.00819348	97.0906	0.00819348	51.4195	0.00819348	89.6158	0.00819348	105.821	0.00819348	107.627	0.00819348	93.1621		P	-0.0787067	0.0205556
0.00870557	52.132	0.00870557	63.563	0.00870557	94.5105	0.00870557	50.289	0.00870557	87.189	0.00870557	103.009	0.00870557	105.261	0.00870557	90.6392		Q	0.0315208	0.0194357
0.00921766	50.6809	0.00921766	61.7938	0.00921766	91.9304	0.00921766	49.1586	0.00921766	84.7621	0.00921766	100.197	0.00921766	102.895	0.00921766	88.1163		R	-0.0215813	0.0224257
0.00972975	49.2299	0.00972975	60.0245	0.00972975	89.3502	0.00972975	48.0281	0.00972975	82.3352	0.00972975	97.3846	0.00972975	100.529	0.00972975	85.5933		S	-0.178588	0.0276582
0.0102418	47.7788	0.0102418	58.2553	0.0102418	86.7701	0.0102418	46.8976	0.0102418	79.9083	0.0102418	94.5724	0.0102418	98.1624	0.0102418	83.0704		T	-0.164416	0.024294
0.0107539	46.3277	0.0107539	56.486	0.0107539	84.19	0.0107539	45.7672	0.0107539	77.4814	0.0107539	91.7603	0.0107539	95.7962	0.0107539	80.5475		V	-0.0459655	0.0265365
0.011266	44.8766	0.011266	54.7167	0.011266	81.6098	0.011266	44.6367	0.011266	75.0545	0.011266	88.9482	0.011266	93.43	0.011266	78.0246		W	0.0048347	0.00154278
0.0117781	43.4255	0.0117781	52.9475	0.0117781	79.0297	0.0117781	43.5062	0.0117781	72.6277	0.0117781	86.136	0.0117781	91.0638	0.0117781	75.5017		Y	0.0335839	0.0145764
0.0122902	41.9744	0.0122902	51.1782	0.0122902	76.4496	0.0122902	42.3757	0.0122902	70.2008	0.0122902	83.3239	0.0122902	88.6976	0.0122902	72.9787
0.0128023	40.5234	0.0128023	49.4089	0.0128023	73.8694	0.0128023	41.2453	0.0128023	67.7739	0.0128023	80.5117	0.0128023	86.3314	0.0128023	70.4558
0.0133144	39.0723	0.0133144	47.6397	0.0133144	71.2893	0.0133144	40.1148	0.0133144	65.347	0.0133144	77.6996	0.0133144	83.9652	0.0133144	67.9329
0.0138265	37.6212	0.0138265	45.8704	0.0138265	68.7092	0.0138265	38.9843	0.0138265	62.9201	0.0138265	74.8875	0.0138265	81.599	0.0138265	65.41
0.0143386	36.1701	0.0143386	44.1012	0.0143386	66.129	0.0143386	37.8539	0.0143386	60.4932	0.0143386	72.0753	0.0143386	79.2328	0.0143386	62.8871
0.0148507	34.719	0.0148507	42.3319	0.0148507	63.5489	0.0148507	36.7234	0.0148507	58.0664	0.0148507	68.8164	0.0148507	76.8665	0.0148507	60.3641
0.0153628	33.2679	0.0153628	40.5626	0.0153628	60.9687	0.0153628	35.5929	0.0153628	55.6395	0.0153628	65.5395	0.0153628	74.5003	0.0153628	57.8412
0.0158749	31.8169	0.0158749	38.7934	0.0158749	58.3886	0.0158749	34.4625	0.0158749	53.2126	0.0158749	62.2625	0.0158749	72.1341	0.0158749	55.3183
0.016387	30.3658	0.016387	37.0241	0.016387	55.8085	0.016387	33.2216	0.016387	50.7857	0.016387	58.9855	0.016387	69.7679	0.016387	52.7954
0.016899	28.9147	0.016899	35.2548	0.016899	53.2283	0.016899	31.634	0.016899	48.3588	0.016899	55.7085	0.016899	67.4017	0.016899	50.2725
0.0174111	27.4636	0.0174111	33.4856	0.0174111	50.6482	0.0174111	30.0465	0.0174111	45.9319	0.0174111	52.4316	0.0174111	65.0355	0.0174111	47.7495
0.0179232	26.0125	0.0179232	31.7163	0.0179232	48.0681	0.0179232	28.4589	0.0179232	43.5051	0.0179232	49.1546	0.0179232	62.6693	0.0179232	45.2266
0.0184353	24.5615	0.0184353	29.9471	0.0184353	45.4879	0.0184353	26.8714	0.0184353	41.0782	0.0184353	45.8776	0.0184353	60.3031	0.0184353	42.7037
0.0189474	23.1104	0.0189474	28.1778	0.0189474	42.9078	0.0189474	25.2838	0.0189474	38.6513	0.0189474	42.6006	0.0189474	57.9369	0.0189474	40.1808
0.0194595	21.6593	0.0194595	26.4085	0.0194595	40.3277	0.0194595	23.6963	0.0194595	36.2244	0.0194595	39.3237	0.0194595	55.5707	0.0194595	37.6579
0.0199716	20.2082	0.0199716	24.6393	0.0199716	37.7475	0.0199716	22.1087	0.0199716	33.7975	0.0199716	36.0467	0.0199716	52.3358	0.0199716	35.1349
0.0204837	18.7571	0.0204837	22.87	0.0204837	35.1674	0.0204837	20.5212	0.0204837	31.3706	0.0204837	32.7697	0.0204837	47.578	0.0204837	32.612
0.0209958	17.306	0.0209958	21.1008	0.0209958	32.5873	0.0209958	18.9336	0.0209958	28.9437	0.0209958	29.4928	0.0209958	42.8202	0.0209958	30.0891
0.0215079	15.855	0.0215079	19.3315	0.0215079	30.0071	0.0215079	17.3461	0.0215079	26.5169	0.0215079	26.2158	0.0215079	38.0624	0.0215079	27.5662
0.02202	14.4039	0.02202	17.5622	0.02202	27.427	0.02202	15.7585	0.02202	23.5484	0.02202	22.9388	0.02202	33.3046	0.02202	25.0433
0.0225321	12.9528	0.0225321	15.793	0.0225321	24.8469	0.0225321	14.171	0.0225321	20.1844	0.0225321	19.6618	0.0225321	28.5468	0.0225321	22.5203
0.0230442	11.5017	0.0230442	13.5909	0.0230442	22.2667	0.0230442	12.5834	0.0230442	16.8203	0.0230442	16.3849	0.0230442	23.789	0.0230442	19.9974
0.0235562	10.0506	0.0235562	10.8727	0.0235562	19.6866	0.0235562	10.9959	0.0235562	13.4562	0.0235562	13.1079	0.0235562	19.0312	0.0235562	17.4745
0.0240683	8.59955	0.0240683	8.15453	0.0240683	17.1064	0.0240683	8.8407	0.0240683	10.0922	0.0240683	9.83092	0.0240683	14.2734	0.0240683	14.6882
0.0245804	6.95721	0.0245804	5.43635	0.0245804	14.0935	0.0245804	5.8938	0.0245804	6.72812	0.0245804	6.55395	0.0245804	9.51561	0.0245804	9.79211
0.0250925	3.47861	0.0250925	2.71818	0.0250925	7.04676	0.0250925	2.9469	0.0250925	3.36406	0.0250925	3.27697	0.0250925	4.7578	0.0250925	4.89606

## Sheet: Figure 5
Panel b						Panel c					Panel d				Panel e
Day	VCD (cells/mL)	VCD Standard deviation (n=3)	Titer (ug/mL)	Titer Standard deviation (n=3)		Day	Label	qp [PCD]	Standard deviation (n=3)		Label	Max qp (Y intercept) in PCD	Max growth (X intercept) in 1/h		Number of knockouts	Fraction of ribosomal load freed up by knockouts (Day 3)	Fraction of ribosomal load freed up by knockouts (Day 6)
0	299792	29146.4	0	0		3	Experimental (before neoR knock down)	16	0.549999		Control trade-off	10.8731	0.00215531		1	0.0697205	0.0759317
1	441360	20818.9	8.30764	0.694039		3	FBA simulation (before neoR knock down)	16.0615	N/A		neoR knockout trade-off	13.4509	0.00263624		2	0.11514	0.145419
2	1.13671e+06	16655.1	20.918	0.555246		3	Experimental (after neoR knock down)	16.4	0.625032						3	0.15823	0.207531
3	1.77377e+06	79111.7	38.2474	9.71548		3	FBA simulation (after neoR knock down)	16.8767	N/A						4	0.196273	0.239752
4	3.68494e+06	79111.7	92.2175	1.52679		6	Experimental (before neoR knock down)	5.4	0.362954						5	0.223447	0.267314
5	5.3213e+06	54129.1	146.049	1.9431		6	FBA simulation (before neoR knock down)	5.41498	N/A						6	0.247127	0.292158
6	5.4254e+06	20818.9	183.226	2.08197		6	Experimental (after neoR knock down)	6.3	0.212766						7	0.270031	0.315062
7	2.75226e+06	24982.7	196.946	1.52672		6	FBA simulation (after neoR knock down)	7.16112	N/A						8	0.290217	0.338742
															9	0.308075	0.361258
															10	0.325155	0.38028
															11	0.343012	0.399301
															12	0.359317	0.415994
															13	0.375621	0.432686
															14	0.390373	0.448602
															15	0.405124	0.464519
															16	0.418323	0.478882
															17	0.431522	0.492857
															18	0.443944	0.50528
															19	0.455978	0.51809
															20	0.467236	0.530901
															21	0.478494	0.541382
															22	0.489752	0.550311
															23	0.499457	0.557686
															24	0.509161	0.565839
															25	0.519255	0.573991
															26	0.528183	0.581755
															27	0.5375	0.589519
															28	0.546429	0.597283
															29	0.554969	0.60427
															30	0.562345	0.610481

## Sheet: Supplementary Figure 1
Panel a				Panel b
PTM	Beta	Standard error		PTM	Beta	Standard error
DSB	0.000138642	0.00399348		DSB	-0.0019475	0.00444539
NG	0.0189411	0.00513447		NG	0.0250212	0.00592718
OG	-0.0312863	0.00798696		OG	-0.0499577	0.00918713
TMD	0.0188943	0.00513447		TMD	0.00397968	0.00622354
A	-0.0832483	0.0245314		A	-0.148942	0.027265
C	-0.0324984	0.00969845		C	-0.01884	0.0118544
D	0.0199637	0.0182559		D	0.046359	0.0219306
E	-0.0513724	0.0193965		E	0.0125741	0.0225233
F	-0.0525366	0.0154034		F	-0.146867	0.0174852
G	-0.109039	0.0193969		G	-0.118713	0.023116
H	-0.0343279	0.0125509		H	-0.0555885	0.0139289
I	-0.0417687	0.0165444		I	-0.0327688	0.0198561
K	-0.575778	0.0165444		K	-0.132049	0.018967
L	-0.129102	0.0279544		L	-0.180948	0.0323031
M	-0.0669414	0.0165444		M	-0.108637	0.018967
N	-0.0253187	0.0159739		N	-0.00728196	0.0186706
P	-0.0955146	0.0182559		P	-0.0704064	0.0210415
Q	0.0271187	0.0176854		Q	0.0196867	0.0198561
R	-0.00485235	0.0193969		R	-0.0250635	0.0234124
S	-0.0927329	0.0245314		S	-0.155165	0.0290432
T	-0.0853396	0.0211088		T	-0.191321	0.0240051
V	-0.0117702	0.0251019		V	-0.0146909	0.0278577
W	0.0127375	0.00912795		W	-0.0351397	0.0103726
Y	0.0110028	0.0125509		Y	0.0187976	0.014818

## Sheet: Supplementary Figure 2
Panel a (top)				Panel a (bottom)				Panel b (top)				Panel b (top)
Entrez ID	CHOK1_rep1 RPKM	ATPeq_cost		Entrez ID	CHOK1_rep2 RPKM	ATPeq_cost		Entrez ID	CHODG44_rna-seq_day3 RPKM	ATPeq_cost		Entrez ID	CHODG44_rna-seq_day6 RPKM	ATPeq_cost
100682525	29.1159	3.2057		100682525	27.6235	3.2057		100682525	6.86167	3.2057		100682525	4.83936	3.2057
100682526	499.264	3.26274		100682526	511.211	3.26274		100682526	230.215	3.26274		100682526	56.6665	3.26274
100682528	553.946	3.26465		100682528	532.397	3.26465		100682528	371.965	3.26465		100682528	84.7322	3.26465
100682529	23.3389	3.26083		100682529	22.3519	3.26083		100682529	13.973	3.26083		100682529	13.6734	3.26083
100682530	32.5627	4.27556		100682530	32.1794	4.27556		100682530	12.4865	4.27556		100682530	13.972	4.27556
100682531	18.1855	3.58973		100682531	17.889	3.58973		100682531	17.1756	3.58973		100682531	8.78868	3.58973
100682532	6.85919	3.27498		100682532	6.42823	3.27498		100682532	3.52457	3.27498		100682532	1.71957	3.27498
100682533	49.2401	3.11793		100682533	46.7305	3.11793		100682533	28.4642	3.11793		100682533	29.359	3.11793
100682534	21.702	3.50784		100682534	21.0347	3.50784		100682534	24.1734	3.50784		100682534	23.6453	3.50784
100682536	26.2701	3.71264		100682536	26.9657	3.71264		100682536	5.74522	3.71264		100682536	12.0928	3.71264
100682537	5.47207	3.7123		100682537	5.10873	3.7123		100682537	2.44128	3.7123		100682537	4.53604	3.7123
100682538	18.884	3.5811		100682538	18.2358	3.5811		100682538	4.56961	3.5811		100682538	12.8413	3.5811
100682539	47.7302	3.16582		100682539	44.5668	3.16582		100682539	15.2164	3.16582		100682539	12.9468	3.16582
100684971	25.9198	3.52539		100684971	24.5514	3.52539		100684971	7.77428	3.52539		100684971	10.8456	3.52539
100689008	73.44	3.17292		100689008	74.5123	3.17292		100689008	92.431	3.17292		100689008	121.361	3.17292
100689009	20.4768	3.15372		100689009	18.938	3.15372		100689009	21.8424	3.15372		100689009	30.0745	3.15372
100689010	30.1812	3.04875		100689010	28.7171	3.04875		100689010	39.0689	3.04875		100689010	51.7631	3.04875
100689011	31.7567	3.2259		100689011	29.4688	3.2259		100689011	13.2907	3.2259		100689011	12.8194	3.2259
100689015	23.8945	3.41497		100689015	23.0148	3.41497		100689015	10.3991	3.41497		100689015	13.0605	3.41497
100689016	37.2792	3.88556		100689016	36.545	3.88556		100689016	1.07103	3.88556		100689016	2.42899	3.88556
100689018	1.42506	3.66128		100689018	1.3015	3.66128		100689018	1.172	3.66128		100689018	1.28517	3.66128
100689019	2.91834	3.0565		100689019	2.42964	3.0565		100689019	9.57468	3.0565		100689019	4.74706	3.0565
100689020	27.1674	3.0565		100689020	28.7071	3.0565		100689020	24.4227	3.0565		100689020	12.1043	3.0565
100689021	15.2771	3.0565		100689021	16.1483	3.0565		100689021	32.2587	3.0565		100689021	22.1603	3.0565
100689022	29.7518	3.37779		100689022	29.5431	3.37779		100689022	5.42486	3.37779		100689022	6.78827	3.37779
100689023	15.1301	3.42297		100689023	13.8441	3.42297		100689023	6.68327	3.42297		100689023	6.69508	3.42297
100689025	57.5344	3.44107		100689025	54.3766	3.44107		100689025	13.6329	3.44107		100689025	28.7524	3.44107
100689026	105.391	3.49124		100689026	108.75	3.49124		100689026	37.6247	3.49124		100689026	26.108	3.49124
100689027	4.42449	4.07414		100689027	3.88609	4.07414		100689028	94.8522	2.89024		100689028	46.4162	2.89024
100689028	19.5372	2.89024		100689028	22.1739	2.89024		100689029	1.73969	3.57602		100689029	1.13021	3.57602
100689030	14.8502	3.13235		100689030	14.6375	3.13235		100689030	16.7568	3.13235		100689030	11.1629	3.13235
100689031	7.93485	3.21111		100689031	8.09959	3.21111		100689031	3.3986	3.21111		100689031	2.32104	3.21111
100689032	47.7173	2.90135		100689032	45.6019	2.90135		100689032	61.2053	2.90135		100689032	96.2138	2.90135
100689038	11.6897	3.40408		100689038	11.6331	3.40408		100689038	2.62382	3.40408		100689038	4.74336	3.40408
100689039	21.4234	3.15126		100689039	20.6629	3.15126		100689039	12.5556	3.15126		100689039	5.11041	3.15126
100689040	391.438	2.79499		100689040	378.708	2.79499		100689040	12.3227	2.79499		100689040	9.35107	2.79499
100689041	16.6032	4.25087		100689041	16.8569	4.25087		100689041	15.9913	4.25087		100689041	7.20124	4.25087
100689042	25.6427	3.24917		100689042	27.5757	3.24917		100689042	10.1593	3.24917		100689042	7.13587	3.24917
100689043	28.7571	3.29493		100689043	27.3148	3.29493		100689043	6.76273	3.29493		100689043	11.6715	3.29493
100689044	5.43046	3.56806		100689044	5.58611	3.56806		100689044	1.87254	3.56806		100689044	2.08504	3.56806
100689046	41.8322	3.49292		100689046	40.4047	3.49292		100689046	25.6039	3.49292		100689046	18.3758	3.49292
100689047	6.8923	3.1362		100689047	6.44078	3.1362		100689047	6.44532	3.1362		100689047	6.51599	3.1362
100689048	22.4332	3.71264		100689048	21.1834	3.71264		100689048	20.8927	3.71264		100689048	20.4073	3.71264
100689049	11.9712	3.00782		100689049	11.0097	3.00782		100689049	6.61638	3.00782		100689049	16.1401	3.00782
100689051	903.308	3.54126		100689051	878.133	3.54126		100689051	257.897	3.54126		100689051	357.356	3.54126
100689052	357.863	2.80332		100689052	342.401	2.80332		100689052	462.928	2.80332		100689052	225.129	2.80332
100689053	1580.77	2.75387		100689053	1629.72	2.75387		100689053	984.819	2.75387		100689053	941.73	2.75387
100689054	93.0004	3.22173		100689054	107.024	3.22173		100689055	13.4401	3.23107		100689055	12.5826	3.23107
100689055	23.4673	3.23107		100689055	23.6488	3.23107		100689056	66.4624	3.44296		100689056	64.3045	3.44296
100689056	1220.9	3.44296		100689056	1219.73	3.44296		100689057	23.1838	3.10303		100689057	10.1064	3.10303
100689057	85.0989	3.10303		100689057	88.6776	3.10303		100689058	778.774	3.08038		100689058	768.571	3.08038
100689058	2569.9	3.08038		100689058	2379.46	3.08038		100689059	1.85456	2.634		100689060	51.9224	3.29493
100689059	6.75619	2.634		100689059	8.00158	2.634		100689060	42.6498	3.29493		100689061	14.8048	3.08616
100689060	58.0398	3.29493		100689060	58.8661	3.29493		100689061	22.808	3.08616		100689062	53.6066	3.17991
100689061	14.809	3.08616		100689061	15.4964	3.08616		100689062	30.0632	3.17991		100689063	11.5402	3.08328
100689062	18.4335	3.17991		100689062	18.7344	3.17991		100689063	49.5765	3.08328		100689064	218.069	3.17292
100689063	50.5085	3.08328		100689063	51.6374	3.08328		100689064	316.174	3.17292		100689065	39.2189	3.16701
100689064	855.548	3.17292		100689064	857.511	3.17292		100689065	42.8084	3.16701		100689067	168.439	3.20679
100689065	44.4576	3.16701		100689065	44.6576	3.16701		100689067	217.414	3.20679		100689068	49.5705	3.16223
100689067	615.555	3.20679		100689067	603.091	3.20679		100689068	116.034	3.16223		100689069	3.71543	3.16102
100689068	143.289	3.16223		100689068	139.652	3.16223		100689069	3.63592	3.16102		100689070	7.17678	3.16102
100689069	3.71576	3.16102		100689069	4.11008	3.16102		100689070	7.55641	3.16102		100689071	28.4721	3.18792
100689070	8.25458	3.16102		100689070	8.7834	3.16102		100689071	24.9617	3.18792		100689072	37.4725	3.16102
100689071	8.63386	3.18792		100689071	11.1176	3.18792		100689072	46.0817	3.16102		100689075	39.1438	2.85509
100689072	59.4156	3.16102		100689072	57.0097	3.16102		100689075	57.0322	2.85509		100689077	61.3927	3.19356
100689075	58.3283	2.85509		100689075	64.5664	2.85509		100689077	72.0279	3.19356		100689078	3.60971	3.17527
100689077	387.436	3.19356		100689077	388.308	3.19356		100689078	6.26677	3.17527		100689079	13.5699	2.96831
100689078	3.53496	3.17527		100689078	3.79752	3.17527		100689079	11.9306	2.96831		100689080	30.1629	3.02466
100689079	12.5735	2.96831		100689079	13.1055	2.96831		100689080	68.3906	3.02466		100689081	2.14112	3.16102
100689080	3.59232	3.02466		100689080	3.35034	3.02466		100689081	3.387	3.16102		100689082	11.4362	3.45108
100689081	15.1602	3.16102		100689081	14.0243	3.16102		100689082	7.45091	3.45108		100689085	2.57636	3.31738
100689082	13.884	3.45108		100689082	14.9454	3.45108		100689085	2.25893	3.31738		100689086	37.9023	3.00954
100689085	13.1307	3.31738		100689085	12.6826	3.31738		100689086	115.228	3.00954		100689088	77.596	3.25794
100689086	241.395	3.00954		100689086	250.178	3.00954		100689088	272.91	3.25794		100689089	95.4219	3.25794
100689088	578.899	3.25794		100689088	562.441	3.25794		100689089	247.566	3.25794		100689092	72.988	2.92483
100689089	129.863	3.25794		100689089	127.08	3.25794		100689090	1.10823	3.23107		100689093	9.53778	3.24122
100689090	1.93046	3.23107		100689090	2.065	3.23107		100689092	84.7407	2.92483		100689094	20.4876	2.91004
100689092	158.461	2.92483		100689092	152.41	2.92483		100689093	8.47963	3.24122		100689095	3.82123	3.16582
100689093	21.0809	3.24122		100689093	19.5482	3.24122		100689094	13.8275	2.91004		100689096	1285.98	3.23107
100689094	17.1067	2.91004		100689094	15.4361	2.91004		100689095	5.24592	3.16582		100689097	662.736	3.15372
100689095	3.90891	3.16582		100689095	4.08094	3.16582		100689096	410.839	3.23107		100689098	9.8785	3.47162
100689096	761.467	3.23107		100689096	807.982	3.23107		100689097	145.775	3.15372		100689099	223.419	3.27867
100689097	79.1959	3.15372		100689097	76.6502	3.15372		100689098	9.44049	3.47162		100689100	6.62287	2.634
100689098	22.112	3.47162		100689098	20.6405	3.47162		100689099	337.589	3.27867		100689101	26.4241	3.42098
100689099	662.139	3.27867		100689099	677.713	3.27867		100689100	8.19972	2.634		100689102	3129.56	2.88798
100689101	97.0638	3.42098		100689100	1.24528	2.634		100689101	25.4588	3.42098		100689103	31.7172	3.22068
100689102	568.924	2.88798		100689101	98.5471	3.42098		100689102	3351.18	2.88798		100689104	24.8125	3.06561
100689103	132.925	3.22068		100689102	554.4	2.88798		100689103	33.7126	3.22068		100689105	122.264	2.60893
100689104	22.1846	3.06561		100689103	135.941	3.22068		100689104	23.8691	3.06561		100689106	523.114	3.12323
100689105	152.514	2.60893		100689104	20.5965	3.06561		100689105	197.368	2.60893		100689173	7.14602	3.12976
100689106	411.055	3.12323		100689105	158.006	2.60893		100689106	526.683	3.12323		100689175	5.40839	2.83256
100689173	22.1914	3.12976		100689106	374.872	3.12323		100689173	8.90669	3.12976		100689176	10.2139	3.40683
100689175	35.4146	2.83256		100689173	21.4452	3.12976		100689175	6.54193	2.83256		100689177	6.82765	3.62677
100689176	32.3709	3.40683		100689175	39.1484	2.83256		100689176	6.37508	3.40683		100689177	6.82765	3.62677
100689177	79.3165	3.62677		100689176	30.1582	3.40683		100689177	6.74221	3.62677		100689183	2.79566	3.1586
100689177	79.3165	3.62677		100689177	78.9638	3.62677		100689177	6.74221	3.62677		100689186	1.12041	2.94315
100689183	26.6175	3.1586		100689177	78.9638	3.62677		100689183	6.95039	3.1586		100689187	2.18615	3.18451
100689185	1.29409	3.54526		100689183	26.2327	3.1586		100689186	4.00142	2.94315		100689188	52.4937	3.3123
100689186	5.65879	2.94315		100689185	1.43431	3.54526		100689187	10.2391	3.18451		100689189	8.10275	3.18565
100689187	4.88984	3.18451		100689186	4.92928	2.94315		100689188	25.4159	3.3123		100689190	5.04849	3.09326
100689188	74.3504	3.3123		100689187	4.49288	3.18451		100689189	4.94214	3.18565		100689191	45.1019	3.28507
100689189	11.1928	3.18565		100689188	73.26	3.3123		100689190	7.98356	3.09326		100689192	22.4855	3.28325
100689190	2.00313	3.09326		100689189	10.079	3.18565		100689191	32.47	3.28507		100689195	294.633	3.33874
100689191	34.457	3.28507		100689190	2.07642	3.09326		100689192	38.8048	3.28325		100689196	3.62715	2.98127
100689192	8.46046	3.28325		100689191	36.9273	3.28507		100689193	1.34729	3.32241		100689197	1.31684	4.13149
100689195	242.791	3.33874		100689192	8.80013	3.28325		100689195	121.508	3.33874		100689199	11.4988	3.42887
100689196	13.919	2.98127		100689195	244.351	3.33874		100689196	2.48247	2.98127		100689201	58.939	3.11257
100689197	5.73221	4.13149		100689196	13.3146	2.98127		100689197	3.14793	4.13149		100689202	22.454	3.36137
100689199	9.30234	3.42887		100689197	5.42094	4.13149		100689199	12.2001	3.42887		100689203	74.4502	3.25601
100689201	51.3225	3.11257		100689199	10.0644	3.42887		100689201	23.5854	3.11257		100689204	4.01315	3.44673
100689202	22.9296	3.36137		100689201	53.0133	3.11257		100689202	22.9995	3.36137		100689205	15.2427	2.96831
100689203	118.936	3.25601		100689202	22.8398	3.36137		100689203	76.3584	3.25601		100689206	2.08017	3.5159
100689205	32.7087	2.96831		100689203	118.839	3.25601		100689204	3.10204	3.44673		100689207	10.8124	4.00426
100689206	1.79161	3.5159		100689205	32.3703	2.96831		100689205	20.5153	2.96831		100689208	17.7127	3.7903
100689207	29.8852	4.00426		100689206	1.63004	3.5159		100689206	1.14497	3.5159		100689209	4.82307	3.53006
100689208	13.8272	3.7903		100689207	28.1213	4.00426		100689207	20.2823	4.00426		100689210	12.3014	3.14128
100689210	18.112	3.14128		100689208	13.6491	3.7903		100689208	10.0734	3.7903		100689217	2.12002	3.16701
100689217	2.69775	3.16701		100689210	17.8582	3.14128		100689209	3.87667	3.53006		100689218	1.47999	3.21751
100689218	10.0949	3.21751		100689217	2.6766	3.16701		100689210	7.44424	3.14128		100689219	16.735	3.39853
100689219	94.944	3.39853		100689218	11.0358	3.21751		100689217	1.08472	3.16701		100689222	86.0344	3.4728
100689222	275.601	3.4728		100689219	92.219	3.39853		100689218	3.18032	3.21751		100689224	162.411	3.00438
100689224	313.999	3.00438		100689222	276.697	3.4728		100689219	16.3341	3.39853		100689230	43.8218	3.50729
100689230	49.3564	3.50729		100689224	303.348	3.00438		100689222	31.889	3.4728		100689232	13.083	3.95655
100689232	25.4928	3.95655		100689230	51.2044	3.50729		100689224	156.452	3.00438		100689233	746.537	2.62992
100689237	8.71102	4.28655		100689232	24.556	3.95655		100689230	43.4183	3.50729		100689237	4.42698	4.28655
100689239	10.3166	3.88874		100689237	8.26907	4.28655		100689232	12.0855	3.95655		100689239	3.71727	3.88874
100689240	41.9134	3.67145		100689239	10.3665	3.88874		100689233	1158.45	2.62992		100689240	19.7696	3.67145
100689241	16.6801	3.31145		100689240	41.8771	3.67145		100689237	3.75828	4.28655		100689241	30.5804	3.31145
100689242	3.68562	3.77998		100689241	16.0581	3.31145		100689239	8.38251	3.88874		100689242	1.4563	3.77998
100689243	11.1342	3.35832		100689242	3.91059	3.77998		100689240	13.9392	3.67145		100689243	3.25287	3.35832
100689245	72.4255	3.31485		100689243	12.0499	3.35832		100689241	8.37508	3.31145		100689245	11.199	3.31485
100689246	288.289	3.08038		100689245	74.0322	3.31485		100689242	1.25965	3.77998		100689246	111.697	3.08038
100689247	496.639	2.8695		100689246	282.462	3.08038		100689243	9.91951	3.35832		100689247	245.065	2.8695
100689251	9.8919	3.63576		100689247	508.624	2.8695		100689245	12.2173	3.31485		100689251	9.64757	3.63576
100689252	15.1387	3.63656		100689251	9.60227	3.63576		100689246	110.715	3.08038		100689252	10.0373	3.63656
100689253	97.6951	2.83256		100689252	15.4231	3.63656		100689247	238.11	2.8695		100689253	68.0779	2.83256
100689254	25.097	3.51108		100689253	88.8367	2.83256		100689251	8.78347	3.63576		100689254	17.4735	3.51108
100689255	21.3831	3.72631		100689254	23.9606	3.51108		100689252	9.03722	3.63656		100689255	20.8769	3.72631
100689256	75.5886	3.11392		100689255	22.4992	3.72631		100689253	107.15	2.83256		100689256	24.9123	3.11392
100689267	502.671	3.62345		100689256	73.3087	3.11392		100689254	13.8832	3.51108		100689267	514.533	3.62345
100689268	1400.85	3.19244		100689267	466.387	3.62345		100689255	7.76459	3.72631		100689268	692.457	3.19244
100689272	4.27602	3.48897		100689268	1285.75	3.19244		100689256	24.0804	3.11392		100689272	3.91045	3.48897
100689273	3.47806	3.4027		100689272	4.1191	3.48897		100689267	540.586	3.62345		100689273	1.22849	3.4027
100689274	18.6403	3.39149		100689273	3.59518	3.4027		100689268	446.297	3.19244		100689274	11.2511	3.39149
100689276	4560.02	3.27498		100689274	18.16	3.39149		100689272	4.57622	3.48897		100689276	1709.6	3.27498
100689277	37.9977	3.24422		100689276	4595.65	3.27498		100689273	1.37968	3.4027		100689277	4.97954	3.24422
100689281	181.086	3.11392		100689277	39.8841	3.24422		100689274	17.0625	3.39149		100689281	52.8358	3.11392
100689285	33.9297	2.98491		100689281	183.356	3.11392		100689276	1750.53	3.27498		100689285	8.11009	2.98491
100689287	118.449	2.89915		100689285	32.9007	2.98491		100689277	5.70652	3.24422		100689287	22.1642	2.89915
100689292	1178.76	2.88798		100689287	119.431	2.89915		100689281	39.3096	3.11392		100689292	481.881	2.88798
100689293	751.622	2.80056		100689292	1176.68	2.88798		100689285	36.6085	2.98491		100689293	265.291	2.80056
100689294	50.7219	2.77784		100689293	717.261	2.80056		100689287	49.4635	2.89915		100689294	3.23089	2.77784
100689301	22.7334	3.19018		100689294	48.602	2.77784		100689292	546.082	2.88798		100689301	4.05961	3.19018
100689302	45.7341	3.08901		100689301	20.3725	3.19018		100689293	350.308	2.80056		100689302	7.67944	3.08901
100689303	26.9864	3.17643		100689302	44.4215	3.08901		100689294	5.09983	2.77784		100689303	9.04174	3.17643
100689304	153.535	3.79001		100689303	26.7856	3.17643		100689301	5.09856	3.19018		100689304	36.2198	3.79001
100689305	669.511	3.42429		100689304	151.561	3.79001		100689302	14.9977	3.08901		100689305	4063.55	3.42429
100689306	18.2315	3.4728		100689305	700.164	3.42429		100689303	8.3462	3.17643		100689306	13.1709	3.4728
100689307	150.546	2.82215		100689306	18.3902	3.4728		100689304	84.2883	3.79001		100689307	207.69	2.82215
100689308	200.476	3.60692		100689307	154.811	2.82215		100689305	814.915	3.42429		100689308	473.799	3.60692
100689309	23.5973	3.46568		100689308	202.273	3.60692		100689306	11.9398	3.4728		100689309	7.33485	3.46568
100689310	89.5549	2.85995		100689309	23.0415	3.46568		100689307	126.955	2.82215		100689310	37.2926	2.85995
100689311	212.848	2.93914		100689310	92.7832	2.85995		100689308	90.7166	3.60692		100689311	354.446	2.93914
100689312	25.7397	3.01294		100689311	206.056	2.93914		100689309	19.9035	3.46568		100689312	36.6266	3.01294
100689313	76.3879	2.94908		100689312	26.2124	3.01294		100689310	33.2405	2.85995		100689313	53.4201	2.94908
100689314	28.6461	3.08616		100689313	68.5108	2.94908		100689311	749.07	2.93914		100689314	28.2996	3.08616
100689315	248.918	3.33632		100689314	29.185	3.08616		100689312	27.5672	3.01294		100689315	148.422	3.33632
100689316	81.3426	3.22382		100689315	252.643	3.33632		100689313	42.1498	2.94908		100689316	53.3298	3.22382
100689317	50.3339	3.34668		100689316	86.2332	3.22382		100689314	64.9367	3.08616		100689317	21.9673	3.34668
100689318	36.2618	3.11257		100689317	49.8609	3.34668		100689315	66.2809	3.33632		100689318	161.592	3.11257
100689320	12.3563	3.52278		100689318	38.1634	3.11257		100689316	26.8453	3.22382		100689321	1.05866	3.19801
100689321	2.38565	3.19801		100689320	11.9636	3.52278		100689317	14.3098	3.34668		100689322	10.5694	3.13874
100689322	19.5111	3.13874		100689321	2.27032	3.19801		100689318	178.89	3.11257		100689323	75.1026	3.40201
100689323	67.5049	3.40201		100689322	19.6869	3.13874		100689321	2.28111	3.19801		100689324	6.37675	3.14254
100689324	31.468	3.14254		100689323	69.4937	3.40201		100689322	10.8596	3.13874		100689325	55.447	3.3157
100689325	27.0334	3.3157		100689324	30.8252	3.14254		100689323	64.7018	3.40201		100689326	15.574	3.28507
100689326	23.6983	3.28507		100689325	28.6082	3.3157		100689324	17.6604	3.14254		100689327	448.898	3.23107
100689327	379.794	3.23107		100689326	23.6682	3.28507		100689325	46.4511	3.3157		100689328	205.922	2.48537
100689328	144.565	2.48537		100689327	363.021	3.23107		100689326	13.2	3.28507		100689329	11.0275	3.53109
100689329	12.9289	3.53109		100689328	129.017	2.48537		100689327	386.679	3.23107		100689331	6.51467	3.35137
100689331	19.693	3.35137		100689329	13.9325	3.53109		100689328	188.253	2.48537		100689332	402.119	2.91644
100689332	380.896	2.91644		100689331	20.9384	3.35137		100689329	11.117	3.53109		100689333	8.03976	3.36966
100689333	27.4652	3.36966		100689332	409.389	2.91644		100689331	5.42719	3.35137		100689335	43.3943	3.03122
100689334	21.2487	3.48096		100689333	27.8869	3.36966		100689332	510.911	2.91644		100689336	25.1593	3.37412
100689335	165.962	3.03122		100689334	19.1839	3.48096		100689333	5.32132	3.36966		100689338	36.5705	3.53925
100689336	33.3837	3.37412		100689335	177.09	3.03122		100689335	141.703	3.03122		100689339	21.5897	3.43853
100689338	94.8639	3.53925		100689336	34.2992	3.37412		100689336	14.5498	3.37412		100689341	4.14357	3.36667
100689339	29.5003	3.43853		100689338	91.5972	3.53925		100689338	12.2449	3.53925		100689342	4.04697	2.82478
100689341	19.4525	3.36667		100689339	29.1003	3.43853		100689339	35.3362	3.43853		100689343	113.555	3.31316
100689342	4.78455	2.82478		100689341	19.2582	3.36667		100689341	9.46502	3.36667		100689344	67.3232	3.14001
100689343	297.048	3.31316		100689342	6.00839	2.82478		100689342	3.16899	2.82478		100689345	200.827	3.38071
100689344	98.586	3.14001		100689343	316.48	3.31316		100689343	44.2857	3.31316		100689346	6.32276	3.20787
100689345	213.285	3.38071		100689344	96.6845	3.14001		100689344	84.471	3.14001		100689347	2.6896	3.20022
100689346	18.7755	3.20787		100689345	221.709	3.38071		100689345	88.9167	3.38071		100689348	10.5161	3.11926
100689347	8.28883	3.20022		100689346	18.4125	3.20787		100689346	5.18873	3.20787		100689349	86.4072	2.91432
100689348	26.661	3.11926		100689347	7.92856	3.20022		100689347	6.59334	3.20022		100689350	19.3179	3.6528
100689349	127.703	2.91432		100689348	24.145	3.11926		100689348	7.46237	3.11926		100689351	27.3348	3.33552
100689350	19.3523	3.6528		100689349	122.616	2.91432		100689349	134.075	2.91432		100689352	9.28735	3.46388
100689351	31.7061	3.33552		100689350	18.395	3.6528		100689350	18.8282	3.6528		100689353	36.4279	2.77197
100689352	28.1215	3.46388		100689351	29.3872	3.33552		100689351	18.7722	3.33552		100689354	58.1971	2.90788
100689353	40.738	2.77197		100689352	28.3911	3.46388		100689352	10.04	3.46388		100689359	29.9045	2.88571
100689354	134.433	2.90788		100689353	43.3527	2.77197		100689353	44.6129	2.77197		100689361	87.4714	2.80056
100689359	54.4187	2.88571		100689354	139.965	2.90788		100689354	56.6773	2.90788		100689362	5.85635	3.36213
100689361	139.128	2.80056		100689359	57.8615	2.88571		100689359	37.0859	2.88571		100689363	15.2676	3.26083
100689362	26.4559	3.36213		100689361	131.527	2.80056		100689361	110.081	2.80056		100689364	6.11469	2.80878
100689363	45.5815	3.26083		100689362	27.5141	3.36213		100689362	12.5575	3.36213		100689365	7.23177	3.29934
100689364	10.6263	2.80878		100689363	46.096	3.26083		100689363	47.8262	3.26083		100689366	21.6181	2.77492
100689365	20.3145	3.29934		100689364	9.97926	2.80878		100689364	5.75296	2.80878		100689367	6.96243	3.50127
100689366	149.119	2.77492		100689365	21.1401	3.29934		100689365	10.1494	3.29934		100689368	7.21233	2.94514
100689367	15.9223	3.50127		100689366	146.161	2.77492		100689366	94.2503	2.77492		100689369	12.6926	3.29226
100689368	48.5783	2.94514		100689367	16.2529	3.50127		100689367	8.93553	3.50127		100689370	5.17827	3.29047
100689369	34.7817	3.29226		100689368	42.7112	2.94514		100689368	14.1527	2.94514		100689371	3.4204	2.9831
100689370	4.82446	3.29047		100689369	37.1744	3.29226		100689369	10.1354	3.29226		100689372	20.9323	2.81418
100689371	24.4252	2.9831		100689370	4.97298	3.29047		100689370	5.83441	3.29047		100689373	138.894	3.22382
100689372	147.544	2.81418		100689371	23.561	2.9831		100689371	5.17041	2.9831		100689374	25.3574	3.30544
100689373	24.5102	3.22382		100689372	162.206	2.81418		100689372	84.6648	2.81418		100689375	18.1279	3.4082
100689374	6.30404	3.30544		100689373	22.7277	3.22382		100689373	35.2918	3.22382		100689376	1102.18	2.94115
100689375	87.8908	3.4082		100689374	6.51965	3.30544		100689374	24.3001	3.30544		100689377	13.1003	3.08038
100689376	2039.98	2.94115		100689375	91.3151	3.4082		100689375	20.0178	3.4082		100689378	8.10526	3.21857
100689377	17.1305	3.08038		100689376	1996.67	2.94115		100689376	1002.05	2.94115		100689380	5.97493	3.24917
100689378	9.75921	3.21857		100689377	16.9936	3.08038		100689377	11.3976	3.08038		100689381	18.7673	3.21003
100689380	16.2324	3.24917		100689378	9.3357	3.21857		100689378	7.04526	3.21857		100689382	4.24657	3.1741
100689381	35.9553	3.21003		100689380	16.6925	3.24917		100689380	5.73073	3.24917		100689385	1.68684	3.10714
100689382	22.0697	3.1741		100689381	36.9161	3.21003		100689381	25.3808	3.21003		100689386	255.445	3.15372
100689385	7.61025	3.10714		100689382	21.5361	3.1741		100689382	9.52275	3.1741		100689387	9.53762	3.26843
100689386	571.455	3.15372		100689385	7.66383	3.10714		100689385	1.88801	3.10714		100689388	23.2334	3.2656
100689387	30.9798	3.26843		100689386	610.31	3.15372		100689386	317.895	3.15372		100689390	5.20377	3.0686
100689388	66.1899	3.2656		100689387	30.6983	3.26843		100689387	13.2205	3.26843		100689392	272.359	3.09887
100689390	23.2985	3.0686		100689388	67.5004	3.2656		100689388	24.423	3.2656		100689393	15.2389	2.93103
100689392	370.127	3.09887		100689390	20.3272	3.0686		100689390	5.32257	3.0686		100689394	6.7662	3.16343
100689393	47.0825	2.93103		100689392	347.116	3.09887		100689392	163.411	3.09887		100689395	23.5591	3.48727
100689394	16.8362	3.16343		100689393	48.8642	2.93103		100689393	32.1461	2.93103		100689397	270.123	3.47339
100689395	4.87474	3.48727		100689394	17.2958	3.16343		100689394	10.7279	3.16343		100689398	84.4998	3.34034
100689397	200.824	3.47339		100689395	5.02991	3.48727		100689395	24.0958	3.48727		100689399	18.7306	3.53925
100689398	173.534	3.34034		100689397	197.758	3.47339		100689397	330.163	3.47339		100689400	438.456	2.74766
100689399	4.24801	3.53925		100689398	174.323	3.34034		100689398	87.194	3.34034		100689401	15.8318	2.91432
100689400	992.882	2.74766		100689399	3.69859	3.53925		100689399	32.2431	3.53925		100689402	60.309	2.90135
100689401	42.7229	2.91432		100689400	932.669	2.74766		100689400	523.865	2.74766		100689403	16.5287	3.2057
100689402	171.89	2.90135		100689401	43.9536	2.91432		100689401	13.139	2.91432		100689405	176.26	3.44043
100689403	26.2978	3.2057		100689402	173.725	2.90135		100689402	111.096	2.90135		100689406	195.199	3.22068
100689405	305.757	3.44043		100689403	23.3032	3.2057		100689403	11.0278	3.2057		100689407	4.96354	3.32407
100689406	312.263	3.22068		100689405	306.687	3.44043		100689405	70.5247	3.44043		100689408	1038.98	3.03446
100689407	17.5888	3.32407		100689406	316.025	3.22068		100689406	120.935	3.22068		100689409	317.385	2.70155
100689408	2036.64	3.03446		100689407	18.1526	3.32407		100689407	7.09134	3.32407		100689410	36.4308	2.97391
100689409	227.861	2.70155		100689408	2015.57	3.03446		100689408	961.445	3.03446		100689412	83.9671	3.10164
100689410	47.5248	2.97391		100689409	242.683	2.70155		100689409	268.111	2.70155		100689413	53.7675	3.34431
100689412	69.8455	3.10164		100689410	47.4339	2.97391		100689410	43.052	2.97391		100689414	9.22123	3.41024
100689413	112.081	3.34431		100689412	69.7324	3.10164		100689412	84.8251	3.10164		100689415	34.5704	3.35755
100689414	15.4828	3.41024		100689413	117.379	3.34431		100689413	75.8271	3.34431		100689416	5.35017	3.23516
100689415	24.2468	3.35755		100689414	15.3117	3.41024		100689414	20.7126	3.41024		100689417	21.2972	3.62924
100689416	9.74303	3.23516		100689415	23.6079	3.35755		100689415	27.1464	3.35755		100689419	18.3349	3.13747
100689417	68.0748	3.62924		100689416	10.1485	3.23516		100689416	17.165	3.23516		100689420	24.883	3.03928
100689418	1.32792	3.19244		100689417	67.6927	3.62924		100689417	19.8444	3.62924		100689421	10.1916	3.87474
100689419	18.3152	3.13747		100689418	2.59621	3.19244		100689419	13.8603	3.13747		100689422	34.611	3.12059
100689420	51.3901	3.03928		100689419	16.1555	3.13747		100689420	26.8174	3.03928		100689424	18.5504	3.71298
100689421	24.9528	3.87474		100689420	51.8937	3.03928		100689421	7.08761	3.87474		100689425	2.9019	3.53722
100689422	17.7592	3.12059		100689421	24.8813	3.87474		100689422	25.5282	3.12059		100689427	35.221	2.85265
100689423	6.10065	2.9351		100689422	20.1333	3.12059		100689423	1.05791	2.9351		100689428	10.692	3.33146
100689424	9.78547	3.71298		100689423	6.6158	2.9351		100689424	5.71583	3.71298		100689430	4.35396	3.2057
100689425	20.4314	3.53722		100689424	9.5624	3.71298		100689425	8.34077	3.53722		100689432	4.54319	3.20679
100689427	84.9546	2.85265		100689425	20.9948	3.53722		100689427	25.1258	2.85265		100689433	385.787	3.29315
100689428	93.5271	3.33146		100689427	81.4308	2.85265		100689428	18.1641	3.33146		100689434	3.52958	3.17875
100689430	8.98767	3.2057		100689428	91.8619	3.33146		100689430	5.41257	3.2057		100689435	7.36385	3.28325
100689432	26.8571	3.20679		100689430	8.72756	3.2057		100689432	10.4441	3.20679		100689436	11.8655	3.18221
100689433	420.797	3.29315		100689432	26.0266	3.20679		100689433	253.744	3.29315		100689437	51.9674	3.31654
100689434	31.2661	3.17875		100689433	426.562	3.29315		100689434	6.96594	3.17875		100689440	10.8079	3.16701
100689435	15.6927	3.28325		100689434	32.0003	3.17875		100689435	7.97264	3.28325		100689442	176.476	3.1438
100689436	12.9907	3.18221		100689435	16.8956	3.28325		100689436	8.77226	3.18221		100689443	47.5769	2.88114
100689437	63.3464	3.31654		100689436	13.0289	3.18221		100689437	34.2234	3.31654		100689445	1.5163	3.2656
100689438	5.42792	3.19356		100689437	68.3169	3.31654		100689440	30.6368	3.16701		100689446	59.8049	3.61164
100689440	12.3071	3.16701		100689438	5.14364	3.19356		100689442	170.7	3.1438		100689449	27.5173	3.35215
100689442	494.367	3.1438		100689440	12.2497	3.16701		100689443	84.5512	2.88114		100689450	5.35745	3.46688
100689443	65.9845	2.88114		100689442	475.832	3.1438		100689445	3.5609	3.2656		100689451	15.1255	2.59583
100689445	7.64785	3.2656		100689443	66.2086	2.88114		100689446	39.1926	3.61164		100689454	1.62275	3.11793
100689446	96.825	3.61164		100689445	6.90195	3.2656		100689449	27.9997	3.35215		100689455	50.1507	2.80332
100689447	29.0862	3.1166		100689446	95.0647	3.61164		100689450	3.99727	3.46688		100689456	64.8457	3.42429
100689449	27.9075	3.35215		100689447	31.9454	3.1166		100689451	26.948	2.59583		100689457	11.4058	3.20352
100689450	3.79921	3.46688		100689449	24.9564	3.35215		100689454	1.66077	3.11793		100689458	24.8296	3.0641
100689451	12.2907	2.59583		100689450	3.05265	3.46688		100689455	56.5246	2.80332		100689459	10.6386	2.73498
100689454	5.33084	3.11793		100689451	11.8237	2.59583		100689456	43.8068	3.42429		100689460	2.56193	3.35215
100689455	54.0418	2.80332		100689454	4.7643	3.11793		100689457	9.05102	3.20352		100689461	6.85697	3.32737
100689456	14.7178	3.42429		100689455	56.9176	2.80332		100689458	30.2462	3.0641		100689462	19.3567	3.54126
100689457	6.03015	3.20352		100689456	14.9474	3.42429		100689459	29.0574	2.73498		100689463	55.8336	3.61292
100689458	126.102	3.0641		100689457	5.66538	3.20352		100689460	9.07994	3.35215		100689464	4.17871	3.34431
100689459	67.1095	2.73498		100689458	127.266	3.0641		100689461	6.49981	3.32737		100689466	9.17027	3.14505
100689460	14.4068	3.35215		100689459	68.8557	2.73498		100689462	15.6015	3.54126		100689467	142.979	3.23107
100689461	21.3743	3.32737		100689460	14.5876	3.35215		100689463	60.1295	3.61292		100689468	4.56419	3.35602
100689462	58.4914	3.54126		100689461	22.3919	3.32737		100689464	2.47902	3.34431		100689469	7.89481	3.32157
100689463	47.7963	3.61292		100689462	59.442	3.54126		100689466	6.7456	3.14505		100689472	233.259	3.41899
100689464	26.1773	3.34431		100689463	49.8138	3.61292		100689467	151.257	3.23107		100689473	174.116	3.36742
100689466	9.734	3.14505		100689464	24.7175	3.34431		100689468	6.25703	3.35602		100689474	78.2861	2.91218
100689467	366.421	3.23107		100689466	10.4621	3.14505		100689469	10.0593	3.32157		100689475	4.98693	3.22173
100689468	27.2678	3.35602		100689467	356.349	3.23107		100689472	416.464	3.41899		100689476	84.9637	3.35447
100689469	19.1259	3.32157		100689468	27.3003	3.35602		100689473	191.429	3.36742		100689477	829.516	3.18565
100689472	295.944	3.41899		100689469	18.6357	3.32157		100689474	44.4077	2.91218		100689478	89.9236	2.4306
100689473	636.672	3.36742		100689472	294.178	3.41899		100689475	4.0619	3.22173		100736551	35.3243	3.1362
100689474	64.4815	2.91218		100689473	656.87	3.36742		100689476	80.7181	3.35447		100736552	31.6558	3.31654
100689475	93.0945	3.22173		100689474	63.204	2.91218		100689477	1718.52	3.18565		100736553	10.0407	3.25698
100689476	151.338	3.35447		100689475	90.6647	3.22173		100689478	143.618	2.4306		100736554	8.54422	2.73819
100689477	989.179	3.18565		100689476	157.202	3.35447		100689479	1.7672	2.4306		100736555	18.0399	3.3199
100689478	1.77822	2.4306		100689477	988.433	3.18565		100736551	26.6713	3.1362		100736556	24.5615	3.11526
100736551	61.7783	3.1362		100689478	4.26814	2.4306		100736552	63.2615	3.31654		100736557	202.166	3.13492
100736552	46.6042	3.31654		100736551	61.8654	3.1362		100736553	12.7715	3.25698		100750331	46.472	2.66532
100736553	34.3056	3.25698		100736552	44.5209	3.31654		100736554	14.7105	2.73819		100750332	9.26427	3.33552
100736554	73.6535	2.73819		100736553	31.4891	3.25698		100736555	15.3424	3.3199		100750337	32.4182	2.82998
100736555	40.0112	3.3199		100736554	74.3496	2.73819		100736556	13.317	3.11526		100750343	25.6096	2.82739
100736556	6.39717	3.11526		100736555	42.6881	3.3199		100736557	323.026	3.13492		100750349	1.13427	3.20679
100736557	3711.57	3.13492		100736556	6.76214	3.11526		100750331	71.6604	2.66532		100750351	5.28902	2.6258
100750331	110.057	2.66532		100736557	3665.85	3.13492		100750332	10.0292	3.33552		100750352	14.095	3.3123
100750332	16.0702	3.33552		100750331	113.154	2.66532		100750337	29.3288	2.82998		100750353	25.1385	2.44963
100750337	139.091	2.82998		100750332	16.5697	3.33552		100750343	25.9545	2.82739		100750357	87.985	2.97205
100750343	59.3833	2.82739		100750337	132.463	2.82998		100750349	2.17749	3.20679		100750362	3.51338	3.35909
100750349	6.02729	3.20679		100750343	56.9464	2.82739		100750351	3.94067	2.6258		100750367	20.924	2.86713
100750351	1.01755	2.6258		100750349	6.52037	3.20679		100750352	13.7308	3.3123		100750368	4.73648	3.63697
100750352	11.9616	3.3123		100750352	12.6808	3.3123		100750353	16.074	2.44963		100750372	10.2931	3.63898
100750353	22.998	2.44963		100750353	21.3019	2.44963		100750357	183.131	2.97205		100750373	8.0662	3.39149
100750357	168.722	2.97205		100750357	163.763	2.97205		100750362	1.88952	3.35909		100750375	4.13249	3.24422
100750362	6.79634	3.35909		100750362	7.05622	3.35909		100750367	24.8791	2.86713		100750376	1.81632	3.48327
100750367	27.5146	2.86713		100750367	27.4651	2.86713		100750368	3.69228	3.63697		100750379	3.64663	3.24917
100750368	8.21679	3.63697		100750368	8.02898	3.63697		100750372	9.58272	3.63898		100750380	18.9291	3.5788
100750372	13.3048	3.63898		100750372	12.7018	3.63898		100750373	7.70312	3.39149		100750381	18.3033	3.1586
100750373	7.71551	3.39149		100750373	7.48789	3.39149		100750375	7.27587	3.24422		100750384	8.51609	3.10714
100750374	3.31265	2.90135		100750374	3.52974	2.90135		100750376	2.01109	3.48327		100750386	19.1005	2.81149
100750375	3.90622	3.24422		100750375	4.37875	3.24422		100750379	6.44842	3.24917		100750388	127.999	3.13492
100750376	4.21981	3.48327		100750376	4.73079	3.48327		100750380	19.7058	3.5788		100750389	4.3756	3.38864
100750379	5.96045	3.24917		100750379	6.1102	3.24917		100750381	5.52317	3.1586		100750390	33.3709	3.18565
100750380	9.33764	3.5788		100750380	8.97207	3.5788		100750382	1.15258	3.53263		100750394	44.3073	3.01464
100750381	29.1659	3.1586		100750381	29.2048	3.1586		100750384	7.10118	3.10714		100750396	9.84185	3.30544
100750382	1.03279	3.53263		100750382	1.21703	3.53263		100750386	21.7962	2.81149		100750397	2.44844	3.3199
100750384	21.9756	3.10714		100750384	21.2621	3.10714		100750388	117.215	3.13492		100750398	49.7903	2.97205
100750386	55.2003	2.81149		100750386	56.4484	2.81149		100750389	4.74001	3.38864		100750401	8.59599	3.55802
100750388	367.874	3.13492		100750388	376.285	3.13492		100750390	28.7052	3.18565		100750404	8.68083	2.78075
100750389	8.8187	3.38864		100750389	9.25713	3.38864		100750394	57.2881	3.01464		100750406	37.1119	3.37926
100750390	32.9664	3.18565		100750390	34.3751	3.18565		100750396	6.13666	3.30544		100750407	2.00943	3.42494
100750391	1.75589	3.25794		100750391	1.49467	3.25794		100750397	2.73837	3.3199		100750408	29.1544	3.09887
100750393	1.38661	3.67847		100750393	1.50127	3.67847		100750398	30.8597	2.97205		100750414	5.80746	4.01856
100750394	55.5454	3.01464		100750394	54.5955	3.01464		100750401	11.3814	3.55802		100750415	61.9286	3.07009
100750396	54.5405	3.30544		100750396	52.0853	3.30544		100750404	10.3209	2.78075		100750416	1.18178	3.84506
100750397	5.98282	3.3199		100750397	5.43465	3.3199		100750406	55.6076	3.37926		100750417	4.03124	3.53417
100750398	75.0185	2.97205		100750398	78.1105	2.97205		100750407	2.12606	3.42494		100750424	1.98187	3.45046
100750401	6.34477	3.55802		100750401	6.349	3.55802		100750408	21.6355	3.09887		100750425	91.6448	3.56522
100750403	1.76762	3.80286		100750403	1.51246	3.80286		100750414	5.15079	4.01856		100750426	4.40709	3.40062
100750404	2.08654	2.78075		100750404	1.52151	2.78075		100750415	59.249	3.07009		100750427	2.64612	3.46448
100750406	2.77904	3.37926		100750406	2.68503	3.37926		100750417	4.65382	3.53417		100750431	11.3133	3.60778
100750407	14.1066	3.42494		100750407	14.4576	3.42494		100750420	3.06166	3.56995		100750437	5.92878	3.12454
100750408	42.5094	3.09887		100750408	42.5038	3.09887		100750424	1.97338	3.45046		100750439	13.009	3.09185
100750414	25.182	4.01856		100750414	24.1437	4.01856		100750425	111.089	3.56522		100750440	4.2943	3.11926
100750415	85.7284	3.07009		100750415	85.9191	3.07009		100750426	3.55129	3.40062		100750444	133.682	2.82998
100750416	3.83908	3.84506		100750416	3.73256	3.84506		100750427	7.17325	3.46448		100750445	70.184	2.89915
100750417	10.7957	3.53417		100750417	11.1906	3.53417		100750431	8.65021	3.60778		100750446	15.9145	3.12976
100750424	2.33806	3.45046		100750424	2.53423	3.45046		100750437	5.1122	3.12454		100750447	3.77742	3.30283
100750425	123.197	3.56522		100750425	118.194	3.56522		100750439	11.6392	3.09185		100750451	158.906	3.04404
100750426	9.94102	3.40062		100750426	10.2876	3.40062		100750440	4.78619	3.11926		100750457	17.7596	3.01124
100750427	22.8069	3.46448		100750427	22.4842	3.46448		100750444	131.283	2.82998		100750460	11.705	3.28597
100750431	26.8141	3.60778		100750431	26.2019	3.60778		100750445	71.9962	2.89915		100750463	12.4665	3.49961
100750437	4.82896	3.12454		100750437	5.1963	3.12454		100750446	25.0451	3.12976		100750465	2.04557	3.2462
100750439	31.2505	3.09185		100750439	30.4041	3.09185		100750447	2.78596	3.30283		100750466	22.2467	2.98127
100750440	24.3768	3.11926		100750440	24.8534	3.11926		100750451	131.797	3.04404		100750469	3.16794	2.91004
100750444	164.695	2.82998		100750444	161.824	2.82998		100750457	14.1945	3.01124		100750471	18.2176	3.30457
100750445	63.5714	2.89915		100750445	62.2826	2.89915		100750460	8.77858	3.28597		100750477	5.19721	3.1438
100750446	34.064	3.12976		100750446	36.5542	3.12976		100750463	14.3724	3.49961		100750479	1.05157	3.22901
100750447	3.83609	3.30283		100750447	4.60443	3.30283		100750465	2.42724	3.2462		100750483	34.8338	3.09608
100750451	256.822	3.04404		100750451	245.79	3.04404		100750466	25.5164	2.98127		100750484	4.36434	3.17527
100750457	46.0491	3.01124		100750457	43.4956	3.01124		100750469	2.48959	2.91004		100750485	2.75909	3.20787
100750460	36.3197	3.28597		100750460	37.7522	3.28597		100750471	20.1771	3.30457		100750487	7.78276	3.2967
100750463	25.8749	3.49961		100750463	24.3582	3.49961		100750477	3.97236	3.1438		100750488	10.0726	3.48727
100750465	5.8521	3.2462		100750465	5.15651	3.2462		100750479	1.74449	3.22901		100750489	1.05176	3.32157
100750466	46.266	2.98127		100750466	44.6999	2.98127		100750483	42.4888	3.09608		100750491	3.2693	3.33065
100750469	24.4317	2.91004		100750469	22.226	2.91004		100750484	4.17304	3.17527		100750500	13.5359	3.40683
100750471	17.858	3.30457		100750471	18.9971	3.30457		100750485	4.91339	3.20787		100750506	5.95247	3.56854
100750477	6.44405	3.1438		100750477	6.13049	3.1438		100750487	4.77537	3.2967		100750508	1.47321	3.30888
100750479	4.17321	3.22901		100750479	3.79477	3.22901		100750488	12.669	3.48727		100750509	2.53745	2.86475
100750483	43.949	3.09608		100750483	45.4671	3.09608		100750491	5.9174	3.33065		100750518	3.14429	3.56474
100750484	4.70003	3.17527		100750484	4.65338	3.17527		100750499	1.12298	3.58156		100750521	3.94093	3.61674
100750485	7.08014	3.20787		100750485	7.30232	3.20787		100750500	20.8117	3.40683		100750522	36.5675	3.07009
100750487	4.71234	3.2967		100750487	4.45383	3.2967		100750506	4.00334	3.56854		100750525	2.63215	3.71026
100750488	14.2885	3.48727		100750488	14.8045	3.48727		100750509	3.75356	2.86475		100750526	5.75488	3.1682
100750489	7.18477	3.32157		100750489	7.94005	3.32157		100750518	3.11313	3.56474		100750530	59.0606	2.99031
100750491	5.79719	3.33065		100750491	6.07308	3.33065		100750521	5.22533	3.61674		100750532	13.434	3.64772
100750493	1.13694	3.20132		100750493	1.35441	3.20132		100750522	42.5909	3.07009		100750534	17.8899	3.1463
100750494	1.9936	3.33632		100750494	2.15379	3.33632		100750525	1.68033	3.71026		100750535	21.0717	2.80878
100750500	4.01278	3.40683		100750500	3.72241	3.40683		100750526	6.86294	3.1682		100750544	30.1072	3.4116
100750506	5.57914	3.56854		100750506	5.3759	3.56854		100750530	56.2902	2.99031		100750550	28.0542	2.73819
100750508	4.37299	3.30888		100750508	4.2868	3.30888		100750532	11.8594	3.64772		100750552	29.5954	3.33228
100750509	2.48852	2.86475		100750509	2.39921	2.86475		100750533	1.1791	2.86475		100750555	37.5841	3.0641
100750518	3.11219	3.56474		100750518	3.25462	3.56474		100750534	19.6137	3.1463		100750559	2.36589	3.73412
100750521	8.12584	3.61674		100750521	7.76056	3.61674		100750535	25.6187	2.80878		100750560	16.0316	2.64204
100750522	93.662	3.07009		100750522	98.2908	3.07009		100750544	43.6641	3.4116		100750563	4.66425	4.06006
100750525	1.40498	3.71026		100750525	1.37975	3.71026		100750550	92.7685	2.73819		100750565	30.5652	2.80878
100750526	6.21119	3.1682		100750526	6.55303	3.1682		100750552	20.843	3.33228		100750570	17.0219	3.30283
100750530	43.1744	2.99031		100750530	46.1062	2.99031		100750555	23.881	3.0641		100750571	2.44426	3.52487
100750532	32.5996	3.64772		100750532	32.0341	3.64772		100750559	3.24322	3.73412		100750573	17.2693	3.19579
100750533	1.061	2.86475		100750533	1.15185	2.86475		100750560	46.1303	2.64204		100750576	2.73796	3.43017
100750534	21.5287	3.1463		100750534	21.1465	3.1463		100750563	3.23428	4.06006		100750577	6.01253	3.33874
100750535	49.7423	2.80878		100750535	51.4914	2.80878		100750565	58.0607	2.80878		100750578	11.9804	3.35832
100750544	47.0736	3.4116		100750544	49.4939	3.4116		100750570	15.395	3.30283		100750579	3.53649	3.65668
100750552	15.7787	3.33228		100750552	14.5717	3.33228		100750571	3.17676	3.52487		100750580	19.5016	3.28778
100750555	57.7737	3.0641		100750555	58.801	3.0641		100750573	11.0488	3.19579		100750581	8.77451	3.23516
100750556	1.28606	3.59863		100750556	1.42783	3.59863		100750576	3.33927	3.43017		100750582	3.35991	2.99387
100750559	3.70415	3.73412		100750559	3.47191	3.73412		100750577	3.27206	3.33874		100750586	93.3454	2.99387
100750563	6.12632	4.06006		100750563	5.47754	4.06006		100750578	12.3656	3.35832		100750588	18.6527	3.15003
100750565	155.699	2.80878		100750565	158.235	2.80878		100750579	1.87228	3.65668		100750589	1.25226	3.51269
100750570	16.2803	3.30283		100750570	14.396	3.30283		100750580	18.1576	3.28778		100750591	5.13083	3.80942
100750571	10.6229	3.52487		100750571	10.6104	3.52487		100750581	7.61132	3.23516		100750593	51.06	3.16223
100750573	16.1693	3.19579		100750573	17.5373	3.19579		100750582	5.97665	2.99387		100750596	1.7054	3.30716
100750575	2.74052	3.79871		100750575	2.73384	3.79871		100750586	99.7079	2.99387		100750602	644.788	2.79218
100750576	4.44712	3.43017		100750576	4.76468	3.43017		100750588	18.9364	3.15003		100750605	220.044	2.99915
100750577	6.71421	3.33874		100750577	6.4358	3.33874		100750589	2.58682	3.51269		100750607	101.914	2.7285
100750578	29.4754	3.35832		100750578	29.4844	3.35832		100750591	4.64077	3.80942		100750608	33.3734	3.31906
100750579	7.3862	3.65668		100750579	7.34783	3.65668		100750593	52.7236	3.16223		100750609	17.6899	3.58566
100750580	102.708	3.28778		100750580	104.538	3.28778		100750596	2.94957	3.30716		100750612	58.7883	2.71185
100750581	11.4054	3.23516		100750581	10.5897	3.23516		100750602	1124.52	2.79218		100750619	64.8497	3.06259
100750582	13.4668	2.99387		100750582	14.3254	2.99387		100750605	340.192	2.99915		100750620	39.4323	3.16939
100750586	175.301	2.99387		100750586	174.649	2.99387		100750607	76.8508	2.7285		100750624	42.1322	3.29226
100750588	22.1226	3.15003		100750588	23.1456	3.15003		100750608	22.184	3.31906		100750625	1.11948	3.10164
100750589	5.90898	3.51269		100750589	5.79361	3.51269		100750609	20.1146	3.58566		100750626	1.47198	2.91218
100750591	6.56925	3.80942		100750591	6.83368	3.80942		100750612	84.1191	2.71185		100750631	4.88936	2.90135
100750593	49.5546	3.16223		100750593	48.1798	3.16223		100750619	60.5646	3.06259		100750632	3.48155	2.59137
100750596	2.38259	3.30716		100750596	2.18966	3.30716		100750620	37.7135	3.16939		100750636	14.2337	2.94711
100750602	1563.82	2.79218		100750602	1524.29	2.79218		100750624	35.1899	3.29226		100750637	2.26918	3.30283
100750605	10.6088	2.99915		100750605	10.4231	2.99915		100750626	1.298	2.91218		100750639	15.1085	3.13874
100750607	319.123	2.7285		100750607	290.515	2.7285		100750631	6.07798	2.90135		100750640	44.2982	3.47221
100750608	14.4024	3.31906		100750608	15.3411	3.31906		100750632	3.24705	2.59137		100750644	5.05556	2.95494
100750609	38.9966	3.58566		100750609	37.9161	3.58566		100750636	9.87763	2.94711		100750650	4.87492	2.93307
100750612	195.621	2.71185		100750612	208.706	2.71185		100750637	1.94346	3.30283		100750653	40.8931	2.80056
100750615	4.12175	3.37485		100750615	4.04226	3.37485		100750639	11.0187	3.13874		100750655	1.1426	3.34668
100750619	66.4844	3.06259		100750619	71.9191	3.06259		100750640	49.3862	3.47221		100750661	77.3586	2.78075
100750620	30.4139	3.16939		100750620	29.678	3.16939		100750644	15.5433	2.95494		100750667	6.66034	3.00954
100750624	35.1631	3.29226		100750624	33.0676	3.29226		100750650	5.04916	2.93307		100750669	1.55029	3.2637
100750631	11.0204	2.90135		100750631	10.3663	2.90135		100750653	117.453	2.80056		100750675	3.03064	3.11526
100750632	9.96718	2.59137		100750632	10.1339	2.59137		100750655	2.70086	3.34668		100750676	3.96377	2.74137
100750636	40.7418	2.94711		100750636	40.0384	2.94711		100750661	106.471	2.78075		100750677	18.971	3.23719
100750639	16.2759	3.13874		100750639	14.942	3.13874		100750667	6.97024	3.00954		100750678	1.60813	3.13874
100750640	207.21	3.47221		100750640	211.775	3.47221		100750669	5.20489	3.2637		100750679	26.1619	3.10026
100750644	38.6884	2.95494		100750644	41.3284	2.95494		100750672	1.29288	3.35293		100750680	2.97242	3.59951
100750650	6.82013	2.93307		100750650	6.9777	2.93307		100750675	4.20499	3.11526		100750681	9.50638	3.1969
100750655	6.33601	3.34668		100750655	5.73965	3.34668		100750676	4.31688	2.74137		100750682	9.66434	3.51644
100750661	123.425	2.78075		100750661	129.888	2.78075		100750677	23.5399	3.23719		100750683	25.1561	3.07158
100750667	17.442	3.00954		100750667	18.7808	3.00954		100750678	1.64402	3.13874		100750685	22.2123	3.59642
100750675	21.1852	3.11526		100750675	21.0758	3.11526		100750679	15.4679	3.10026		100750691	10.1139	3.06108
100750677	52.8345	3.23719		100750677	52.0719	3.23719		100750680	1.74386	3.59951		100750694	11.9123	3.34193
100750679	79.4487	3.10026		100750679	77.0618	3.10026		100750681	11.2992	3.1969		100750696	64.9609	3.13363
100750680	14.6032	3.59951		100750680	14.0583	3.59951		100750682	13.4508	3.51644		100750698	11.165	4.06325
100750681	15.3598	3.1969		100750681	15.5147	3.1969		100750683	36.08	3.07158		100750700	10.0683	3.15003
100750682	13.2999	3.51644		100750682	12.6595	3.51644		100750685	11.1713	3.59642		100750703	27.3965	3.62718
100750683	61.4153	3.07158		100750683	61.5507	3.07158		100750691	12.1739	3.06108		100750704	63.5782	3.18679
100750685	16.1769	3.59642		100750685	17.2633	3.59642		100750694	14.3508	3.34193		100750706	1.97159	3.04087
100750691	3.54787	3.06108		100750691	3.28454	3.06108		100750696	40.3952	3.13363		100750707	465.331	2.71523
100750694	2.35084	3.34193		100750694	1.9385	3.34193		100750698	6.92463	4.06325		100750709	6.57314	3.95228
100750696	66.7202	3.13363		100750696	66.008	3.13363		100750700	10.9429	3.15003		100750711	5.11158	2.80332
100750698	34.9942	4.06325		100750698	34.9382	4.06325		100750703	33.3509	3.62718		100750713	1.69929	2.4558
100750700	9.29151	3.15003		100750700	9.47158	3.15003		100750704	62.6456	3.18679		100750715	4.5461	3.57834
100750703	92.4364	3.62718		100750703	96.0631	3.62718		100750706	5.78949	3.04087		100750717	11.6054	3.49961
100750704	67.0472	3.18679		100750704	64.9912	3.18679		100750707	595.218	2.71523		100750719	1.24752	3.90795
100750706	4.6886	3.04087		100750706	5.19673	3.04087		100750709	5.20482	3.95228		100750721	5.6717	3.25015
100750707	1829.72	2.71523		100750707	2006.79	2.71523		100750711	6.01625	2.80332		100750723	14.2576	3.13235
100750709	4.1033	3.95228		100750709	3.95231	3.95228		100750713	1.86649	2.4558		100750725	3.09206	3.10164
100750711	6.95797	2.80332		100750711	7.84059	2.80332		100750715	4.51764	3.57834		100750726	3.77156	3.28958
100750713	12.8718	2.4558		100750713	11.6672	2.4558		100750717	7.95343	3.49961		100750728	3.84563	3.21432
100750715	9.7097	3.57834		100750715	9.35396	3.57834		100750719	1.55822	3.90795		100750731	59.6961	2.71858
100750717	16.3277	3.49961		100750717	16.4205	3.49961		100750721	4.87797	3.25015		100750732	90.9097	3.43082
100750719	1.65881	3.90795		100750719	1.74315	3.90795		100750723	12.2766	3.13235		100750733	11.1775	3.58702
100750721	9.88457	3.25015		100750721	10.1065	3.25015		100750725	3.9365	3.10164		100750734	9.76735	2.83512
100750723	21.1723	3.13235		100750723	20.1851	3.13235		100750726	6.00559	3.28958		100750737	1.1678	4.20432
100750725	4.78808	3.10164		100750725	5.13043	3.10164		100750728	4.90626	3.21432		100750738	19.3402	3.21857
100750726	2.25607	3.28958		100750726	2.52652	3.28958		100750731	72.2067	2.71858		100750750	4.79382	3.65936
100750728	6.61552	3.21432		100750728	8.73543	3.21432		100750732	67.4367	3.43082		100750756	19.4244	2.78075
100750731	6.67813	2.71858		100750731	9.29208	2.71858		100750733	13.6959	3.58702		100750759	2.30941	3.11526
100750732	176.688	3.43082		100750732	170.859	3.43082		100750734	10.9546	2.83512		100750761	5.17282	3.46925
100750733	21.7494	3.58702		100750733	22.1141	3.58702		100750738	16.5537	3.21857		100750762	24.2371	3.22277
100750734	9.26946	2.83512		100750734	9.62903	2.83512		100750750	6.21236	3.65936		100750764	2.8362	2.82998
100750738	35.2278	3.21857		100750738	38.0777	3.21857		100750756	19.3922	2.78075		100750765	13.6043	3.18905
100750750	10.1223	3.65936		100750750	9.55459	3.65936		100750759	2.96236	3.11526		100750769	6.75828	3.55995
100750756	14.1766	2.78075		100750756	13.9475	2.78075		100750761	6.92561	3.46925		100750771	54.555	3.1044
100750759	3.61414	3.11526		100750759	3.4291	3.11526		100750762	19.2626	3.22277		100750773	5.57739	3.83136
100750761	3.28094	3.46925		100750761	3.27237	3.46925		100750764	2.52537	2.82998		100750774	1.13598	3.53722
100750762	42.719	3.22277		100750762	43.3862	3.22277		100750765	9.80103	3.18905		100750775	4.81017	3.35985
100750764	2.54207	2.82998		100750764	2.89105	2.82998		100750769	5.27215	3.55995		100750776	21.659	3.12716
100750765	17.06	3.18905		100750765	17.0736	3.18905		100750771	41.5247	3.1044		100750780	1.60597	3.8593
100750767	5.60378	3.73348		100750767	5.48974	3.73348		100750773	4.45146	3.83136		100750781	49.8843	3.6879
100750769	13.0176	3.55995		100750769	13.5692	3.55995		100750774	4.16621	3.53722		100750782	4.20373	3.48384
100750771	64.1748	3.1044		100750771	65.043	3.1044		100750775	5.14891	3.35985		100750788	23.1227	3.4728
100750773	10.5461	3.83136		100750773	10.1258	3.83136		100750776	17.351	3.12716		100750790	31.1829	3.48727
100750774	3.40679	3.53722		100750774	3.58409	3.53722		100750780	1.25944	3.8593		100750792	26.5984	3.23107
100750775	24.1575	3.35985		100750775	24.0723	3.35985		100750781	16.227	3.6879		100750794	28.0799	3.68538
100750776	29.7754	3.12716		100750776	27.088	3.12716		100750782	3.03326	3.48384		100750795	18.6424	2.89694
100750778	11.142	2.9974		100750778	10.3078	2.9974		100750788	18.9375	3.4728		100750797	114.857	2.73175
100750781	26.7919	3.6879		100750781	26.1081	3.6879		100750790	39.2193	3.48727		100750799	1.80091	3.10164
100750782	9.05925	3.48384		100750782	10.0638	3.48384		100750792	23.7125	3.23107		100750801	19.0974	2.94514
100750786	19.7423	3.34981		100750786	19.4383	3.34981		100750794	3.88529	3.68538		100750804	6.53531	3.314
100750788	62.4232	3.4728		100750788	63.5252	3.4728		100750795	23.7752	2.89694		100750806	32.8997	3.44233
100750790	42.343	3.48727		100750790	44.0635	3.48727		100750797	125.794	2.73175		100750810	1.257	3.15372
100750792	12.9383	3.23107		100750792	12.9296	3.23107		100750799	5.00798	3.10164		100750814	1.29993	3.59197
100750794	15.6098	3.68538		100750794	16.0157	3.68538		100750801	21.9575	2.94514		100750818	23.1059	3.10164
100750795	17.414	2.89694		100750795	17.8793	2.89694		100750804	7.55627	3.314		100750819	22.4289	3.46568
100750797	102.04	2.73175		100750797	102.049	2.73175		100750806	31.577	3.44233		100750822	86.6012	3.26654
100750799	11.2526	3.10164		100750799	11.5874	3.10164		100750810	6.22683	3.15372		100750824	3.32742	3.49292
100750801	45.3722	2.94514		100750801	43.9697	2.94514		100750814	1.84136	3.59197		100750826	4.13505	3.63332
100750804	12.8942	3.314		100750804	11.1966	3.314		100750818	14.4506	3.10164		100750828	1.89525	3.19356
100750806	47.3587	3.44233		100750806	47.846	3.44233		100750819	19.7769	3.46568		100750830	2.28771	3.15982
100750809	41.8488	3.32157		100750809	41.2453	3.32157		100750822	59.2051	3.26654		100750843	64.5728	2.72522
100750810	13.647	3.15372		100750810	12.6665	3.15372		100750824	3.03499	3.49292		100750844	15.4507	2.97391
100750814	5.46718	3.59197		100750814	5.06538	3.59197		100750826	5.65495	3.63332		100750845	4.54342	3.40888
100750818	36.1528	3.10164		100750818	32.2326	3.10164		100750828	1.09645	3.19356		100750848	5.47832	3.30974
100750819	29.6543	3.46568		100750819	28.8716	3.46568		100750830	2.20796	3.15982		100750851	1.5107	3.11392
100750822	65.6002	3.26654		100750822	68.3736	3.26654		100750843	275.231	2.72522		100750852	4.019	3.29581
100750824	10.2842	3.49292		100750824	10.1898	3.49292		100750844	6.31721	2.97391		100750853	9.67807	3.68969
100750826	17.4083	3.63332		100750826	17.6012	3.63332		100750845	3.0209	3.40888		100750854	13.3041	2.73819
100750830	7.52697	3.15982		100750830	7.56822	3.15982		100750848	5.23191	3.30974		100750865	5.35642	3.33793
100750843	6.58517	2.72522		100750843	5.97039	2.72522		100750851	2.51229	3.11392		100750866	1.48353	3.13363
100750844	24.5275	2.97391		100750844	25.1599	2.97391		100750852	2.95968	3.29581		100750868	11.3522	3.28958
100750845	7.81156	3.40888		100750845	7.4119	3.40888		100750853	7.32441	3.68969		100750872	6.04812	3.17991
100750848	2.17012	3.30974		100750848	2.27969	3.30974		100750854	52.1124	2.73819		100750873	2.00848	3.14879
100750852	8.59725	3.29581		100750852	9.77803	3.29581		100750865	5.76789	3.33793		100750874	67.0626	3.21962
100750853	9.95425	3.68969		100750853	9.75324	3.68969		100750868	10.6007	3.28958		100750875	6.07896	2.85995
100750865	10.3201	3.33793		100750865	11.3325	3.33793		100750872	4.39146	3.17991		100750876	90.9413	2.98491
100750868	22.7512	3.28958		100750868	22.8084	3.28958		100750873	6.2788	3.14879		100750877	6.71866	3.45661
100750870	3.65687	2.58687		100750870	2.9447	2.58687		100750874	32.7949	3.21962		100750879	13.8469	3.75367
100750872	5.21712	3.17991		100750872	4.69283	3.17991		100750875	5.78963	2.85995		100750880	1.78729	3.00954
100750873	8.1364	3.14879		100750873	8.39296	3.14879		100750876	135.832	2.98491		100750883	16.5267	2.92691
100750874	43.5538	3.21962		100750874	45.1068	3.21962		100750877	9.90054	3.45661		100750887	15.924	3.90817
100750875	12.1741	2.85995		100750875	11.3808	2.85995		100750879	9.8043	3.75367		100750890	3.38506	3.16582
100750876	209.099	2.98491		100750876	197.522	2.98491		100750883	15.5379	2.92691		100750891	3.44965	3.27498
100750877	23.954	3.45661		100750877	26.1637	3.45661		100750887	10.0032	3.90817		100750893	7.75048	3.43597
100750879	9.09289	3.75367		100750879	9.10879	3.75367		100750890	5.93888	3.16582		100750895	52.0529	3.38144
100750880	2.05214	3.00954		100750880	2.06018	3.00954		100750891	3.47647	3.27498		100750896	10.3028	3.65936
100750883	9.95084	2.92691		100750883	9.86524	2.92691		100750893	15.3629	3.43597		100750899	1.58647	3.66318
100750887	23.9801	3.90817		100750887	22.464	3.90817		100750895	54.3417	3.38144		100750902	88.0013	2.6258
100750889	2.33114	3.09467		100750889	2.39217	3.09467		100750896	7.97757	3.65936		100750904	22.3	3.39502
100750890	11.7838	3.16582		100750890	12.6191	3.16582		100750899	1.53202	3.66318		100750910	26.9775	3.22798
100750893	8.91336	3.43597		100750893	8.78123	3.43597		100750902	86.7936	2.6258		100750912	11.3069	2.94315
100750895	183.224	3.38144		100750895	179.771	3.38144		100750904	27.4573	3.39502		100750915	3.93143	3.24917
100750896	11.2844	3.65936		100750896	11.111	3.65936		100750910	16.9296	3.22798		100750917	39.446	2.81418
100750899	11.4501	3.66318		100750899	11.4795	3.66318		100750912	17.9475	2.94315		100750921	1.74394	3.36137
100750902	66.2524	2.6258		100750902	60.6612	2.6258		100750915	3.75102	3.24917		100750927	6.82002	3.48269
100750904	68.7921	3.39502		100750904	64.9816	3.39502		100750917	52.2384	2.81418		100750933	89.7625	3.11122
100750910	23.6473	3.22798		100750910	22.3799	3.22798		100750921	2.83524	3.36137		100750934	13.2797	2.96263
100750912	19.9367	2.94315		100750912	18.4912	2.94315		100750927	5.91195	3.48269		100750935	5.57768	3.3106
100750915	2.60467	3.24917		100750915	2.35074	3.24917		100750933	77.8499	3.11122		100750936	1.30128	2.90788
100750917	44.2364	2.81418		100750917	44.6314	2.81418		100750934	15.7996	2.96263		100750938	5.70381	3.03284
100750927	30.0582	3.48269		100750927	30.6606	3.48269		100750935	6.41089	3.3106		100750940	5.9738	2.65384
100750933	159.995	3.11122		100750933	169.026	3.11122		100750936	1.05432	2.90788		100750946	8.39354	3.19912
100750934	19.2719	2.96263		100750934	17.425	2.96263		100750937	2.19148	2.93307		100750951	1.87759	3.39643
100750935	2.5612	3.3106		100750935	2.47645	3.3106		100750938	21.2854	3.03284		100750952	8.35039	2.67281
100750940	22.2037	2.65384		100750940	20.8664	2.65384		100750940	7.93455	2.65384		100750954	10.5454	3.46448
100750946	9.5239	3.19912		100750946	9.42569	3.19912		100750946	7.14155	3.19912		100750959	1.50694	3.46147
100750951	1.59653	3.39643		100750951	1.53528	3.39643		100750952	21.0351	2.67281		100750960	2.22596	3.46026
100750952	45.1861	2.67281		100750952	40.5647	2.67281		100750954	8.16131	3.46448		100750963	14.622	3.25987
100750954	18.6323	3.46448		100750954	18.2248	3.46448		100750959	1.07091	3.46147		100750964	24.7204	3.03607
100750955	1.49164	3.16102		100750955	1.2049	3.16102		100750960	2.46725	3.46026		100750966	7.70514	3.21218
100750959	1.59466	3.46147		100750959	2.04768	3.46147		100750963	8.42016	3.25987		100750968	7.14476	3.52225
100750960	7.94632	3.46026		100750960	7.29694	3.46026		100750964	26.9777	3.03607		100750969	35.4408	3.2462
100750963	18.2501	3.25987		100750963	18.4239	3.25987		100750966	7.30693	3.21218		100750971	1.93095	3.25504
100750964	102.283	3.03607		100750964	103.418	3.03607		100750968	12.2693	3.52225		100750974	46.2569	3.018
100750966	8.82541	3.21218		100750966	9.74289	3.21218		100750969	52.0815	3.2462		100750977	10.1178	2.85995
100750968	62.2643	3.52225		100750968	62.8527	3.52225		100750971	6.20804	3.25504		100750982	71.3728	3.03284
100750969	100.786	3.2462		100750969	103.788	3.2462		100750974	38.0629	3.018		100750983	59.2559	3.1166
100750974	47.9995	3.018		100750974	48.7386	3.018		100750977	9.38255	2.85995		100750985	1.33134	2.94711
100750977	25.2502	2.85995		100750977	24.7755	2.85995		100750980	1.23773	3.64218		100750989	1.26826	3.44548
100750980	1.1921	3.64218		100750980	1.09787	3.64218		100750982	46.1308	3.03284		100750990	1.8064	3.77355
100750982	52.4514	3.03284		100750982	50.8636	3.03284		100750983	93.7351	3.1166		100750992	2.41795	3.52695
100750983	66.1786	3.1166		100750983	63.1721	3.1166		100750985	1.36768	2.94711		100750995	20.613	3.39573
100750989	2.08129	3.44548		100750989	2.34793	3.44548		100750989	1.17737	3.44548		100751002	1.93693	3.48784
100750990	2.42993	3.77355		100750990	2.33635	3.77355		100750990	2.44981	3.77355		100751003	3.67196	3.38936
100750992	19.6197	3.52695		100750992	19.0541	3.52695		100750992	2.27989	3.52695		100751004	2.02314	2.82739
100750995	20.0205	3.39573		100750995	20.3506	3.39573		100750995	5.36955	3.39573		100751006	3.04979	3.32901
100751002	6.12974	3.48784		100751002	5.82567	3.48784		100751002	1.09513	3.48784		100751008	8.34642	2.95105
100751003	6.14373	3.38936		100751003	6.06573	3.38936		100751003	3.19085	3.38936		100751009	9.70555	3.18221
100751006	2.97027	3.32901		100751006	3.2598	3.32901		100751004	5.47378	2.82739		100751010	11.2141	3.93941
100751008	6.3225	2.95105		100751008	6.27348	2.95105		100751006	4.62757	3.32901		100751016	11.1626	2.97018
100751009	13.3449	3.18221		100751009	13.2058	3.18221		100751008	7.46829	2.95105		100751018	12.9432	3.69111
100751010	9.75759	3.93941		100751010	9.38983	3.93941		100751009	9.41057	3.18221		100751019	8.44788	3.3199
100751016	28.1926	2.97018		100751016	30.0354	2.97018		100751010	11.0163	3.93941		100751021	24.7704	3.62262
100751018	16.8937	3.69111		100751018	16.7814	3.69111		100751016	14.7352	2.97018		100751023	81.1074	2.51838
100751019	35.5617	3.3199		100751019	36.6218	3.3199		100751018	8.96269	3.69111		100751025	1.16157	3.24222
100751021	60.4251	3.62262		100751021	61.0328	3.62262		100751019	10.1046	3.3199		100751028	11.8111	3.02959
100751023	112.567	2.51838		100751023	112.416	2.51838		100751021	14.3429	3.62262		100751039	9.8725	3.50072
100751025	4.88907	3.24222		100751025	4.88849	3.24222		100751023	112.878	2.51838		100751041	63.8425	3.2967
100751028	13.9071	3.02959		100751028	13.8323	3.02959		100751025	1.42878	3.24222		100751045	12.2349	3.05955
100751039	19.2153	3.50072		100751039	19.7949	3.50072		100751028	10.2236	3.02959		100751046	4.20465	3.2259
100751041	38.2251	3.2967		100751041	38.4611	3.2967		100751039	19.4161	3.50072		100751053	3.00971	2.99915
100751044	2.18762	3.58521		100751044	2.42676	3.58521		100751041	61.1184	3.2967		100751062	18.2764	2.81951
100751045	28.3005	3.05955		100751045	28.4119	3.05955		100751045	16.3689	3.05955		100751064	7.4898	3.24122
100751053	1.77784	2.99915		100751046	1.31475	3.2259		100751046	5.81781	3.2259		100751073	141.981	3.44798
100751062	69.6899	2.81951		100751053	1.37916	2.99915		100751053	5.68623	2.99915		100751075	16.603	3.0061
100751064	6.95945	3.24122		100751062	71.2543	2.81951		100751060	1.01254	3.56092		100751080	3.12507	3.14128
100751073	253.172	3.44798		100751064	6.75312	3.24122		100751062	27.1431	2.81951		100751082	26.4082	2.98672
100751075	20.8125	3.0061		100751073	242.184	3.44798		100751064	5.936	3.24122		100751086	5.84704	3.5143
100751080	19.0306	3.14128		100751075	21.4023	3.0061		100751073	90.2262	3.44798		100751090	94.941	2.6577
100751082	24.0655	2.98672		100751080	18.7249	3.14128		100751075	18.3923	3.0061		100751094	10.5516	3.55071
100751086	2.58761	3.5143		100751082	29.3446	2.98672		100751080	4.20337	3.14128		100751096	5.21428	3.36365
100751090	123.511	2.6577		100751086	2.75609	3.5143		100751082	36.9319	2.98672		100751098	2.13189	3.51909
100751094	16.5738	3.55071		100751090	115.906	2.6577		100751086	5.59881	3.5143		100751099	7.49507	3.28778
100751096	14.0648	3.36365		100751094	16.1122	3.55071		100751090	119.573	2.6577		100751101	4.57335	3.16701
100751098	2.9928	3.51909		100751096	13.3571	3.36365		100751094	22.2573	3.55071		100751107	6.46865	3.35137
100751099	32.855	3.28778		100751098	3.21326	3.51909		100751096	6.13402	3.36365		100751113	22.8074	3.03768
100751101	3.2448	3.16701		100751099	30.7963	3.28778		100751098	1.14767	3.51909		100751118	4.79223	2.81685
100751107	7.7433	3.35137		100751101	3.26867	3.16701		100751099	16.1477	3.28778		100751120	10.8088	3.58384
100751113	23.8594	3.03768		100751107	8.1282	3.35137		100751101	5.26449	3.16701		100751121	13.5557	2.55883
100751118	10.1062	2.81685		100751113	21.9171	3.03768		100751107	8.70073	3.35137		100751122	8.01158	3.37559
100751120	20.9329	3.58384		100751118	10.4897	2.81685		100751113	20.3066	3.03768		100751124	34.7148	3.22901
100751122	24.4396	3.37559		100751120	19.4319	3.58384		100751118	3.6169	2.81685		100751127	3.41574	3.04246
100751124	89.758	3.22901		100751122	25.5777	3.37559		100751120	10.4217	3.58384		100751133	29.3357	2.73819
100751127	7.11221	3.04246		100751124	83.8277	3.22901		100751121	24.488	2.55883		100751137	13.8898	3.7065
100751133	19.4001	2.73819		100751127	6.99667	3.04246		100751122	8.22859	3.37559		100751141	46.5398	3.46448
100751137	32.1062	3.7065		100751133	17.7087	2.73819		100751124	41.901	3.22901		100751142	139.157	2.55883
100751141	44.5127	3.46448		100751137	31.1803	3.7065		100751127	4.21658	3.04246		100751143	15.344	3.38289
100751142	428.741	2.55883		100751141	41.7692	3.46448		100751133	66.3249	2.73819		100751146	19.8147	3.26843
100751143	21.9703	3.38289		100751142	462.519	2.55883		100751137	19.9505	3.7065		100751148	51.7159	2.72522
100751144	14.8461	3.22798		100751143	21.9094	3.38289		100751141	47.6696	3.46448		100751149	3.82078	2.90571
100751146	84.0292	3.26843		100751144	15.5881	3.22798		100751142	194.452	2.55883		100751151	23.3999	3.27683
100751148	6.78461	2.72522		100751146	85.531	3.26843		100751143	13.5198	3.38289		100751156	7.22722	3.32901
100751149	8.6889	2.90571		100751148	5.91362	2.72522		100751146	20.9566	3.26843		100751159	29.0683	3.65319
100751151	20.8354	3.27683		100751149	8.95606	2.90571		100751148	204.53	2.72522		100751162	13.5078	3.28778
100751153	1.62177	3.39432		100751151	20.9617	3.27683		100751149	3.72232	2.90571		100751164	13.089	3.05955
100751156	9.57217	3.32901		100751153	1.75123	3.39432		100751151	10.0781	3.27683		100751166	1.59167	3.89944
100751158	10.1796	3.85444		100751156	9.91536	3.32901		100751153	1.52053	3.39432		100751169	1.66053	3.63858
100751159	20.4963	3.65319		100751158	10.2098	3.85444		100751156	6.2679	3.32901		100751170	23.5293	2.90135
100751162	12.3096	3.28778		100751159	19.7705	3.65319		100751159	8.32012	3.65319		100751171	372.274	2.63804
100751164	34.6119	3.05955		100751162	11.8859	3.28778		100751162	9.85519	3.28778		100751174	3.99377	3.33228
100751169	18.3412	3.63858		100751164	35.3196	3.05955		100751164	11.1522	3.05955		100751180	29.6234	3.40683
100751170	40.1597	2.90135		100751169	17.9408	3.63858		100751166	1.08755	3.89944		100751183	11.6665	3.23414
100751171	30.6973	2.63804		100751170	43.926	2.90135		100751169	2.04633	3.63858		100751184	4.96099	3.15617
100751174	11.3196	3.33228		100751171	51.4945	2.63804		100751170	29.2146	2.90135		100751185	6.86498	3.18336
100751180	58.8806	3.40683		100751174	11.2175	3.33228		100751171	290.221	2.63804		100751189	3.08763	4.00026
100751183	11.0655	3.23414		100751180	60.2291	3.40683		100751174	2.72757	3.33228		100751192	36.6297	2.9588
100751184	3.9519	3.15617		100751183	11.2141	3.23414		100751180	48.9076	3.40683		100751193	3.55915	3.16463
100751189	46.1059	4.00026		100751184	4.28397	3.15617		100751183	8.30242	3.23414		100751197	3.66789	3.28325
100751192	28.237	2.9588		100751189	44.9548	4.00026		100751184	5.29101	3.15617		100751202	13.009	2.83256
100751193	15.89	3.16463		100751192	29.3479	2.9588		100751185	5.91177	3.18336		100751205	2.51197	3.27218
100751197	2.59916	3.28325		100751193	16.701	3.16463		100751189	3.01135	4.00026		100751206	4.89353	3.40477
100751202	10.7437	2.83256		100751197	2.42136	3.28325		100751192	37.2514	2.9588		100751209	15.5975	3.48269
100751203	1.52941	3.13106		100751202	10.4702	2.83256		100751193	2.31324	3.16463		100751213	8.78127	3.22486
100751205	1.56098	3.27218		100751203	1.95875	3.13106		100751197	3.49238	3.28325		100751215	1.13772	3.54176
100751206	5.35847	3.40477		100751205	1.59304	3.27218		100751202	14.6371	2.83256		100751218	1.06949	2.97761
100751209	16.2046	3.48269		100751206	5.35575	3.40477		100751205	2.42666	3.27218		100751220	2.23384	3.39007
100751213	7.53008	3.22486		100751209	16.2444	3.48269		100751206	3.74711	3.40477		100751228	5.00576	3.47398
100751215	1.53928	3.54176		100751213	7.92117	3.22486		100751209	15.4574	3.48269		100751232	48.5308	2.8695
100751218	2.57091	2.97761		100751215	1.79612	3.54176		100751213	6.98608	3.22486		100751235	1.09748	3.4256
100751220	17.405	3.39007		100751218	2.29256	2.97761		100751215	1.04761	3.54176		100751236	47.3812	3.05955
100751228	32.6127	3.47398		100751220	16.2141	3.39007		100751218	2.02528	2.97761		100751239	31.008	3.01294
100751232	84.8499	2.8695		100751228	35.2273	3.47398		100751220	1.84454	3.39007		100751243	5.53609	3.13874
100751236	37.6414	3.05955		100751232	80.783	2.8695		100751228	14.9465	3.47398		100751250	3.51519	3.30457
100751238	9.93237	3.76039		100751236	36.6931	3.05955		100751232	50.9144	2.8695		100751254	25.277	2.9831
100751239	94.1847	3.01294		100751238	9.68358	3.76039		100751235	1.16092	3.4256		100751256	9.13777	3.32983
100751243	21.5483	3.13874		100751239	93.9228	3.01294		100751236	46.6213	3.05955		100751257	19.0389	3.15739
100751250	7.2479	3.30457		100751243	21.4819	3.13874		100751239	49.7885	3.01294		100751260	73.348	3.36061
100751254	12.331	2.9831		100751250	7.59553	3.30457		100751243	7.17538	3.13874		100751262	28.3339	3.15617
100751256	20.0085	3.32983		100751254	11.0396	2.9831		100751250	6.06474	3.30457		100751263	8.36637	3.54526
100751257	26.0889	3.15739		100751256	19.1671	3.32983		100751254	27.1209	2.9831		100751265	12.0668	3.69922
100751258	2.65179	3.02466		100751257	25.7215	3.15739		100751256	6.61984	3.32983		100751266	2.71127	3.36591
100751260	82.1143	3.36061		100751258	2.3625	3.02466		100751257	18.8231	3.15739		100751268	7.84386	3.11392
100751262	188.309	3.15617		100751260	79.6769	3.36061		100751260	28.8902	3.36061		100751270	6.10307	2.86475
100751263	21.6996	3.54526		100751262	188.295	3.15617		100751262	32.1816	3.15617		100751272	155.627	3.11257
100751265	31.873	3.69922		100751263	22.7531	3.54526		100751263	5.37705	3.54526		100751273	47.1337	3.03284
100751268	20.5716	3.11392		100751265	29.4457	3.69922		100751265	12.1648	3.69922		100751274	43.3611	3.20132
100751270	3.3984	2.86475		100751268	18.156	3.11392		100751268	18.479	3.11392		100751275	6.58179	3.02959
100751272	134.617	3.11257		100751270	3.75553	2.86475		100751270	4.07968	2.86475		100751277	1.72986	3.60126
100751273	50.4209	3.03284		100751272	133.796	3.11257		100751272	165.934	3.11257		100751278	4.6974	3.05496
100751274	55.2311	3.20132		100751273	49.8109	3.03284		100751273	36.0427	3.03284		100751282	15.3305	3.24818
100751275	41.3496	3.02959		100751274	57.0225	3.20132		100751274	43.4839	3.20132		100751283	1.71195	3.56331
100751278	16.0909	3.05496		100751275	38.3618	3.02959		100751275	7.39648	3.02959		100751284	32.3455	2.76901
100751282	16.0181	3.24818		100751278	15.7081	3.05496		100751277	1.06474	3.60126		100751285	122.385	2.99564
100751283	1.01077	3.56331		100751282	16.3701	3.24818		100751278	7.51965	3.05496		100751287	4.61399	3.37853
100751284	42.2301	2.76901		100751283	1.12954	3.56331		100751280	1.0865	3.32074		100751290	104.019	3.10987
100751285	155.343	2.99564		100751284	40.7572	2.76901		100751282	11.6958	3.24818		100751291	34.9469	3.10714
100751287	7.79571	3.37853		100751285	154.759	2.99564		100751283	3.46263	3.56331		100751292	107.692	2.86236
100751290	233.072	3.10987		100751287	8.20192	3.37853		100751284	28.982	2.76901		100751293	70.9006	3.52173
100751291	36.6801	3.10714		100751290	240.611	3.10987		100751285	140.15	2.99564		100751295	17.8506	3.28688
100751292	132.652	2.86236		100751291	37.8692	3.10714		100751287	4.64359	3.37853		100751299	3.19169	3.02959
100751293	26.4988	3.52173		100751292	132.814	2.86236		100751290	92.732	3.10987		100751300	20.5555	3.25211
100751295	16.0356	3.28688		100751293	27.4926	3.52173		100751291	39.196	3.10714		100751302	13.4604	2.96453
100751299	9.11578	3.02959		100751295	16.3181	3.28688		100751292	167.019	2.86236		100751304	3.05351	3.39432
100751300	66.7354	3.25211		100751299	10.1837	3.02959		100751293	44.7833	3.52173		100751312	1.56203	3.456
100751302	68.4875	2.96453		100751300	68.1709	3.25211		100751295	11.5775	3.28688		100751315	12.2533	2.90135
100751304	3.18175	3.39432		100751302	67.6848	2.96453		100751299	8.78834	3.02959		100751321	5.85712	3.53109
100751315	31.4174	2.90135		100751304	2.8277	3.39432		100751300	60.8359	3.25211		100751324	5.48179	3.38721
100751321	12.8155	3.53109		100751315	29.8056	2.90135		100751302	12.3799	2.96453		100751326	52.4673	3.08472
100751324	16.8653	3.38721		100751321	12.5648	3.53109		100751304	3.32878	3.39432		100751328	16.1125	3.09747
100751326	89.3745	3.08472		100751324	17.195	3.38721		100751312	2.56966	3.456		100751334	2.95198	3.46628
100751328	75.4648	3.09747		100751326	92.0348	3.08472		100751315	12.5132	2.90135		100751339	4.64211	3.63978
100751334	1.88583	3.46628		100751328	80.2393	3.09747		100751321	4.09114	3.53109		100751347	398.794	3.43853
100751337	2.46824	3.21751		100751334	1.66701	3.46628		100751324	4.53985	3.38721		100751349	19.2046	3.25015
100751339	4.21033	3.63978		100751337	1.87387	3.21751		100751326	47.6179	3.08472		100751351	117.338	2.92066
100751347	1027.75	3.43853		100751339	4.29228	3.63978		100751328	14.9668	3.09747		100751353	32.6501	3.50784
100751349	12.763	3.25015		100751347	1009.62	3.43853		100751334	3.52802	3.46628		100751357	2.80274	3.57649
100751351	101.488	2.92066		100751349	11.9231	3.25015		100751339	3.18042	3.63978		100751358	5.67635	3.66996
100751353	23.9786	3.50784		100751351	98.0256	2.92066		100751347	398.712	3.43853		100751359	2.36342	3.67516
100751357	3.97157	3.57649		100751353	24.6707	3.50784		100751349	22.6382	3.25015		100751361	9.40767	3.90579
100751358	11.9178	3.66996		100751357	4.52929	3.57649		100751351	88.4548	2.92066		100751364	1.24536	3.27312
100751359	9.54255	3.67516		100751358	10.8609	3.66996		100751353	8.02419	3.50784		100751372	2.59491	3.73829
100751361	14.1034	3.90579		100751359	9.79716	3.67516		100751357	1.48838	3.57649		100751375	26.2714	3.456
100751372	1.47632	3.73829		100751361	14.2269	3.90579		100751358	13.0051	3.66996		100751376	14.0781	3.20242
100751375	14.8816	3.456		100751372	1.40186	3.73829		100751359	2.56768	3.67516		100751383	46.2288	3.34746
100751376	14.9756	3.20242		100751375	15	3.456		100751361	10.827	3.90579		100751385	125.679	2.95105
100751383	63.2846	3.34746		100751376	15.0766	3.20242		100751364	1.75173	3.27312		100751387	71.9947	3.01464
100751385	6.62035	2.95105		100751383	64.3295	3.34746		100751372	1.87041	3.73829		100751388	9.13989	3.20679
100751387	36.1703	3.01464		100751385	6.73936	2.95105		100751375	21.7921	3.456		100751391	44.4694	3.48499
100751388	65.6813	3.20679		100751387	34.0738	3.01464		100751376	10.6911	3.20242		100751392	3.74643	3.46388
100751391	51.2037	3.48499		100751388	60.6086	3.20679		100751383	38.9567	3.34746		100751393	50.3021	3.19579
100751392	11.6873	3.46388		100751391	49.6089	3.48499		100751385	165.268	2.95105		100751396	8.70184	3.67993
100751393	51.6484	3.19579		100751392	11.4952	3.46388		100751387	56.2776	3.01464		100751402	82.5692	3.32819
100751396	3.32031	3.67993		100751393	51.0057	3.19579		100751388	15.7211	3.20679		100751411	34.9601	3.2259
100751402	79.5285	3.32819		100751396	3.24176	3.67993		100751391	22.8801	3.48499		100751412	7.50736	3.27959
100751405	1.13043	3.48727		100751402	74.8376	3.32819		100751392	3.06295	3.46388		100751414	23.5934	3.49851
100751411	39.3535	3.2259		100751405	1.2084	3.48727		100751393	47.5514	3.19579		100751415	5.88539	3.23516
100751412	8.84275	3.27959		100751411	36.0098	3.2259		100751396	4.12136	3.67993		100751418	3.05976	3.45293
100751414	17.6192	3.49851		100751412	8.90874	3.27959		100751402	74.8477	3.32819		100751419	8.20671	3.44673
100751415	3.52874	3.23516		100751414	17.9822	3.49851		100751411	30.1982	3.2259		100751421	3.92222	3.44922
100751418	2.96813	3.45293		100751415	3.74991	3.23516		100751412	6.02981	3.27959		100751426	9.02951	2.68742
100751419	14.5607	3.44673		100751418	2.74688	3.45293		100751414	16.8686	3.49851		100751427	116.747	3.16463
100751421	11.6928	3.44922		100751419	14.0359	3.44673		100751415	4.60219	3.23516		100751435	14.929	3.33793
100751426	9.16888	2.68742		100751421	11.3043	3.44922		100751418	1.93877	3.45293		100751436	22.2639	3.50946
100751427	147.798	3.16463		100751426	8.1534	2.68742		100751419	5.21657	3.44673		100751438	1.02611	3.19912
100751429	7.61855	3.33471		100751427	148.001	3.16463		100751421	4.1754	3.44922		100751440	59.9072	2.72522
100751435	15.7093	3.33793		100751429	7.52725	3.33471		100751426	5.42496	2.68742		100751441	40.6721	3.0641
100751436	12.0905	3.50946		100751435	14.6349	3.33793		100751427	54.884	3.16463		100751442	33.1105	2.9351
100751438	13.4355	3.19912		100751436	11.3867	3.50946		100751429	1.159	3.33471		100751452	1.19548	3.22694
100751440	1.86393	2.72522		100751438	12.2714	3.19912		100751435	9.46883	3.33793		100751453	4.05875	3.77178
100751441	52.6014	3.0641		100751440	3.03381	2.72522		100751436	13.35	3.50946		100751454	16.4127	3.26654
100751442	34.8048	2.9351		100751441	54.5151	3.0641		100751438	1.22046	3.19912		100751457	137.49	3.15126
100751451	5.40795	3.2759		100751442	34.2175	2.9351		100751440	197.905	2.72522		100751458	8.85172	3.46866
100751452	7.67031	3.22694		100751451	5.02495	3.2759		100751441	67.1754	3.0641		100751459	143.688	3.03928
100751453	9.32974	3.77178		100751452	7.78566	3.22694		100751442	60.109	2.9351		100751462	24.1257	2.91432
100751454	4.93187	3.26654		100751453	9.26535	3.77178		100751452	1.98863	3.22694		100751465	358.837	2.85753
100751456	1.74244	3.48556		100751454	4.82448	3.26654		100751453	2.48738	3.77178		100751467	1.80988	3.13235
100751457	117.364	3.15126		100751456	1.77101	3.48556		100751454	18.4144	3.26654		100751472	2.48537	3.36742
100751458	8.04668	3.46866		100751457	120.558	3.15126		100751456	1.1686	3.48556		100751475	8.34314	3.33954
100751459	39.4644	3.03928		100751458	7.3195	3.46866		100751457	121.453	3.15126		100751476	21.2861	2.80606
100751461	5.42127	3.34193		100751459	39.7512	3.03928		100751458	12.6206	3.46866		100751480	49.4493	3.30283
100751462	34.7717	2.91432		100751461	4.92603	3.34193		100751459	92.7979	3.03928		100751482	2.96475	3.0641
100751465	185.924	2.85753		100751462	35.2632	2.91432		100751462	36.0366	2.91432		100751488	42.9222	3.04719
100751472	24.6797	3.36742		100751465	165.975	2.85753		100751465	265.127	2.85753		100751492	23.2671	3.45232
100751475	10.5799	3.33954		100751472	24.347	3.36742		100751467	1.94055	3.13235		100751493	8.73899	3.44359
100751476	52.9208	2.80606		100751475	10.7528	3.33954		100751472	6.21585	3.36742		100751494	3.13034	2.66532
100751480	9.36596	3.30283		100751476	50.8694	2.80606		100751475	7.62871	3.33954		100751496	14.6051	2.83256
100751482	8.07525	3.0641		100751480	9.25834	3.30283		100751476	28.9729	2.80606		100751497	56.893	2.88343
100751488	44.3338	3.04719		100751482	9.83	3.0641		100751480	10.0241	3.30283		100751499	10.3099	3.22694
100751492	7.75695	3.45232		100751488	43.9543	3.04719		100751482	2.79755	3.0641		100751501	63.4338	3.50729
100751493	26.9673	3.44359		100751492	7.71428	3.45232		100751488	27.2792	3.04719		100751503	20.8442	3.32901
100751494	5.08764	2.66532		100751493	27.5125	3.44359		100751492	32.8103	3.45232		100751505	2.06349	2.94115
100751496	46.6857	2.83256		100751494	4.6492	2.66532		100751493	10.8785	3.44359		100751506	5.39108	3.28688
100751497	99.7348	2.88343		100751496	45.1893	2.83256		100751494	3.79937	2.66532		100751507	3.89809	2.97018
100751499	59.0254	3.22694		100751497	98.1272	2.88343		100751496	17.3961	2.83256		100751509	4.57403	3.50127
100751501	7.9592	3.50729		100751499	57.188	3.22694		100751497	58.0472	2.88343		100751511	6.1012	3.64654
100751503	49.2212	3.32901		100751501	7.28765	3.50729		100751499	12.4338	3.22694		100751519	3.67264	3.66128
100751505	5.18127	2.94115		100751503	49.7185	3.32901		100751501	19.4892	3.50729		100751522	17.7828	3.08328
100751506	9.08215	3.28688		100751505	4.84247	2.94115		100751503	17.509	3.32901		100751523	111.311	2.69099
100751507	13.4048	2.97018		100751506	8.4283	3.28688		100751505	2.11311	2.94115		100751525	15.3935	3.09467
100751509	5.41038	3.50127		100751507	12.4849	2.97018		100751506	5.94959	3.28688		100751528	1.56876	3.43082
100751511	6.00077	3.64654		100751509	5.67687	3.50127		100751507	6.21928	2.97018		100751529	21.9906	3.0009
100751519	4.55503	3.66128		100751511	6.35397	3.64654		100751509	7.18444	3.50127		100751531	6.93454	3.23209
100751522	26.803	3.08328		100751519	4.13198	3.66128		100751511	7.67813	3.64654		100751534	3.86154	3.45355
100751523	111.706	2.69099		100751522	28.1002	3.08328		100751519	2.63311	3.66128		100751535	3.88313	2.71858
100751525	27.3487	3.09467		100751523	110.223	2.69099		100751522	25.3505	3.08328		100751537	92.8314	2.97945
100751528	1.57948	3.43082		100751525	26.7583	3.09467		100751523	172.462	2.69099		100751540	10.3	3.36891
100751529	35.612	3.0009		100751528	1.68256	3.43082		100751525	16.7927	3.09467		100751542	9.84054	3.04562
100751531	12.69	3.23209		100751529	36.6985	3.0009		100751528	1.74563	3.43082		100751550	10.9908	3.02959
100751534	18.682	3.45355		100751531	11.2478	3.23209		100751529	20.1235	3.0009		100751551	2.3745	3.48327
100751535	5.20577	2.71858		100751534	19.2221	3.45355		100751531	4.49723	3.23209		100751553	11.1699	3.56712
100751537	246.138	2.97945		100751535	5.50293	2.71858		100751534	4.39729	3.45355		100751554	3.00165	2.70844
100751540	4.91186	3.36891		100751537	242.308	2.97945		100751535	2.9777	2.71858		100751561	43.408	3.30974
100751542	23.6282	3.04562		100751540	4.65382	3.36891		100751537	100.58	2.97945		100751562	3.04485	3.3157
100751550	6.18373	3.02959		100751542	22.5501	3.04562		100751540	2.261	3.36891		100751571	5.07635	3.31316
100751551	4.56528	3.48327		100751550	5.68883	3.02959		100751542	9.80963	3.04562		100751573	13.7943	3.29493
100751553	17.5316	3.56712		100751551	4.4452	3.48327		100751550	5.46456	3.02959		100751576	1.54214	3.58792
100751554	10.0756	2.70844		100751553	16.0744	3.56712		100751551	3.81093	3.48327		100751577	4.24253	2.70155
100751561	116.179	3.30974		100751554	10.6885	2.70844		100751553	4.8013	3.56712		100751578	24.0163	3.42429
100751562	18.2	3.3157		100751561	114.276	3.30974		100751554	6.11915	2.70844		100751579	2.38366	3.11122
100751571	10.4143	3.31316		100751562	18.0094	3.3157		100751561	51.9069	3.30974		100751581	7.41931	3.11526
100751573	14.3057	3.29493		100751571	10.5466	3.31316		100751562	3.14978	3.3157		100751582	36.0426	3.02301
100751577	33.3584	2.70155		100751573	15.255	3.29493		100751571	5.17184	3.31316		100751585	24.1131	3.47806
100751578	94.7106	3.42429		100751577	35.5067	2.70155		100751573	18.6345	3.29493		100751586	10.2941	3.55022
100751579	26.0151	3.11122		100751578	97.9047	3.42429		100751577	3.86914	2.70155		100751587	8.20548	3.21003
100751581	15.6501	3.11526		100751579	26.9024	3.11122		100751578	17.12	3.42429		100751588	12.6978	3.20132
100751582	21.1855	3.02301		100751581	17.5752	3.11526		100751579	2.42498	3.11122		100751590	88.0044	2.59137
100751585	33.861	3.47806		100751582	22.3435	3.02301		100751581	12.7472	3.11526		100751594	35.9526	3.37779
100751586	20.1411	3.55022		100751585	33.2325	3.47806		100751582	27.596	3.02301		100751595	3.95673	2.92483
100751587	10.1426	3.21003		100751586	19.6211	3.55022		100751585	16.3464	3.47806		100751596	6.33286	3.21962
100751588	19.2194	3.20132		100751587	9.99574	3.21003		100751586	14.7568	3.55022		100751600	4.51663	3.4143
100751590	30.2177	2.59137		100751588	21.3145	3.20132		100751587	5.01479	3.21003		100751601	1.43189	3.4486
100751594	27.3152	3.37779		100751590	29.0858	2.59137		100751588	11.8814	3.20132		100751602	7.24817	3.47339
100751595	13.1058	2.92483		100751594	27.6168	3.37779		100751590	136.747	2.59137		100751605	182.342	2.94711
100751596	2.66215	3.21962		100751595	13.4864	2.92483		100751594	24.4084	3.37779		100751606	12.9311	3.35525
100751600	2.20971	3.4143		100751596	2.55741	3.21962		100751595	11.5759	2.92483		100751608	23.2443	2.82478
100751601	5.38718	3.4486		100751600	1.78068	3.4143		100751596	6.65962	3.21962		100751610	3.21616	3.07453
100751602	5.37302	3.47339		100751601	5.42317	3.4486		100751600	4.24435	3.4143		100751616	4.88568	3.11526
100751605	95.9266	2.94711		100751602	4.93642	3.47339		100751601	2.81907	3.4486		100751617	11.4663	3.09887
100751606	18.538	3.35525		100751605	98.1912	2.94711		100751602	8.71135	3.47339		100751620	5.99258	3.10987
100751608	24.5922	2.82478		100751606	18.3947	3.35525		100751605	215.393	2.94711		100751621	15.2419	2.89024
100751609	5.93537	3.65358		100751608	27.5117	2.82478		100751606	9.11478	3.35525		100751625	6.2857	3.40131
100751616	5.42403	3.11526		100751609	6.47736	3.65358		100751608	17.0583	2.82478		100751640	12.9615	3.60388
100751617	2.94512	3.09887		100751616	5.43019	3.11526		100751610	3.3656	3.07453		100751644	15.9891	3.13363
100751620	13.7137	3.10987		100751617	2.84445	3.09887		100751616	3.28816	3.11526		100751645	9.86932	2.82998
100751621	3.51505	2.89024		100751620	12.5629	3.10987		100751617	8.71838	3.09887		100751647	11.6274	3.12586
100751625	4.43945	3.40131		100751621	2.89148	2.89024		100751620	6.45727	3.10987		100751648	14.9109	3.36891
100751640	4.88794	3.60388		100751625	4.26416	3.40131		100751621	14.1035	2.89024		100751650	10.2687	3.40683
100751644	16.4428	3.13363		100751640	4.57648	3.60388		100751625	4.44742	3.40131		100751653	11.0674	3.20787
100751645	15.8308	2.82998		100751644	15.7428	3.13363		100751640	17.2787	3.60388		100751654	5.91677	3.35832
100751647	26.8939	3.12586		100751645	16.4097	2.82998		100751644	13.235	3.13363		100751661	12.3976	2.99031
100751648	10.7731	3.36891		100751647	25.4374	3.12586		100751645	25.747	2.82998		100751663	1.85438	3.95365
100751650	16.3826	3.40683		100751648	11.3793	3.36891		100751647	11.2387	3.12586		100751665	22.4264	3.10164
100751653	13.4542	3.20787		100751650	16.0897	3.40683		100751648	26.7451	3.36891		100751666	52.4734	3.11793
100751654	3.97037	3.35832		100751653	14.1183	3.20787		100751650	8.88789	3.40683		100751668	13.3018	3.41832
100751661	18.4596	2.99031		100751654	3.97095	3.35832		100751653	22.4209	3.20787		100751669	1.86024	3.24322
100751663	4.9684	3.95365		100751661	20.6294	2.99031		100751654	5.15049	3.35832		100751670	19.0784	3.22901
100751664	8.02967	3.37926		100751663	4.77904	3.95365		100751661	16.7402	2.99031		100751671	15.4738	3.18792
100751665	36.0578	3.10164		100751664	8.18811	3.37926		100751663	2.82688	3.95365		100751672	15.9665	3.13492
100751666	19.5288	3.11793		100751665	38.5487	3.10164		100751664	1.18869	3.37926		100751674	1.6068	3.46328
100751668	55.2201	3.41832		100751666	17.9865	3.11793		100751665	12.7595	3.10164		100751676	15.1686	3.4256
100751669	6.75759	3.24322		100751668	56.9361	3.41832		100751666	60.6396	3.11793		100751679	3.74729	3.44233
100751670	55.2494	3.22901		100751669	6.8352	3.24322		100751668	24.1126	3.41832		100751688	1.35882	3.04719
100751671	45.5538	3.18792		100751670	51.7355	3.22901		100751669	2.31563	3.24322		100751692	6.12718	3.65319
100751672	3.02483	3.13492		100751671	47.9339	3.18792		100751670	12.7922	3.22901		100751694	45.6424	3.00438
100751676	57.9363	3.4256		100751672	3.43303	3.13492		100751671	18.439	3.18792		100751700	1.67386	3.50729
100751677	4.16211	3.44673		100751676	59.3198	3.4256		100751672	16.6772	3.13492		100751708	13.3569	3.19131
100751678	16.0544	3.24422		100751677	4.34649	3.44673		100751676	37.9458	3.4256		100751711	10.8253	2.77492
100751679	14.4503	3.44233		100751678	16.1825	3.24422		100751677	1.21255	3.44673		100751712	7.25744	3.43211
100751688	4.65476	3.04719		100751679	13.5025	3.44233		100751679	4.7935	3.44233		100751715	5.3766	2.94115
100751692	8.27002	3.65319		100751688	3.927	3.04719		100751688	2.84268	3.04719		100751722	11.327	3.92386
100751694	208.029	3.00438		100751692	8.23979	3.65319		100751692	13.9367	3.65319		100751726	27.9549	2.73819
100751700	3.83037	3.50729		100751694	210.594	3.00438		100751694	80.1001	3.00438		100751728	5.71459	3.28778
100751708	12.3979	3.19131		100751700	4.07565	3.50729		100751700	1.7715	3.50729		100751735	121.107	3.01124
100751711	15.4659	2.77492		100751708	13.3779	3.19131		100751708	7.31098	3.19131		100751737	32.5478	3.05031
100751712	2.83095	3.43211		100751711	16.9546	2.77492		100751711	13.1615	2.77492		100751742	5.46864	3.14001
100751715	9.46417	2.94115		100751712	2.82205	3.43211		100751712	4.35623	3.43211		100751744	44.1017	2.96642
100751718	17.6243	2.97018		100751715	8.29139	2.94115		100751715	5.80788	2.94115		100751746	47.3975	3.04719
100751722	78.2975	3.92386		100751718	17.3235	2.97018		100751717	4.01743	2.90354		100751748	3.88869	3.05496
100751728	15.4344	3.28778		100751722	80.3061	3.92386		100751722	6.60808	3.92386		100751749	14.9174	3.04087
100751735	87.7742	3.01124		100751728	14.8036	3.28778		100751726	131.371	2.73819		100751750	9.64724	3.60605
100751737	15.6591	3.05031		100751735	87.7659	3.01124		100751728	4.18863	3.28778		100751752	33.9764	3.24021
100751738	1.2175	3.17057		100751737	14.3987	3.05031		100751735	79.8613	3.01124		100751753	11.6387	3.2057
100751739	15.0623	3.09887		100751738	1.32793	3.17057		100751737	27.885	3.05031		100751755	26.4111	3.14128
100751740	7.06068	3.72762		100751739	15.5944	3.09887		100751742	5.83495	3.14001		100751757	39.9112	3.25891
100751742	14.8122	3.14001		100751740	6.9843	3.72762		100751744	49.4782	2.96642		100751759	1.14907	3.96818
100751744	148.439	2.96642		100751742	15.37	3.14001		100751745	1.46739	2.86713		100751760	12.2812	3.33471
100751746	18.0478	3.04719		100751744	133.665	2.96642		100751746	75.7672	3.04719		100751763	1.40867	3.39149
100751748	6.06408	3.05496		100751746	19.5066	3.04719		100751748	4.1648	3.05496		100751764	2.45575	3.32407
100751749	68.8762	3.04087		100751748	5.99202	3.05496		100751749	19.1833	3.04087		100751766	9.22414	3.66733
100751750	8.69226	3.60605		100751749	68.6899	3.04087		100751750	4.1658	3.60605		100751770	17.6099	2.91644
100751752	19.1896	3.24021		100751750	8.75469	3.60605		100751752	33.9383	3.24021		100751771	5.71817	3.10303
100751753	65.6194	3.2057		100751752	18.8168	3.24021		100751753	11.2272	3.2057		100751772	33.7919	3.32074
100751755	24.1099	3.14128		100751753	64.1275	3.2057		100751755	25.8928	3.14128		100751775	18.1592	4.02372
100751757	24.3451	3.25891		100751755	23.6642	3.14128		100751757	32.8782	3.25891		100751780	2.93124	3.49572
100751759	2.09563	3.96818		100751757	23.9446	3.25891		100751759	2.0372	3.96818		100751781	6.4978	3.14879
100751760	6.16953	3.33471		100751759	2.39198	3.96818		100751760	10.169	3.33471		100751782	2.49095	4.10445
100751763	1.3545	3.39149		100751760	5.88381	3.33471		100751763	1.3317	3.39149		100751790	6.66676	2.83256
100751766	13.8791	3.66733		100751763	1.1668	3.39149		100751764	2.81347	3.32407		100751794	7.24287	3.20132
100751770	11.1345	2.91644		100751766	13.2643	3.66733		100751766	8.15873	3.66733		100751795	7.59124	3.13874
100751772	24.1543	3.32074		100751770	11.6436	2.91644		100751770	16.9284	2.91644		100751796	8.15978	2.92897
100751775	6.75394	4.02372		100751772	23.7551	3.32074		100751771	9.64817	3.10303		100751799	4.60677	3.46087
100751780	8.39856	3.49572		100751775	6.56276	4.02372		100751772	39.7368	3.32074		100751801	1.47138	3.22798
100751781	4.93281	3.14879		100751780	8.17993	3.49572		100751775	9.45248	4.02372		100751804	8.69399	3.26179
100751782	6.5433	4.10445		100751781	4.48853	3.14879		100751780	1.99699	3.49572		100751805	21.9663	3.54576
100751784	2.10604	3.41965		100751782	6.40037	4.10445		100751781	4.14364	3.14879		100751807	5.2955	3.42032
100751785	1.21916	3.08901		100751784	2.66205	3.41965		100751782	2.30629	4.10445		100751809	1.74683	3.36516
100751790	8.49759	2.83256		100751785	1.59096	3.08901		100751785	1.24939	3.08901		100751812	1.97639	3.66356
100751793	1.98644	3.94282		100751790	9.25131	2.83256		100751790	10.0638	2.83256		100751813	43.142	2.63804
100751794	39.2942	3.20132		100751793	2.10079	3.94282		100751792	1.45912	2.98672		100751816	47.3367	3.19244
100751795	16.3196	3.13874		100751794	38.9027	3.20132		100751794	8.38878	3.20132		100751819	2.88581	3.42887
100751796	12.0567	2.92897		100751795	16.2131	3.13874		100751795	8.10192	3.13874		100751820	66.7733	3.61674
100751799	2.97753	3.46087		100751796	11.8042	2.92897		100751796	4.07242	2.92897		100751831	4.88669	3.67516
100751804	10.62	3.26179		100751799	3.06958	3.46087		100751799	4.88996	3.46087		100751832	56.4711	3.47748
100751805	9.28918	3.54576		100751804	10.7862	3.26179		100751801	2.9076	3.22798		100751837	16.3838	2.74137
100751807	4.46726	3.42032		100751805	9.58412	3.54576		100751804	3.98221	3.26179		100751838	25.5885	3.0061
100751809	3.10877	3.36516		100751807	4.47415	3.42032		100751805	16.4014	3.54576		100751840	6.76587	3.21751
100751812	2.57152	3.66356		100751809	2.93999	3.36516		100751807	3.46354	3.42032		100751842	27.8746	3.25504
100751813	52.2519	2.63804		100751812	2.34058	3.66356		100751809	1.92644	3.36516		100751843	31.4864	3.57602
100751815	2.19731	3.27775		100751813	53.3187	2.63804		100751812	1.65178	3.66356		100751846	2.27935	3.91989
100751816	31.4432	3.19244		100751815	2.07207	3.27775		100751813	45.2237	2.63804		100751847	19.3634	3.22382
100751819	3.74757	3.42887		100751816	32.6726	3.19244		100751816	51.3171	3.19244		100751848	3.42795	3.4417
100751820	87.1805	3.61674		100751819	4.20689	3.42887		100751819	3.50907	3.42887		100751849	3.56995	2.79218
100751832	150.787	3.47748		100751820	85.7811	3.61674		100751820	34.6167	3.61674		100751850	10.6599	3.57089
100751836	2.0514	3.24222		100751832	147.319	3.47748		100751831	9.63137	3.67516		100751852	5.4359	3.22068
100751837	12.3182	2.74137		100751836	2.80463	3.24222		100751832	28.8959	3.47748		100751853	55.4802	2.89248
100751838	13.0192	3.0061		100751837	12.4545	2.74137		100751835	1.72127	3.13235		100751859	8.83078	2.66532
100751840	8.8127	3.21751		100751838	12.5104	3.0061		100751836	1.10468	3.24222		100751860	1.2401	3.51377
100751842	2.18214	3.25504		100751840	9.64921	3.21751		100751837	19.7259	2.74137		100751863	39.8648	2.36036
100751843	28.9072	3.57602		100751842	2.51016	3.25504		100751838	36.6915	3.0061		100751864	597.779	2.8695
100751846	16.347	3.91989		100751843	27.6884	3.57602		100751840	3.11931	3.21751		100751866	11.8682	3.83927
100751847	31.7087	3.22382		100751846	16.1374	3.91989		100751842	36.2847	3.25504		100751867	23.9041	3.17643
100751848	24.1608	3.4417		100751847	31.266	3.22382		100751843	10.961	3.57602		100751870	3.38789	2.92483
100751849	8.02774	2.79218		100751848	23.0473	3.4417		100751846	1.5705	3.91989		100751872	4.21951	3.51323
100751850	23.815	3.57089		100751849	9.65327	2.79218		100751847	27.5107	3.22382		100751873	38.3737	3.61378
100751852	23.3708	3.22068		100751850	24.0907	3.57089		100751848	2.48279	3.4417		100751874	5.63899	3.81748
100751853	40.1387	2.89248		100751852	23.0849	3.22068		100751849	6.43141	2.79218		100751877	9.67155	3.61547
100751859	5.46941	2.66532		100751853	38.706	2.89248		100751850	9.69969	3.57089		100751878	21.1468	3.47339
100751860	1.59105	3.51377		100751859	5.25768	2.66532		100751852	7.72668	3.22068		100751880	24.4502	3.37853
100751863	69.7423	2.36036		100751860	1.98751	3.51377		100751853	54.0667	2.89248		100751882	20.2379	3.18792
100751864	1463.25	2.8695		100751863	66.4468	2.36036		100751859	4.61951	2.66532		100751884	15.9599	3.12454
100751866	25.6086	3.83927		100751864	1510.15	2.8695		100751860	1.62677	3.51377		100751890	2.54628	3.49124
100751867	30.2938	3.17643		100751866	24.7156	3.83927		100751863	79.6104	2.36036		100751891	4.15673	3.27498
100751870	2.95698	2.92483		100751867	30.8114	3.17643		100751864	972.283	2.8695		100751894	7.62668	3.00954
100751873	35.6496	3.61378		100751870	2.48264	2.92483		100751866	9.98003	3.83927		100751898	8.63619	3.20461
100751874	45.3513	3.81748		100751873	35.3118	3.61378		100751867	15.1254	3.17643		100751900	5.93483	2.94514
100751877	16.679	3.61547		100751874	43.5393	3.81748		100751870	1.98228	2.92483		100751905	6.27109	3.46448
100751878	17.9759	3.47339		100751877	15.9392	3.61547		100751872	5.19224	3.51323		100751907	8.72159	3.39853
100751882	54.5472	3.18792		100751878	17.9235	3.47339		100751873	31.3965	3.61378		100751910	11.3412	3.32407
100751884	11.6561	3.12454		100751882	54.4322	3.18792		100751874	4.53156	3.81748		100751911	10.7925	3.31654
100751890	4.19382	3.49124		100751884	11.0045	3.12454		100751877	12.7081	3.61547		100751914	1.0276	3.58156
100751891	6.34204	3.27498		100751890	4.1093	3.49124		100751878	9.61987	3.47339		100751915	1.69229	3.67219
100751894	8.09718	3.00954		100751891	5.80992	3.27498		100751880	19.933	3.37853		100751916	6.52022	2.91644
100751898	10.5147	3.20461		100751894	8.49479	3.00954		100751882	17.5611	3.18792		100751917	119.137	2.71858
100751900	33.4655	2.94514		100751898	10.3989	3.20461		100751884	14.2153	3.12454		100751927	16.8568	3.18679
100751905	9.3151	3.46448		100751900	32.955	2.94514		100751890	3.22914	3.49124		100751933	5.40346	3.74933
100751907	19.3257	3.39853		100751905	9.99002	3.46448		100751891	3.30889	3.27498		100751937	5.38122	3.32737
100751910	10.2133	3.32407		100751907	19.7047	3.39853		100751894	6.18268	3.00954		100751938	11.0636	3.27498
100751911	19.1497	3.31654		100751910	9.73607	3.32407		100751898	9.43375	3.20461		100751939	33.4843	3.26937
100751914	7.98436	3.58156		100751911	19.8428	3.31654		100751900	10.1415	2.94514		100751940	11.5519	3.01124
100751915	24.1848	3.67219		100751914	7.84379	3.58156		100751905	3.50177	3.46448		100751944	3.97917	3.33713
100751916	13.9542	2.91644		100751915	23.293	3.67219		100751907	6.34044	3.39853		100751948	4.94538	3.10026
100751917	98.2625	2.71858		100751916	14.0401	2.91644		100751910	7.06979	3.32407		100751954	47.3157	2.94908
100751927	24.6413	3.18679		100751917	99.2157	2.71858		100751911	17.6623	3.31654		100751955	4.91263	2.86713
100751933	16.3405	3.74933		100751927	25.6013	3.18679		100751915	1.0615	3.67219		100751956	20.5791	3.37041
100751937	20.2491	3.32737		100751933	17.3714	3.74933		100751916	8.66718	2.91644		100751957	27.5016	3.24719
100751938	9.71243	3.27498		100751937	20.4622	3.32737		100751917	77.4922	2.71858		100751958	17.0535	3.60993
100751939	41.2286	3.26937		100751938	9.38628	3.27498		100751927	28.8197	3.18679		100751959	11.9012	3.28234
100751940	18.844	3.01124		100751939	40.1831	3.26937		100751933	8.12178	3.74933		100751960	75.1323	3.27125
100751944	14.8487	3.33713		100751940	18.0627	3.01124		100751937	5.90323	3.32737		100751963	530.262	2.75387
100751948	15.7411	3.10026		100751944	14.0564	3.33713		100751938	8.13945	3.27498		100751969	2.27259	3.70992
100751954	114.156	2.94908		100751948	16.8584	3.10026		100751939	38.8534	3.26937		100751972	10.7141	3.39007
100751956	93.2632	3.37041		100751954	114.212	2.94908		100751940	14.7733	3.01124		100751978	2.9319	3.38793
100751957	50.7115	3.24719		100751956	95.0648	3.37041		100751944	4.5289	3.33713		100751979	9.04792	3.68502
100751958	19.5602	3.60993		100751957	48.7633	3.24719		100751948	10.2981	3.10026		100751986	10.3434	3.09887
100751959	5.29881	3.28234		100751958	18.3506	3.60993		100751954	51.9494	2.94908		100751988	48.9416	2.91432
100751960	30.713	3.27125		100751959	5.365	3.28234		100751955	6.70293	2.86713		100751989	9.52842	3.27312
100751963	474.38	2.75387		100751960	31.4751	3.27125		100751956	16.8472	3.37041		100751991	9.23969	3.67219
100751969	8.92452	3.70992		100751963	494.519	2.75387		100751957	27.8103	3.24719		100751993	656.668	2.73819
100751972	6.10026	3.39007		100751969	8.28813	3.70992		100751958	17.3957	3.60993		100751994	13.4548	4.03741
100751978	2.22746	3.38793		100751972	5.80109	3.39007		100751959	6.50268	3.28234		100751998	148.898	3.15126
100751979	3.59806	3.68502		100751978	2.43201	3.38793		100751960	100.627	3.27125		100751999	10.3107	3.57089
100751986	20.7872	3.09887		100751979	3.77685	3.68502		100751963	1639.71	2.75387		100752001	51.3027	2.75078
100751988	99.0016	2.91432		100751986	20.5155	3.09887		100751969	1.69847	3.70992		100752002	11.2665	3.02466
100751989	18.9879	3.27312		100751988	100.026	2.91432		100751972	6.50972	3.39007		100752004	5.65956	4.0214
100751991	16.0253	3.67219		100751989	17.741	3.27312		100751978	3.22683	3.38793		100752006	2.86888	3.40546
100751993	2663.53	2.73819		100751991	15.8429	3.67219		100751979	3.32608	3.68502		100752007	3.55662	3.30021
100751998	141.59	3.15126		100751993	2645.7	2.73819		100751986	12.3036	3.09887		100752009	3.96384	2.84771
100751999	13.5533	3.57089		100751998	135.542	3.15126		100751988	55.8894	2.91432		100752010	115.904	2.72522
100752002	3.49507	3.02466		100751999	12.8596	3.57089		100751989	6.21625	3.27312		100752012	4.84687	3.84003
100752004	5.62304	4.0214		100752002	3.39582	3.02466		100751991	18.0871	3.67219		100752014	10.7435	3.09467
100752006	17.2322	3.40546		100752004	5.5711	4.0214		100751993	682.545	2.73819		100752015	13.9486	3.29934
100752007	3.2135	3.30021		100752006	16.6204	3.40546		100751994	6.96961	4.03741		100752016	16.0959	3.16582
100752009	8.59966	2.84771		100752007	3.65444	3.30021		100751998	144.895	3.15126		100752018	20.4318	2.7865
100752010	53.3774	2.72522		100752009	7.97891	2.84771		100751999	11.6577	3.57089		100752019	14.8492	3.39007
100752012	8.61332	3.84003		100752010	52.7227	2.72522		100752001	40.9685	2.75078		100752021	6.84659	3.25698
100752014	22.4566	3.09467		100752012	8.74364	3.84003		100752002	9.03248	3.02466		100752023	4.01299	3.2382
100752015	25.5062	3.29934		100752014	21.1296	3.09467		100752004	4.5091	4.0214		100752031	4.94711	2.55883
100752016	19.9764	3.16582		100752015	23.7773	3.29934		100752006	4.71097	3.40546		100752033	35.7003	3.45539
100752018	45.9233	2.7865		100752016	19.7383	3.16582		100752007	3.96094	3.30021		100752036	2.89612	3.70581
100752019	24.4398	3.39007		100752018	48.1494	2.7865		100752009	7.26767	2.84771		100752041	6.26671	3.66356
100752021	13.0166	3.25698		100752019	24.4278	3.39007		100752010	380.243	2.72522		100752042	4.51785	3.08038
100752023	13.0111	3.2382		100752021	13.3446	3.25698		100752012	3.80063	3.84003		100752044	2.50206	3.77472
100752031	5.26336	2.55883		100752023	13.1587	3.2382		100752014	9.63882	3.09467		100752046	3.72331	3.77881
100752033	8.89336	3.45539		100752031	5.75411	2.55883		100752015	17.826	3.29934		100752047	8.02894	3.09467
100752036	15.8757	3.70581		100752033	8.9227	3.45539		100752016	13.6666	3.16582		100752048	3.52454	3.26749
100752041	30.6799	3.66356		100752036	15.5177	3.70581		100752018	34.4745	2.7865		100752052	13.7076	3.00954
100752042	4.47596	3.08038		100752041	31.3349	3.66356		100752019	16.486	3.39007		100752055	8.17152	3.42032
100752044	1.28692	3.77472		100752042	4.8738	3.08038		100752021	6.03232	3.25698		100752057	9.86014	3.10303
100752046	6.85852	3.77881		100752044	1.24997	3.77472		100752023	5.32946	3.2382		100752060	10.3869	3.17759
100752047	16.7209	3.09467		100752046	6.74239	3.77881		100752031	4.6866	2.55883		100752061	1.15338	3.69182
100752048	1.65632	3.26749		100752047	16.7597	3.09467		100752033	45.4502	3.45539		100752063	8.95569	3.53671
100752052	30.3941	3.00954		100752048	1.45233	3.26749		100752036	2.12442	3.70581		100752065	12.5689	3.34431
100752055	32.9295	3.42032		100752050	1.42671	3.1166		100752041	17.7793	3.66356		100752067	1.55279	3.47044
100752057	31.9035	3.10303		100752052	32.2242	3.00954		100752042	2.32072	3.08038		100752068	3.86638	3.39853
100752060	37.0757	3.17759		100752055	34.2571	3.42032		100752044	1.78148	3.77472		100752071	420.959	2.3969
100752061	4.15873	3.69182		100752057	33.3708	3.10303		100752046	6.45236	3.77881		100752074	6.2005	3.30544
100752063	7.15362	3.53671		100752060	35.5361	3.17759		100752047	5.66789	3.09467		100752075	4.33632	4.08
100752065	10.87	3.34431		100752061	4.31968	3.69182		100752048	1.77669	3.26749		100752080	6.47504	3.77998
100752067	6.13055	3.47044		100752063	7.26263	3.53671		100752052	23.5766	3.00954		100752082	9.77335	3.38434
100752068	16.1773	3.39853		100752065	10.983	3.34431		100752055	9.66268	3.42032		100752083	3.00042	3.24818
100752071	2445.04	2.3969		100752067	5.59639	3.47044		100752057	13.233	3.10303		100752084	93.3321	3.44107
100752074	6.58024	3.30544		100752068	15.9639	3.39853		100752060	27.9954	3.17759		100752093	5.46058	3.31823
100752075	11.914	4.08		100752071	2529.51	2.3969		100752063	17.1161	3.53671		100752094	9.13807	3.25504
100752080	16.9285	3.77998		100752074	6.16598	3.30544		100752065	10.1063	3.34431		100752099	2.71178	3.23004
100752081	1.71338	3.26465		100752075	11.2058	4.08		100752067	2.25431	3.47044		100752101	11.0179	2.53399
100752082	13.357	3.38434		100752080	17.2778	3.77998		100752068	2.91116	3.39853		100752102	24.9783	3.40888
100752083	16.3445	3.24818		100752081	1.60775	3.26465		100752071	1227.25	2.3969		100752103	16.5422	3.1586
100752084	51.6524	3.44107		100752082	14.2597	3.38434		100752074	5.91236	3.30544		100752105	5.80538	3.25211
100752093	14.7651	3.31823		100752083	16.513	3.24818		100752075	9.17511	4.08		100752106	10.1263	3.61505
100752094	11.9614	3.25504		100752084	52.8232	3.44107		100752080	14.5107	3.77998		100752108	1.33672	3.34352
100752099	6.78001	3.23004		100752093	14.5504	3.31823		100752081	1.8044	3.26465		100752113	3.91665	3.4769
100752101	12.571	2.53399		100752094	11.8107	3.25504		100752082	14.7986	3.38434		100752116	5.19981	2.99031
100752102	107.847	3.40888		100752099	6.36368	3.23004		100752083	3.99075	3.24818		100752118	89.7055	3.73186
100752103	4.60734	3.1586		100752101	11.4653	2.53399		100752084	52.6839	3.44107		100752123	18.4463	3.24122
100752106	20.4088	3.61505		100752102	108.878	3.40888		100752093	4.48859	3.31823		100752124	20.0943	3.13874
100752108	2.53817	3.34352		100752103	4.82251	3.1586		100752094	7.78327	3.25504		100752130	9.02705	3.88828
100752113	11.053	3.4769		100752106	20.0121	3.61505		100752099	3.00876	3.23004		100752132	2.18317	3.48784
100752115	5.71933	3.29581		100752108	2.48337	3.34352		100752101	5.39043	2.53399		100752133	12.6372	3.19131
100752118	98.0885	3.73186		100752113	11.1775	3.4769		100752102	24.6481	3.40888		100752134	16.0582	3.36441
100752123	25.3771	3.24122		100752115	6.09896	3.29581		100752103	14.8211	3.1586		100752135	65.1798	3.37485
100752124	29.0527	3.13874		100752118	96.2064	3.73186		100752105	9.82071	3.25211		100752146	2.3849	3.47515
100752129	1.55045	3.43405		100752123	24.7059	3.24122		100752106	6.67503	3.61505		100752150	1.10225	3.43853
100752130	5.48459	3.88828		100752124	29.2597	3.13874		100752108	1.58837	3.34352		100752155	5.65174	3.30803
100752132	4.02469	3.48784		100752129	1.69045	3.43405		100752113	4.3722	3.4769		100752157	24.7478	3.314
100752133	65.8645	3.19131		100752130	5.62645	3.88828		100752116	9.09411	2.99031		100752160	4.58163	3.92073
100752134	146.143	3.36441		100752132	4.04525	3.48784		100752118	59.069	3.73186		100752161	6.1274	3.26937
100752135	153.309	3.37485		100752133	66.3116	3.19131		100752123	19.4234	3.24122		100752162	57.8263	3.59242
100752139	10.115	3.05031		100752134	140.29	3.36441		100752124	15.6863	3.13874		100752164	4.79307	3.33228
100752146	13.96	3.47515		100752135	159.201	3.37485		100752130	5.5968	3.88828		100752166	1.09563	3.2656
100752150	2.66036	3.43853		100752139	10.3435	3.05031		100752132	2.85957	3.48784		100752168	58.0437	2.71185
100752154	1.41029	3.56283		100752146	13.5488	3.47515		100752133	14.8702	3.19131		100752170	15.1427	3.28051
100752155	16.2115	3.30803		100752150	2.68465	3.43853		100752134	18.965	3.36441		100752175	2.98256	2.82215
100752160	9.95168	3.92073		100752154	1.57145	3.56283		100752135	47.9433	3.37485		100752176	30.1832	3.19244
100752161	7.41046	3.26937		100752155	16.8864	3.30803		100752146	1.90939	3.47515		100752179	1.88241	3.17991
100752162	133.577	3.59242		100752160	9.88802	3.92073		100752150	1.67815	3.43853		100752184	3.87704	3.38506
100752164	9.63135	3.33228		100752161	6.30024	3.26937		100752154	1.21854	3.56283		100752186	2.23715	3.00264
100752168	132.03	2.71185		100752162	128.663	3.59242		100752155	6.86408	3.30803		100752190	14.6798	3.25987
100752170	140.325	3.28051		100752164	9.6955	3.33228		100752156	3.70535	3.21003		100752192	4.36576	3.76432
100752175	6.04458	2.82215		100752168	130.417	2.71185		100752157	12.9032	3.314		100752193	1.66256	3.07747
100752176	41.0139	3.19244		100752170	138.447	3.28051		100752160	2.93229	3.92073		100752195	36.5965	2.9588
100752179	8.95901	3.17991		100752175	5.98855	2.82215		100752161	6.05776	3.26937		100752196	3.27438	3.4461
100752184	5.60049	3.38506		100752176	43.3327	3.19244		100752162	42.6774	3.59242		100752199	16.0898	2.89472
100752186	14.2203	3.00264		100752179	8.74909	3.17991		100752164	3.23618	3.33228		100752200	18.0521	3.51537
100752190	25.9244	3.25987		100752184	5.813	3.38506		100752166	1.02816	3.2656		100752211	69.2445	3.09747
100752192	2.02318	3.76432		100752186	14.6993	3.00264		100752168	61.7619	2.71185		100752213	11.309	3.23107
100752195	37.3164	2.9588		100752190	26.1577	3.25987		100752170	21.5605	3.28051		100752216	30.4335	2.94315
100752196	4.57093	3.4461		100752192	2.07888	3.76432		100752175	2.07415	2.82215		100752217	11.4806	3.27498
100752199	36.1911	2.89472		100752195	38.2691	2.9588		100752176	33.2278	3.19244		100752218	8.3448	3.33713
100752200	31.8723	3.51537		100752196	4.69184	3.4461		100752179	2.63105	3.17991		100752219	5.63008	3.64456
100752211	148.151	3.09747		100752199	36.3204	2.89472		100752184	4.7084	3.38506		100752221	3.045	3.25113
100752213	7.5117	3.23107		100752200	32.91	3.51537		100752186	1.90625	3.00264		100752222	25.0531	3.29315
100752216	114.928	2.94315		100752211	145.351	3.09747		100752190	22.1709	3.25987		100752223	10.0983	3.54377
100752217	27.9666	3.27498		100752213	6.93084	3.23107		100752192	5.63716	3.76432		100752225	7.58984	2.96453
100752218	9.23712	3.33713		100752216	119.712	2.94315		100752193	2.05203	3.07747		100752226	12.2077	3.63576
100752219	9.47421	3.64456		100752217	27.8505	3.27498		100752195	25.2672	2.9588		100752228	9.32163	3.24521
100752221	11.5671	3.25113		100752218	8.84609	3.33713		100752196	2.97248	3.4461		100752229	19.6058	3.1969
100752222	25.5516	3.29315		100752219	9.26142	3.64456		100752199	29.6387	2.89472		100752231	23.0272	3.01464
100752223	20.9354	3.54377		100752221	10.7085	3.25113		100752200	23.1963	3.51537		100752233	33.4626	2.78075
100752225	19.0299	2.96453		100752222	24.6057	3.29315		100752211	14.1615	3.09747		100752234	5.80477	3.22068
100752226	26.7799	3.63576		100752223	19.8857	3.54377		100752213	26.2473	3.23107		100752236	3.38454	3.63898
100752228	9.75477	3.24521		100752225	20.6233	2.96453		100752216	105.22	2.94315		100752237	18.7174	3.26179
100752229	20.316	3.1969		100752226	25.6165	3.63576		100752217	20.5145	3.27498		100752242	64.7297	2.75078
100752231	49.9667	3.01464		100752228	9.32118	3.24521		100752218	4.60866	3.33713		100752244	5.87889	3.15249
100752233	123.21	2.78075		100752229	18.9313	3.1969		100752219	4.20784	3.64456		100752245	3.78301	3.60821
100752234	8.80402	3.22068		100752231	49.8696	3.01464		100752221	4.32733	3.25113		100752246	5.83691	3.44359
100752236	19.1341	3.63898		100752233	128.892	2.78075		100752222	22.8034	3.29315		100752247	6.47476	2.90354
100752237	5.55428	3.26179		100752234	9.21102	3.22068		100752223	8.22245	3.54377		100752248	19.968	2.95688
100752242	81.5216	2.75078		100752236	18.8663	3.63898		100752225	15.4637	2.96453		100752250	5.64488	2.96831
100752244	12.504	3.15249		100752237	5.88589	3.26179		100752226	16.134	3.63576		100752251	24.8673	3.00782
100752245	3.38571	3.60821		100752242	80.2861	2.75078		100752228	12.4707	3.24521		100752254	4.41569	3.37559
100752246	7.38408	3.44359		100752244	13.6543	3.15249		100752229	11.9072	3.1969		100752256	80.3047	2.87185
100752247	9.15981	2.90354		100752245	3.33797	3.60821		100752231	36.281	3.01464		100752257	2.70941	3.13363
100752248	14.5242	2.95688		100752246	7.58869	3.44359		100752233	48.026	2.78075		100752262	12.8019	2.72191
100752251	63.2756	3.00782		100752247	9.34968	2.90354		100752234	7.14616	3.22068		100752265	95.4577	3.22798
100752253	4.67181	3.05803		100752248	13.2071	2.95688		100752236	2.49172	3.63898		100752266	9.69327	3.15982
100752254	57.9804	3.37559		100752251	62.1931	3.00782		100752237	6.14315	3.26179		100752268	36.5428	3.15982
100752256	126.154	2.87185		100752253	4.48965	3.05803		100752242	65.1609	2.75078		100752270	1.99668	3.0565
100752262	20.0545	2.72191		100752254	57.9215	3.37559		100752244	8.54734	3.15249		100752271	4.45714	3.15739
100752265	113.711	3.22798		100752256	117.185	2.87185		100752245	3.81785	3.60821		100752272	4.16114	3.16582
100752266	9.70893	3.15982		100752262	20.9222	2.72191		100752246	4.68423	3.44359		100752278	1.74945	3.23414
100752268	20.8913	3.15982		100752265	115.76	3.22798		100752247	7.32567	2.90354		100752282	16.3404	3.19579
100752271	2.00517	3.15739		100752266	11.2996	3.15982		100752248	26.0718	2.95688		100752286	32.6891	3.04404
100752272	4.99703	3.16582		100752268	22.8514	3.15982		100752250	5.91458	2.96831		100752287	5.80593	3.25309
100752282	40.6089	3.19579		100752271	1.98614	3.15739		100752251	21.8692	3.00782		100752290	6.80289	3.69922
100752286	62.6269	3.04404		100752272	4.81426	3.16582		100752254	5.34824	3.37559		100752291	3.53429	3.42691
100752287	4.18489	3.25309		100752282	34.8127	3.19579		100752256	54.5158	2.87185		100752292	8.00413	3.27775
100752290	3.04033	3.69922		100752286	61.15	3.04404		100752257	1.8842	3.13363		100752293	4.91868	3.22901
100752291	6.03676	3.42691		100752287	4.14301	3.25309		100752262	15.4059	2.72191		100752295	65.7677	3.14254
100752292	7.54599	3.27775		100752290	2.73927	3.69922		100752265	83.6159	3.22798		100752300	5.04478	3.4486
100752293	15.3624	3.22901		100752291	6.28144	3.42691		100752266	7.23995	3.15982		100752301	1.96233	3.62095
100752295	98.9027	3.14254		100752292	7.666	3.27775		100752268	21.2469	3.15982		100752302	9.82292	2.86236
100752300	10.2151	3.4486		100752293	15.4585	3.22901		100752270	3.82114	3.0565		100752303	4.70624	3.42952
100752301	1.19223	3.62095		100752295	99.8487	3.14254		100752271	3.6708	3.15739		100752305	27.3978	3.00438
100752302	7.08209	2.86236		100752300	9.38442	3.4486		100752272	7.16659	3.16582		100752311	55.6277	2.95105
100752303	14.1027	3.42952		100752301	1.11767	3.62095		100752282	18.3225	3.19579		100752312	16.206	2.80878
100752304	3.65947	3.17175		100752302	6.70224	2.86236		100752286	68.3918	3.04404		100752313	13.0286	3.60562
100752305	58.3904	3.00438		100752303	13.4027	3.42952		100752287	3.7833	3.25309		100752314	8.79641	3.13106
100752311	110.591	2.95105		100752304	3.90704	3.17175		100752290	6.21481	3.69922		100752316	10.6513	2.96831
100752312	6.20254	2.80878		100752305	55.9436	3.00438		100752291	6.03071	3.42691		100752321	5.44641	3.62345
100752313	22.5124	3.60562		100752311	110.224	2.95105		100752292	11.7168	3.27775		100752322	27.9395	3.2259
100752314	22.4072	3.13106		100752312	6.01698	2.80878		100752293	5.40792	3.22901		100752324	8.65543	3.32655
100752316	4.02659	2.96831		100752313	21.9919	3.60562		100752295	49.7993	3.14254		100752327	7.09559	3.20787
100752321	7.73425	3.62345		100752314	21.2106	3.13106		100752300	7.66159	3.4486		100752333	4.51991	3.72434
100752322	55.3727	3.2259		100752316	3.9613	2.96831		100752301	1.2356	3.62095		100752334	12.2032	3.35215
100752324	14.9852	3.32655		100752321	7.29983	3.62345		100752302	11.8464	2.86236		100752335	111.066	2.51838
100752327	32.679	3.20787		100752322	49.6718	3.2259		100752303	6.59917	3.42952		100752340	1.21528	3.39992
100752333	6.8852	3.72434		100752324	15.3773	3.32655		100752305	33.3322	3.00438		100752341	28.3467	3.28416
100752334	10.6503	3.35215		100752327	32.503	3.20787		100752311	31.7939	2.95105		100752342	5.67338	3.15372
100752335	138.033	2.51838		100752333	6.69563	3.72434		100752312	23.9572	2.80878		100752344	16.3998	3.18451
100752340	5.76167	3.39992		100752334	9.49624	3.35215		100752313	9.57443	3.60562		100752348	294.469	3.25211
100752341	25.6448	3.28416		100752335	132.165	2.51838		100752314	12.2098	3.13106		100752349	4.12784	3.31738
100752342	12.4673	3.15372		100752340	5.93225	3.39992		100752316	5.62812	2.96831		100752354	46.5685	2.91218
100752344	1.10156	3.18451		100752341	26.6562	3.28416		100752321	4.1011	3.62345		100752355	13.5202	3.43017
100752348	204.213	3.25211		100752342	11.6572	3.15372		100752322	23.3184	3.2259		100752357	41.3595	3.62345
100752349	2.33345	3.31738		100752348	199.638	3.25211		100752324	7.52685	3.32655		100752361	6.29626	3.64218
100752354	71.21	2.91218		100752349	2.27325	3.31738		100752327	13.0014	3.20787		100752364	14.5913	3.49572
100752355	40.9886	3.43017		100752354	68.7686	2.91218		100752333	3.90053	3.72434		100752365	10.8314	3.34193
100752357	87.0303	3.62345		100752355	39.0773	3.43017		100752334	3.76909	3.35215		100752366	45.7191	3.0686
100752361	13.2865	3.64218		100752357	86.968	3.62345		100752335	177.428	2.51838		100752368	28.1974	3.6843
100752362	1.85342	3.06108		100752361	12.5675	3.64218		100752340	1.01276	3.39992		100752370	5.56382	3.34272
100752364	18.2984	3.49572		100752362	1.97054	3.06108		100752341	20.4161	3.28416		100752371	1.40595	3.38144
100752365	13.5648	3.34193		100752364	20.2174	3.49572		100752342	5.54138	3.15372		100752372	16.2187	3.38506
100752366	10.0573	3.0686		100752365	13.1059	3.34193		100752348	164.671	3.25211		100752376	8.30491	3.71433
100752368	26.4247	3.6843		100752366	9.8981	3.0686		100752349	3.54442	3.31738		100752378	5.35338	3.18905
100752370	17.8254	3.34272		100752368	26.5385	3.6843		100752353	1.78441	3.51108		100752381	5.78007	2.84522
100752372	25.1605	3.38506		100752370	18.3763	3.34272		100752354	50.9017	2.91218		100752382	1.01507	3.14505
100752378	6.24949	3.18905		100752372	25.6823	3.38506		100752355	31.0099	3.43017		100752384	1.84281	3.32241
100752381	5.74454	2.84522		100752378	5.90499	3.18905		100752357	40.2188	3.62345		100752394	3.45974	2.99031
100752384	5.39572	3.32241		100752381	6.0609	2.84522		100752361	6.41403	3.64218		100752397	28.1561	2.83256
100752394	7.16766	2.99031		100752384	5.34592	3.32241		100752364	17.5928	3.49572		100752400	6.66973	4.07737
100752397	112.245	2.83256		100752394	7.15988	2.99031		100752365	12.7082	3.34193		100752409	1.26993	2.9351
100752409	1.43581	2.9351		100752397	100.43	2.83256		100752366	92.2259	3.0686		100752411	13.3221	3.16463
100752411	8.47476	3.16463		100752400	1.00256	4.07737		100752368	19.4766	3.6843		100752414	7.7966	3.28868
100752414	21.6583	3.28868		100752409	1.27529	2.9351		100752370	8.52763	3.34272		100752416	47.5863	3.25891
100752416	17.5678	3.25891		100752411	9.50526	3.16463		100752371	2.01727	3.38144		100752417	1.78413	3.04246
100752417	2.11067	3.04246		100752414	22.3278	3.28868		100752372	13.336	3.38506		100752418	13.1568	3.47162
100752418	19.0913	3.47162		100752416	16.0094	3.25891		100752374	1.52985	3.3106		100752419	4.20798	3.17643
100752419	11.5328	3.17643		100752417	1.51257	3.04246		100752376	8.01379	3.71433		100752420	1.74527	3.65474
100752420	4.17672	3.65474		100752418	19.4193	3.47162		100752378	6.15049	3.18905		100752423	1.99596	3.54377
100752425	58.4754	3.24122		100752419	10.7817	3.17643		100752381	7.15288	2.84522		100752425	52.6179	3.24122
100752427	41.7643	2.90354		100752420	3.97272	3.65474		100752384	2.4509	3.32241		100752427	18.7951	2.90354
100752432	36.4482	2.93103		100752425	55.06	3.24122		100752394	2.92313	2.99031		100752432	12.3799	2.93103
100752433	16.705	3.57183		100752427	39.9139	2.90354		100752397	60.2197	2.83256		100752433	6.09087	3.57183
100752435	62.3517	3.25309		100752430	1.17636	3.56712		100752400	3.22712	4.07737		100752435	75.3379	3.25309
100752436	32.1756	3.23516		100752432	33.2879	2.93103		100752409	1.62391	2.9351		100752436	13.7347	3.23516
100752439	10.1805	3.43597		100752433	16.4238	3.57183		100752411	17.2029	3.16463		100752439	8.66101	3.43597
100752441	102.772	3.27498		100752435	61.9552	3.25309		100752414	16.2845	3.28868		100752441	92.3252	3.27498
100752443	8.69888	3.14505		100752436	31.3358	3.23516		100752416	29.0281	3.25891		100752443	4.98429	3.14505
100752446	38.3784	3.43146		100752439	10.4215	3.43597		100752417	1.68497	3.04246		100752446	51.6654	3.43146
100752448	15.1031	3.3157		100752441	99.304	3.27498		100752418	7.07431	3.47162		100752448	13.8806	3.3157
100752449	27.2496	3.15249		100752443	8.83887	3.14505		100752419	4.44718	3.17643		100752449	24.0674	3.15249
100752450	4.72647	3.45539		100752446	40.0244	3.43146		100752420	4.36157	3.65474		100752450	2.5943	3.45539
100752451	7.26296	3.74871		100752448	15.4912	3.3157		100752423	2.03195	3.54377		100752451	10.6393	3.74871
100752453	6.4965	2.94315		100752449	27.2699	3.15249		100752425	68.7465	3.24122		100752453	7.66269	2.94315
100752454	19.8751	3.29047		100752450	4.27471	3.45539		100752427	18.4233	2.90354		100752455	8.11947	3.66771
100752455	12.2065	3.66771		100752451	7.02347	3.74871		100752432	17.8202	2.93103		100752457	20.5618	3.1682
100752457	14.3585	3.1682		100752453	4.6698	2.94315		100752433	7.31567	3.57183		100752463	8.27562	3.33552
100752463	22.5077	3.33552		100752454	20.3665	3.29047		100752435	50.1902	3.25309		100752464	5.52773	2.98672
100752464	50.3503	2.98672		100752455	12.4343	3.66771		100752436	11.7629	3.23516		100752465	7.04307	3.32983
100752465	15.1246	3.32983		100752457	15.3456	3.1682		100752439	3.29596	3.43597		100752466	9.51781	3.04719
100752466	40.3675	3.04719		100752463	21.0685	3.33552		100752441	64.8098	3.27498		100752469	4.83296	3.09608
100752469	4.60788	3.09608		100752464	51.9365	2.98672		100752443	3.12333	3.14505		100752472	20.883	3.24322
100752472	62.9629	3.24322		100752465	15.0943	3.32983		100752446	46.0146	3.43146		100752481	16.292	3.78229
100752479	4.42971	3.25113		100752466	41.5358	3.04719		100752448	9.55249	3.3157		100752487	3.87626	3.01632
100752481	13.2164	3.78229		100752468	1.01942	3.57042		100752449	18.683	3.15249		100752495	21.9664	3.41899
100752485	4.00725	3.57695		100752469	3.63557	3.09608		100752450	2.24502	3.45539		100752498	78.9947	3.03122
100752487	2.4922	3.01632		100752472	64.4525	3.24322		100752451	2.19118	3.74871		100752502	7.30934	3.56236
100752495	67.369	3.41899		100752479	4.18247	3.25113		100752453	6.00467	2.94315		100752505	54.6104	3.18565
100752498	167.955	3.03122		100752481	13.0207	3.78229		100752455	4.88894	3.66771		100752507	7.29862	3.29315
100752502	7.96552	3.56236		100752485	3.65801	3.57695		100752457	13.0408	3.1682		100752512	62.1288	3.69218
100752505	80.0217	3.18565		100752487	2.1553	3.01632		100752463	13.4769	3.33552		100752514	30.84	2.89694
100752507	16.457	3.29315		100752495	66.7716	3.41899		100752464	10.303	2.98672		100752515	6.93647	3.16939
100752512	80.3854	3.69218		100752498	171.921	3.03122		100752465	11.0728	3.32983		100752516	3.51715	3.61717
100752514	32.0876	2.89694		100752502	7.65139	3.56236		100752466	7.58703	3.04719		100752517	1.9811	3.73412
100752515	32.4612	3.16939		100752505	84.1104	3.18565		100752469	4.14874	3.09608		100752519	29.7338	2.75999
100752516	7.25723	3.61717		100752507	15.645	3.29315		100752472	29.5165	3.24322		100752520	10.1093	3.11257
100752517	4.03466	3.73412		100752512	80.9422	3.69218		100752479	2.06353	3.25113		100752522	8.08231	3.20787
100752519	60.8211	2.75999		100752514	30.6417	2.89694		100752481	14.6436	3.78229		100752524	3.08612	3.314
100752520	16.6233	3.11257		100752515	30.9171	3.16939		100752487	3.40566	3.01632		100752525	12.4851	3.47806
100752521	5.24151	3.87216		100752516	7.49769	3.61717		100752495	16.8138	3.41899		100752528	2.50665	2.91644
100752522	15.7779	3.20787		100752517	4.10837	3.73412		100752498	99.2306	3.03122		100752529	23.6125	2.91004
100752524	3.73188	3.314		100752519	63.5738	2.75999		100752502	4.2549	3.56236		100752533	5.63002	3.42098
100752525	16.9249	3.47806		100752520	16.3444	3.11257		100752505	80.0847	3.18565		100752536	4.97306	3.65783
100752528	3.34334	2.91644		100752521	5.1692	3.87216		100752507	8.90836	3.29315		100752537	3.09213	3.28507
100752529	21.4537	2.91004		100752522	15.1609	3.20787		100752512	69.5362	3.69218		100752540	2.88269	3.1166
100752533	1.70398	3.42098		100752523	1.02141	3.03768		100752514	26.1653	2.89694		100752541	20.7221	3.20352
100752536	10.9439	3.65783		100752524	4.06939	3.314		100752515	5.59331	3.16939		100752542	10.0435	3.20242
100752537	7.34792	3.28507		100752525	16.1478	3.47806		100752516	4.48385	3.61717		100752543	1.23607	3.18905
100752540	1.43102	3.1166		100752528	3.35728	2.91644		100752517	2.32683	3.73412		100752546	27.7289	3.21751
100752541	66.5269	3.20352		100752529	20.2426	2.91004		100752519	35.831	2.75999		100752547	25.9372	2.90571
100752542	42.3621	3.20242		100752533	1.62343	3.42098		100752520	13.0169	3.11257		100752548	1.98115	3.48269
100752547	386.297	2.90571		100752536	10.7547	3.65783		100752522	6.35717	3.20787		100752552	5.03351	3.04562
100752548	1.13628	3.48269		100752537	6.97429	3.28507		100752524	2.81161	3.314		100752553	39.793	3.14128
100752552	6.43673	3.04562		100752540	1.22885	3.1166		100752525	8.08037	3.47806		100752558	2.84971	3.92386
100752553	28.762	3.14128		100752541	66.4991	3.20352		100752528	3.08533	2.91644		100752559	9.63319	3.43211
100752558	23.6111	3.92386		100752542	43.5034	3.20242		100752529	23.5216	2.91004		100752560	5.15085	3.28778
100752559	28.4906	3.43211		100752547	417.803	2.90571		100752533	3.83719	3.42098		100752562	7.73036	3.40477
100752560	3.55845	3.28778		100752548	1.07328	3.48269		100752536	6.10273	3.65783		100752565	4.27585	3.16582
100752565	17.4419	3.16582		100752552	4.98146	3.04562		100752537	4.19811	3.28507		100752566	66.4822	2.81685
100752566	66.7799	2.81685		100752553	29.2998	3.14128		100752540	3.79165	3.1166		100752570	12.9896	3.54923
100752569	1.1941	3.38649		100752558	22.3148	3.92386		100752541	21.1164	3.20352		100752573	5.55465	3.26654
100752570	17.7437	3.54923		100752559	28.9052	3.43211		100752542	31.2078	3.20242		100752575	28.3378	3.68969
100752573	9.53126	3.26654		100752560	3.76164	3.28778		100752546	26.9455	3.21751		100752578	34.1403	3.26179
100752575	43.0006	3.68969		100752565	17.9572	3.16582		100752547	43.9203	2.90571		100752579	21.0134	3.63006
100752578	33.4347	3.26179		100752566	65.8192	2.81685		100752548	1.78847	3.48269		100752580	43.7632	3.18106
100752579	29.2511	3.63006		100752570	17.8626	3.54923		100752552	5.9655	3.04562		100752581	2.74389	3.60388
100752581	13.0316	3.60388		100752573	9.15698	3.26654		100752553	33.1049	3.14128		100752583	24.5978	3.50946
100752583	4.79832	3.50946		100752575	43.5185	3.68969		100752558	3.29018	3.92386		100752591	66.8955	3.20679
100752589	1.05186	2.96831		100752578	32.3226	3.26179		100752559	15.7643	3.43211		100752593	13.4426	3.50127
100752591	83.0218	3.20679		100752579	28.2048	3.63006		100752560	2.38453	3.28778		100752600	1.06711	3.41765
100752593	11.6678	3.50127		100752581	12.7476	3.60388		100752562	6.93726	3.40477		100752604	8.41052	3.30888
100752604	24.698	3.30888		100752583	5.06891	3.50946		100752565	5.83649	3.16582		100752605	216.716	2.64204
100752608	30.5839	3.34431		100752591	85.8882	3.20679		100752566	48.9937	2.81685		100752608	15.0085	3.34431
100752610	8.14425	3.28688		100752593	11.9985	3.50127		100752570	10.8733	3.54923		100752610	2.49147	3.28688
100752613	3.77027	3.01464		100752604	21.0398	3.30888		100752573	6.48101	3.26654		100752621	2.62813	3.37485
100752621	10.6664	3.37485		100752608	31.5549	3.34431		100752575	19.1411	3.68969		100752630	3.01384	3.24917
100752630	9.79522	3.24917		100752610	8.71266	3.28688		100752578	32.2258	3.26179		100752634	7.25698	2.98491
100752634	58.9439	2.98491		100752613	2.7661	3.01464		100752579	15.3562	3.63006		100752639	12.3066	3.23312
100752639	22.0216	3.23312		100752621	10.3574	3.37485		100752580	26.5027	3.18106		100752640	6.1417	3.35215
100752640	5.6531	3.35215		100752630	9.87099	3.24917		100752581	1.91577	3.60388		100752642	332.346	2.75078
100752642	277.728	2.75078		100752634	57.8583	2.98491		100752583	20.3555	3.50946		100752643	20.354	3.07747
100752643	44.5613	3.07747		100752639	22.1458	3.23312		100752591	57.9457	3.20679		100752645	15.206	3.15739
100752645	13.2753	3.15739		100752640	5.68059	3.35215		100752593	7.9727	3.50127		100752646	15.0147	4.06626
100752646	6.68197	4.06626		100752642	264.79	2.75078		100752604	7.98335	3.30888		100752650	7.88391	3.456
100752650	12.2372	3.456		100752643	46.4853	3.07747		100752605	462.912	2.64204		100752655	3.43216	3.57416
100752655	3.21466	3.57416		100752645	10.6878	3.15739		100752608	11.4345	3.34431		100752656	7.88379	3.55071
100752656	13.8817	3.55071		100752646	6.83334	4.06626		100752610	1.78179	3.28688		100752658	2.59243	3.42363
100752658	8.06326	3.42363		100752650	12.3623	3.456		100752613	1.12664	3.01464		100752661	21.122	2.82998
100752661	87.1549	2.82998		100752655	3.18951	3.57416		100752621	2.99189	3.37485		100752663	14.2782	3.10577
100752666	28.172	3.54626		100752656	13.1164	3.55071		100752628	1.17928	3.12059		100752666	11.6373	3.54626
100752671	39.5109	2.95105		100752658	8.24506	3.42363		100752630	2.58104	3.24917		100752671	15.2898	2.95105
100752674	9.65016	3.36213		100752661	87.4826	2.82998		100752634	10.0206	2.98491		100752674	12.338	3.36213
100752682	13.3608	3.57042		100752666	28.3325	3.54626		100752639	12.3442	3.23312		100752682	12.6451	3.57042
100752687	1.38257	3.73637		100752671	42.8004	2.95105		100752640	5.39742	3.35215		100752687	2.57086	3.73637
100752689	18.3636	3.84381		100752674	10.2847	3.36213		100752642	355.874	2.75078		100752689	29.5038	3.84381
100752702	1.91415	3.02959		100752682	13.2774	3.57042		100752643	17.3444	3.07747		100752696	2.78235	2.9588
100752703	38.7245	3.64058		100752687	1.0907	3.73637		100752645	17.597	3.15739		100752703	17.6317	3.64058
100752708	49.5413	3.3106		100752689	18.2121	3.84381		100752646	8.41135	4.06626		100752708	45.92	3.3106
100752709	23.5206	3.23617		100752702	1.9116	3.02959		100752650	5.70591	3.456		100752709	24.6589	3.23617
100752710	49.9439	2.61745		100752703	37.5405	3.64058		100752655	4.65265	3.57416		100752710	21.603	2.61745
100752717	38.0872	3.19801		100752708	48.8624	3.3106		100752656	11.173	3.55071		100752715	6.19022	3.09887
100752720	9.37654	3.0009		100752709	21.3756	3.23617		100752658	3.24979	3.42363		100752717	24.9282	3.19801
100752721	80.8391	3.29315		100752710	42.4903	2.61745		100752661	20.2273	2.82998		100752720	3.99297	3.0009
100752723	2.41453	3.55947		100752717	37.9098	3.19801		100752663	8.65088	3.10577		100752721	24.8205	3.29315
100752724	1.86497	3.63697		100752720	9.02967	3.0009		100752666	12.6745	3.54626		100752723	4.8755	3.55947
100752725	62.6804	3.13363		100752721	80.972	3.29315		100752671	15.3715	2.95105		100752724	1.81459	3.63697
100752727	31.087	2.75999		100752723	2.47535	3.55947		100752673	1.12162	3.37926		100752725	26.167	3.13363
100752728	31.9404	3.28688		100752724	1.87781	3.63697		100752674	13.0408	3.36213		100752727	34.5397	2.75999
100752729	24.0957	3.60126		100752725	68.2791	3.13363		100752682	8.89418	3.57042		100752728	17.0205	3.28688
100752733	81.9458	3.55071		100752727	31.178	2.75999		100752687	2.33875	3.73637		100752729	37.8738	3.60126
100752736	31.4605	3.31145		100752728	33.1261	3.28688		100752689	21.765	3.84381		100752733	31.3231	3.55071
100752737	13.1804	3.12454		100752729	22.4515	3.60126		100752696	4.55044	2.9588		100752736	36.8261	3.31145
100752739	505.505	2.75694		100752733	81.3843	3.55071		100752703	21.3608	3.64058		100752737	11.9288	3.12454
100752740	22.3517	3.27683		100752736	30.9012	3.31145		100752708	26.1191	3.3106		100752739	216.384	2.75694
100752741	18.4282	3.34193		100752737	13.0919	3.12454		100752709	12.7458	3.23617		100752740	11.9884	3.27683
100752744	8.36272	3.21857		100752739	466.468	2.75694		100752710	23.0897	2.61745		100752741	23.5283	3.34193
100752750	2.91374	3.38864		100752740	21.7896	3.27683		100752715	6.25854	3.09887		100752744	5.39535	3.21857
100752751	9.8543	3.26274		100752741	17.2342	3.34193		100752717	24.1162	3.19801		100752749	2.44105	3.38864
100752753	2.55124	3.70062		100752744	8.50923	3.21857		100752720	3.61917	3.0009		100752750	2.41309	3.38864
100752756	6.51164	2.80332		100752750	3.11713	3.38864		100752721	36.2445	3.29315		100752753	3.1411	3.70062
100752761	170.626	3.23921		100752751	10.3847	3.26274		100752723	2.56311	3.55947		100752756	7.67382	2.80332
100752761	170.626	3.23921		100752753	2.9948	3.70062		100752724	1.97819	3.63697		100752757	2.09112	3.32324
100752766	1.3842	3.53314		100752756	7.83875	2.80332		100752725	26.2558	3.13363		100752761	54.1964	3.23921
100752767	2.32716	3.22694		100752761	179.118	3.23921		100752727	33.8743	2.75999		100752761	54.1964	3.23921
100752769	26.6764	3.39783		100752761	179.118	3.23921		100752728	14.7679	3.28688		100752766	1.30809	3.53314
100752772	251.949	2.41069		100752766	1.35424	3.53314		100752729	22.5626	3.60126		100752769	13.6999	3.39783
100752774	70.436	3.18792		100752767	2.61531	3.22694		100752733	18.929	3.55071		100752772	56.9705	2.41069
100752777	2.74904	3.28958		100752769	26.7142	3.39783		100752736	57.4144	3.31145		100752774	20.675	3.18792
100752778	11.9301	3.60301		100752772	246.484	2.41069		100752737	9.22453	3.12454		100752777	2.72832	3.28958
100752783	18.428	2.71185		100752774	70.4831	3.18792		100752739	231.302	2.75694		100752778	6.12455	3.60301
100752785	48.1393	2.73498		100752777	2.91958	3.28958		100752740	10.6255	3.27683		100752783	52.7943	2.71185
100752786	32.767	3.18679		100752778	11.1543	3.60301		100752741	10.3599	3.34193		100752785	30.2147	2.73498
100752788	5.54659	3.23617		100752783	20.8352	2.71185		100752744	4.79213	3.21857		100752786	25.9652	3.18679
100752789	14.7084	3.4867		100752785	49.3247	2.73498		100752749	5.02542	3.38864		100752788	1.15734	3.23617
100752792	20.1565	2.95688		100752786	31.6355	3.18679		100752750	2.87955	3.38864		100752789	16.6201	3.4867
100752799	1.77721	3.49349		100752788	5.4154	3.23617		100752753	2.26261	3.70062		100752792	6.92927	2.95688
100752801	26.182	2.73175		100752789	14.1894	3.4867		100752756	18.1077	2.80332		100752798	1.01787	2.84771
100752804	20.5531	3.56664		100752792	21.6832	2.95688		100752757	2.26291	3.32324		100752799	1.66371	3.49349
100752808	16.6061	3.36365		100752799	1.66326	3.49349		100752761	76.2035	3.23921		100752800	1.33548	3.46508
100752812	42.5818	3.73701		100752801	27.03	2.73175		100752761	76.2035	3.23921		100752801	30.585	2.73175
100752814	10.9153	3.50292		100752804	19.9382	3.56664		100752766	1.78826	3.53314		100752804	4.12527	3.56664
100752819	23.5241	2.91855		100752808	15.6112	3.36365		100752769	16.6722	3.39783		100752808	6.73069	3.36365
100752820	16.1597	3.53212		100752812	38.5891	3.73701		100752772	129	2.41069		100752812	40.5662	3.73701
100752824	91.0817	2.69454		100752814	10.6964	3.50292		100752774	45.3002	3.18792		100752814	7.19624	3.50292
100752825	65.5074	2.70501		100752819	21.9251	2.91855		100752777	2.40493	3.28958		100752819	19.5364	2.91855
100752828	18.0657	3.3451		100752820	15.0612	3.53212		100752778	6.01346	3.60301		100752820	8.99261	3.53212
100752830	68.8156	2.94711		100752824	89.191	2.69454		100752783	38.3991	2.71185		100752824	51.9867	2.69454
100752831	10.4539	3.42098		100752825	58.7727	2.70501		100752785	45.9994	2.73498		100752825	29.1337	2.70501
100752836	21.2869	3.23719		100752828	17.4777	3.3451		100752786	16.252	3.18679		100752828	6.13745	3.3451
100752837	6.00463	3.38506		100752830	69.3737	2.94711		100752788	4.14657	3.23617		100752830	35.1411	2.94711
100752838	1.7185	3.25309		100752831	10.9734	3.42098		100752789	8.53418	3.4867		100752831	10.7675	3.42098
100752839	4.27402	3.46268		100752836	21.7506	3.23719		100752792	8.90891	2.95688		100752836	29.5599	3.23719
100752840	5.18169	3.46388		100752837	5.57478	3.38506		100752798	1.30358	2.84771		100752837	4.87993	3.38506
100752844	9.01127	3.37338		100752838	1.93896	3.25309		100752799	1.64558	3.49349		100752838	3.24866	3.25309
100752846	18.7948	3.12191		100752839	5.01411	3.46268		100752801	39.8168	2.73175		100752839	1.78823	3.46268
100752851	13.1429	3.62677		100752840	5.34408	3.46388		100752804	4.38698	3.56664		100752840	6.84534	3.46388
100752852	9.1025	3.42098		100752844	8.85663	3.37338		100752808	7.38405	3.36365		100752844	9.16965	3.37338
100752859	12.9396	3.04875		100752846	16.9786	3.12191		100752812	14.5518	3.73701		100752846	3.75179	3.12191
100752861	12.781	3.31316		100752851	13.4517	3.62677		100752814	5.26648	3.50292		100752851	6.12256	3.62677
100752867	23.6229	3.07453		100752852	9.10926	3.42098		100752819	17.6766	2.91855		100752852	1.40237	3.42098
100752871	11.4683	3.36516		100752859	11.9316	3.04875		100752820	11.0205	3.53212		100752859	8.08101	3.04875
100752872	22.3442	2.6258		100752861	12.5624	3.31316		100752824	87.7794	2.69454		100752861	11.2419	3.31316
100752874	27.2857	3.40614		100752867	22.3633	3.07453		100752825	30.2851	2.70501		100752867	6.08861	3.07453
100752876	21.307	3.7756		100752871	11.198	3.36516		100752828	5.40865	3.3451		100752871	6.10961	3.36516
100752879	33.2114	3.14879		100752872	24.2894	2.6258		100752830	68.1031	2.94711		100752872	27.6002	2.6258
100752881	4.99901	3.69922		100752874	26.6011	3.40614		100752831	8.97792	3.42098		100752874	14.2868	3.40614
100752884	82.6781	2.70155		100752876	21.5337	3.7756		100752833	1.39386	3.08901		100752876	12.5475	3.7756
100752891	145.852	2.92897		100752879	34.507	3.14879		100752836	33.4997	3.23719		100752879	19.6561	3.14879
100752897	5.63048	3.48441		100752881	5.62388	3.69922		100752837	2.63943	3.38506		100752884	80.3066	2.70155
100752898	20.8742	2.77492		100752884	82.1736	2.70155		100752838	2.39271	3.25309		100752890	1.9581	3.29226
100752901	14.3548	2.55883		100752891	146.4	2.92897		100752839	2.43622	3.46268		100752891	67.6497	2.92897
100752902	5.30033	3.45416		100752897	5.61723	3.48441		100752840	8.10155	3.46388		100752897	3.1618	3.48441
100752903	22.2829	3.09467		100752898	20.7021	2.77492		100752844	10.4659	3.37338		100752898	11.0052	2.77492
100752904	8.49224	2.94315		100752901	13.4073	2.55883		100752846	5.89933	3.12191		100752901	85.7797	2.55883
100752906	33.9754	3.41092		100752902	5.35605	3.45416		100752851	9.99279	3.62677		100752902	6.23948	3.45416
100752909	39.386	3.20242		100752903	21.2974	3.09467		100752852	4.96358	3.42098		100752903	3.60272	3.09467
100752912	1.43646	3.20787		100752904	9.20712	2.94315		100752859	15.32	3.04875		100752904	268.971	2.94315
100752917	33.651	3.7552		100752906	32.4653	3.41092		100752861	12.2976	3.31316		100752905	1.39783	3.24222
100752919	44.1981	3.02466		100752909	41.4375	3.20242		100752867	11.0122	3.07453		100752906	26.2138	3.41092
100752920	265.39	3.07453		100752912	1.86564	3.20787		100752871	4.6058	3.36516		100752909	14.2988	3.20242
100752921	57.8802	3.04087		100752917	32.0656	3.7552		100752872	38.606	2.6258		100752917	7.14926	3.7552
100752922	3.26399	3.62095		100752919	41.0901	3.02466		100752874	15.9813	3.40614		100752919	7.70291	3.02466
100752925	39.1662	3.37412		100752920	250.789	3.07453		100752876	7.97417	3.7756		100752920	62.5953	3.07453
100752926	9.55435	3.72566		100752921	58.2793	3.04087		100752879	21.1356	3.14879		100752921	36.989	3.04087
100752928	4.22019	3.56617		100752922	3.60006	3.62095		100752884	74.0703	2.70155		100752925	20.5331	3.37412
100752932	14.399	3.36742		100752925	40.2669	3.37412		100752890	1.9793	3.29226		100752926	7.87001	3.72566
100752937	6.75795	3.46866		100752926	9.7539	3.72566		100752891	64.2319	2.92897		100752928	2.47926	3.56617
100752938	12.5982	3.64258		100752928	4.75373	3.56617		100752897	5.4363	3.48441		100752937	2.97129	3.46866
100752939	16.1576	2.86713		100752932	14.5638	3.36742		100752898	13.3915	2.77492		100752938	1.9976	3.64258
100752940	2.5214	2.96072		100752937	6.62087	3.46866		100752901	156.108	2.55883		100752939	11.7952	2.86713
100752942	2.08261	3.41565		100752938	12.8076	3.64258		100752902	18.1148	3.45416		100752940	2.00837	2.96072
100752944	47.6589	3.4334		100752939	15.8828	2.86713		100752903	4.91496	3.09467		100752944	9.59445	3.4334
100752945	16.0929	3.27775		100752940	2.76998	2.96072		100752904	499.235	2.94315		100752945	10.8894	3.27775
100752946	2.7897	3.21539		100752942	2.27129	3.41565		100752906	22.2026	3.41092		100752950	1.21831	3.18565
100752954	2.16737	2.634		100752944	47.538	3.4334		100752909	10.762	3.20242		100752954	1.50203	2.634
100752955	10.5989	3.40751		100752945	17.7685	3.27775		100752917	6.77981	3.7552		100752955	5.84178	3.40751
100752957	2678.26	2.80332		100752946	2.71444	3.21539		100752919	9.31252	3.02466		100752957	2279.01	2.80332
100752959	42.4844	3.37633		100752954	1.94406	2.634		100752920	50.4005	3.07453		100752960	17.7197	3.08901
100752960	11.9668	3.08901		100752955	10.6991	3.40751		100752921	25.4514	3.04087		100752963	20.5556	3.30109
100752963	101.781	3.30109		100752957	2481.91	2.80332		100752925	16.5499	3.37412		100752965	7.80183	4.19258
100752965	8.16491	4.19258		100752959	41.3769	3.37633		100752926	6.27101	3.72566		100752967	7.4796	3.3157
100752967	2.83791	3.3157		100752960	12.7764	3.08901		100752928	2.35593	3.56617		100752970	13.3847	3.51216
100752970	26.6317	3.51216		100752963	106.042	3.30109		100752937	2.77217	3.46866		100752971	4.7411	3.52382
100752971	2.2224	3.52382		100752965	8.1498	4.19258		100752938	1.8587	3.64258		100752972	6.88092	3.66128
100752972	16.2015	3.66128		100752967	2.44365	3.3157		100752939	13.5519	2.86713		100752974	48.0233	3.23719
100752974	85.1202	3.23719		100752970	26.8309	3.51216		100752940	1.81359	2.96072		100752981	8.5416	3.34589
100752982	11.0089	3.55218		100752971	2.41996	3.52382		100752944	7.34271	3.4334		100752982	3.62753	3.55218
100752985	6.70326	3.21539		100752972	16.0046	3.66128		100752945	6.37613	3.27775		100752985	10.9501	3.21539
100752986	4.13585	3.69182		100752974	81.5829	3.23719		100752946	2.01951	3.21539		100752992	5.27433	3.01632
100752992	9.08836	3.01632		100752982	10.6453	3.55218		100752950	3.37624	3.18565		100752999	16.9142	3.33632
100752999	39.2863	3.33632		100752985	5.87561	3.21539		100752954	1.04976	2.634		100753010	22.8248	2.55397
100753000	1.48238	3.59464		100752986	4.0607	3.69182		100752955	5.77548	3.40751		100753012	4.20537	2.94115
100753010	73.0247	2.55397		100752992	8.28762	3.01632		100752957	1800.31	2.80332		100753013	2.71833	3.09608
100753013	15.7289	3.09608		100752999	37.7966	3.33632		100752960	39.2958	3.08901		100753017	2.12586	3.18905
100753018	19.2521	3.14001		100753000	1.66341	3.59464		100752963	21.9728	3.30109		100753018	3.00576	3.14001
100753019	20.832	3.90252		100753010	67.5267	2.55397		100752965	4.54216	4.19258		100753019	7.37021	3.90252
100753021	165.904	2.78935		100753013	15.7614	3.09608		100752967	5.58975	3.3157		100753021	23.063	2.78935
100753028	3.3398	3.25794		100753018	18.6636	3.14001		100752970	15.5447	3.51216		100753025	7.73095	3.05031
100753031	47.7343	3.05803		100753019	20.4213	3.90252		100752971	3.21792	3.52382		100753026	7.56803	2.6577
100753033	5.78317	3.53823		100753021	172.077	2.78935		100752972	4.6522	3.66128		100753028	5.6232	3.25794
100753034	3.52344	3.38434		100753025	1.27381	3.05031		100752974	39.615	3.23719		100753031	12.9073	3.05803
100753036	1.40203	2.73498		100753028	3.43076	3.25794		100752981	7.65361	3.34589		100753033	5.58506	3.53823
100753037	3.11197	4.0452		100753031	44.2111	3.05803		100752982	2.49747	3.55218		100753034	3.74986	3.38434
100753038	39.0992	3.00438		100753033	5.58624	3.53823		100752985	19.0473	3.21539		100753036	1.14241	2.73498
100753039	324.742	2.83512		100753034	3.40246	3.38434		100752992	5.82945	3.01632		100753037	1.87235	4.0452
100753040	67.2669	3.26654		100753037	3.03988	4.0452		100752999	16.1366	3.33632		100753038	18.6988	3.00438
100753041	158.567	2.82478		100753038	38.2438	3.00438		100753010	42.0931	2.55397		100753039	97.7544	2.83512
100753045	60.0397	2.76602		100753039	316.68	2.83512		100753012	7.8033	2.94115		100753040	72.252	3.26654
100753047	5.50661	3.26179		100753040	67.63	3.26654		100753013	4.33531	3.09608		100753041	25.9865	2.82478
100753048	1.79178	3.35525		100753041	168.914	2.82478		100753017	1.63175	3.18905		100753045	23.6096	2.76602
100753052	1.58075	3.28416		100753045	59.2287	2.76602		100753018	2.37549	3.14001		100753047	2.36186	3.26179
100753054	17.4291	3.32983		100753047	5.46357	3.26179		100753019	6.4522	3.90252		100753049	13.794	3.17875
100753055	37.6085	3.15372		100753048	2.04696	3.35525		100753021	83.1624	2.78935		100753054	30.054	3.32983
100753057	17.3525	3.97657		100753052	1.30663	3.28416		100753025	5.99141	3.05031		100753055	14.373	3.15372
100753061	31.1005	3.25406		100753054	17.9498	3.32983		100753026	4.71016	2.6577		100753057	5.7884	3.97657
100753065	29.5221	3.44359		100753055	35.3302	3.15372		100753028	3.65584	3.25794		100753061	11.0428	3.25406
100753068	1.72393	3.60038		100753057	16.6754	3.97657		100753031	27.7695	3.05803		100753065	35.3472	3.44359
100753071	1.07464	3.62428		100753061	30.1651	3.25406		100753033	5.77796	3.53823		100753068	2.16933	3.60038
100753073	27.1317	3.87799		100753065	29.9951	3.44359		100753034	3.90553	3.38434		100753071	1.13781	3.62428
100753074	21.9328	3.18221		100753068	1.52061	3.60038		100753036	1.94997	2.73498		100753073	14.7054	3.87799
100753075	6.85691	3.14879		100753071	1.06818	3.62428		100753037	1.47935	4.0452		100753074	17.4883	3.18221
100753080	6.20181	3.4116		100753073	27.1715	3.87799		100753038	25.6886	3.00438		100753075	6.85561	3.14879
100753081	66.4186	2.92897		100753074	23.9677	3.18221		100753039	221.051	2.83512		100753081	17.3551	2.92897
100753083	5.31907	3.90164		100753075	6.93672	3.14879		100753040	38.7937	3.26654		100753083	40.9714	3.90164
100753085	1.09992	3.15003		100753080	6.03647	3.4116		100753041	52.4188	2.82478		100753085	2.19325	3.15003
100753087	34.9117	3.74995		100753081	65.7704	2.92897		100753045	42.3835	2.76602		100753087	9.79412	3.74995
100753090	731.482	2.65384		100753083	5.03188	3.90164		100753047	2.71191	3.26179		100753090	345.911	2.65384
100753091	107.401	2.79499		100753085	1.12049	3.15003		100753049	8.84069	3.17875		100753091	286.158	2.79499
100753092	26.9256	3.05955		100753087	34.3818	3.74995		100753052	1.40244	3.28416		100753092	8.59232	3.05955
100753096	51.7332	3.67033		100753090	716.182	2.65384		100753054	22.6568	3.32983		100753096	24.4888	3.67033
100753101	9.1936	3.7207		100753091	99.5614	2.79499		100753055	6.90958	3.15372		100753101	1.82385	3.7207
100753103	28.8331	2.91432		100753092	26.3481	3.05955		100753057	13.2596	3.97657		100753103	15.6075	2.91432
100753112	7.1069	3.21003		100753096	50.9401	3.67033		100753061	11.6538	3.25406		100753112	7.8022	3.21003
100753120	8.59113	3.48154		100753101	9.12428	3.7207		100753065	44.1724	3.44359		100753120	5.86054	3.48154
100753121	22.3434	3.10164		100753103	30.2722	2.91432		100753068	1.59712	3.60038		100753121	16.419	3.10164
100753128	38.7414	3.13874		100753112	7.51064	3.21003		100753071	2.01514	3.62428		100753128	13.4264	3.13874
100753129	3.90685	3.15126		100753120	7.71556	3.48154		100753073	12.9482	3.87799		100753131	42.713	2.85019
100753131	42.4556	2.85019		100753121	22.4865	3.10164		100753074	22.6008	3.18221		100753132	3.51381	3.11122
100753132	2.09491	3.11122		100753128	38.7002	3.13874		100753075	7.87712	3.14879		100753135	7.00356	3.10164
100753135	21.4101	3.10164		100753129	4.18901	3.15126		100753081	64.2116	2.92897		100753137	154.009	2.75694
100753137	367.407	2.75694		100753131	41.6434	2.85019		100753083	9.85634	3.90164		100753138	15.2842	3.15249
100753138	9.05458	3.15249		100753132	2.03481	3.11122		100753085	1.12166	3.15003		100753139	26.9273	2.71523
100753139	98.2854	2.71523		100753135	19.814	3.10164		100753087	17.6385	3.74995		100753142	123.944	2.63804
100753142	125.663	2.63804		100753137	368.149	2.75694		100753090	392.726	2.65384		100753145	1.61308	3.29581
100753144	2.18288	3.12716		100753138	8.42593	3.15249		100753091	216.116	2.79499		100753146	78.9432	2.87419
100753145	9.89868	3.29581		100753139	92.8729	2.71523		100753092	10.292	3.05955		100753147	1.25597	3.56901
100753146	81.7377	2.87419		100753142	122.019	2.63804		100753096	30.0765	3.67033		100753149	13.1424	3.12454
100753147	4.41146	3.56901		100753144	2.03618	3.12716		100753101	1.52725	3.7207		100753150	19.1916	3.14505
100753149	40.1525	3.12454		100753145	9.48812	3.29581		100753103	17.7364	2.91432		100753157	14.28	3.60562
100753150	11.672	3.14505		100753146	84.2877	2.87419		100753112	7.13074	3.21003		100753159	5.50567	3.16939
100753157	19.5051	3.60562		100753147	3.65361	3.56901		100753120	5.90049	3.48154		100753163	27.0176	3.36289
100753159	15.5094	3.16939		100753149	40.7956	3.12454		100753121	15.0801	3.10164		100753166	5.87158	3.36061
100753163	21.8871	3.36289		100753150	11.3963	3.14505		100753128	17.6415	3.13874		100753169	5.9007	3.37115
100753166	11.3107	3.36061		100753157	19.0752	3.60562		100753129	1.11235	3.15126		100753172	24.1538	2.96072
100753169	4.43878	3.37115		100753159	15.4535	3.16939		100753131	92.3495	2.85019		100753174	5.51865	3.14128
100753174	37.2666	3.14128		100753163	21.5855	3.36289		100753132	2.12024	3.11122		100753175	17.5897	2.94514
100753175	13.9413	2.94514		100753166	11.8009	3.36061		100753135	7.24932	3.10164		100753176	10.4383	3.20132
100753176	23.0775	3.20132		100753169	4.26529	3.37115		100753137	300.557	2.75694		100753177	5.62799	3.35679
100753177	32.6569	3.35679		100753174	39.7056	3.14128		100753138	4.34545	3.15249		100753178	15.5184	3.31145
100753178	22.1528	3.31145		100753175	13.595	2.94514		100753139	32.1196	2.71523		100753181	3.39859	3.59018
100753184	15.8519	3.35909		100753176	21.7709	3.20132		100753142	164.669	2.63804		100753184	8.89708	3.35909
100753189	15.321	3.40408		100753177	32.4031	3.35679		100753145	1.89093	3.29581		100753189	5.19805	3.40408
100753190	2.53706	3.2382		100753178	23.272	3.31145		100753146	72.5699	2.87419		100753190	9.93327	3.2382
100753192	14.7168	3.26937		100753184	15.4757	3.35909		100753147	2.30609	3.56901		100753192	5.31745	3.26937
100753198	44.7781	3.17527		100753189	15.2771	3.40408		100753149	21.9954	3.12454		100753198	20.6927	3.17527
100753200	184.349	3.28597		100753190	2.50036	3.2382		100753150	25.7873	3.14505		100753200	73.0658	3.28597
100753201	25.3395	3.32819		100753192	14.1067	3.26937		100753157	11.1469	3.60562		100753201	15.4081	3.32819
100753204	6.32601	3.21325		100753198	46.273	3.17527		100753159	4.33096	3.16939		100753203	95.9646	2.75694
100753210	128.822	3.22486		100753200	177.093	3.28597		100753163	34.2689	3.36289		100753204	5.72349	3.21325
100753213	13.7094	2.83767		100753201	24.6431	3.32819		100753166	7.40141	3.36061		100753210	77.673	3.22486
100753214	55.6972	3.0061		100753204	6.53268	3.21325		100753169	4.37927	3.37115		100753213	14.1722	2.83767
100753215	115.693	2.9588		100753210	130.668	3.22486		100753172	46.9815	2.96072		100753214	23.1637	3.0061
100753216	1.45625	3.30109		100753213	15.5311	2.83767		100753174	15.7673	3.14128		100753215	69.3409	2.9588
100753217	97.8022	2.7285		100753214	56.7776	3.0061		100753175	18.6983	2.94514		100753217	35.3594	2.7285
100753219	47.4939	3.15126		100753215	120.728	2.9588		100753176	6.23196	3.20132		100753219	122.391	3.15126
100753221	6.11671	3.65513		100753216	1.07152	3.30109		100753177	4.55261	3.35679		100753221	14.6593	3.65513
100753222	2.05473	3.09608		100753217	98.4584	2.7285		100753178	10.9646	3.31145		100753222	8.78107	3.09608
100753225	2.27393	3.34272		100753219	47.0721	3.15126		100753181	3.87507	3.59018		100753230	10.1496	3.04246
100753230	6.32077	3.04246		100753221	6.01148	3.65513		100753184	8.79201	3.35909		100753234	6.10547	3.4082
100753234	3.52141	3.4082		100753222	1.83132	3.09608		100753189	15.5161	3.40408		100753239	4.25367	3.18679
100753238	1.51998	3.59331		100753225	2.14622	3.34272		100753190	10.1765	3.2382		100753241	1.13605	3.37189
100753239	7.66827	3.18679		100753230	6.17103	3.04246		100753192	6.31585	3.26937		100753242	2.4925	3.54972
100753242	4.75757	3.54972		100753234	3.40346	3.4082		100753198	34.5485	3.17527		100753243	30.9605	3.27498
100753243	47.2211	3.27498		100753238	1.39705	3.59331		100753200	39.7655	3.28597		100753244	59.0726	2.71185
100753244	29.887	2.71185		100753239	7.37252	3.18679		100753201	9.96808	3.32819		100753251	13.8	3.05803
100753251	10.4853	3.05803		100753242	4.52148	3.54972		100753203	341.258	2.75694		100753253	29.9459	3.00264
100753253	28.357	3.00264		100753243	45.4163	3.27498		100753204	3.14848	3.21325		100753254	76.4961	2.96263
100753254	96.3059	2.96263		100753244	31.9985	2.71185		100753208	1.14037	2.76302		100753256	8.82894	3.46807
100753256	20.0829	3.46807		100753251	10.1191	3.05803		100753210	63.5683	3.22486		100753258	3.11884	3.2462
100753258	14.6398	3.2462		100753253	27.8673	3.00264		100753213	14.8723	2.83767		100753260	39.7938	3.92219
100753260	37.8184	3.92219		100753254	96.7922	2.96263		100753214	24.5594	3.0061		100753264	5.1764	2.70501
100753264	8.93377	2.70501		100753256	18.6829	3.46807		100753215	55.0373	2.9588		100753267	56.2216	3.41092
100753267	110.178	3.41092		100753258	15.1198	3.2462		100753217	55.3104	2.7285		100753269	12.6823	3.07893
100753269	15.2944	3.07893		100753260	37.6054	3.92219		100753219	28.5308	3.15126		100753270	4.41523	3.15495
100753270	11.2312	3.15495		100753264	8.59731	2.70501		100753221	5.43768	3.65513		100753274	2.66055	3.13235
100753272	2.11726	3.11122		100753267	108.441	3.41092		100753222	7.0388	3.09608		100753279	54.0511	3.39149
100753275	4.2442	2.71523		100753269	14.6964	3.07893		100753230	9.47521	3.04246		100753280	15.2878	3.30716
100753279	33.6852	3.39149		100753270	12.2014	3.15495		100753234	6.52855	3.4082		100753283	3.75809	3.13747
100753280	88.7416	3.30716		100753272	1.76269	3.11122		100753239	4.9925	3.18679		100753284	13.6913	3.17643
100753283	10.2431	3.13747		100753275	4.81292	2.71523		100753241	1.12515	3.37189		100753287	29.5858	3.63858
100753284	23.2708	3.17643		100753279	31.5343	3.39149		100753242	3.64479	3.54972		100753290	7.85422	2.68742
100753287	45.4969	3.63858		100753280	93.4894	3.30716		100753243	17.037	3.27498		100753297	2.37291	3.40062
100753290	22.5821	2.68742		100753283	9.6765	3.13747		100753244	63.492	2.71185		100753298	13.6138	3.34825
100753294	1.24179	3.87287		100753284	20.6952	3.17643		100753251	6.94699	3.05803		100753301	9.76361	2.73175
100753297	12.6021	3.40062		100753287	42.9664	3.63858		100753253	30.9525	3.00264		100753303	22.2544	2.953
100753298	52.677	3.34825		100753290	23.1825	2.68742		100753254	74.0441	2.96263		100753308	13.495	3.03122
100753301	11.2988	2.73175		100753294	1.19842	3.87287		100753256	8.81171	3.46807		100753317	9.14517	3.65474
100753303	35.5785	2.953		100753297	12.5641	3.40062		100753258	5.38283	3.2462		100753319	364.816	3.12454
100753308	28.9086	3.03122		100753298	53.1422	3.34825		100753260	22.6489	3.92219		100753320	11.8689	3.11122
100753317	11.9971	3.65474		100753301	11.3101	2.73175		100753264	8.38711	2.70501		100753327	8.10929	3.18336
100753318	1.611	3.23209		100753303	33.5061	2.953		100753267	40.5301	3.41092		100753328	20.5453	3.17759
100753319	502.839	3.12454		100753308	26.8892	3.03122		100753269	13.4809	3.07893		100753330	8.04508	2.953
100753320	24.1352	3.11122		100753317	11.5689	3.65474		100753270	3.61484	3.15495		100753331	13.1614	3.28416
100753327	7.27607	3.18336		100753318	2.19816	3.23209		100753274	1.85985	3.13235		100753332	1.75782	3.90622
100753328	21.1389	3.17759		100753319	482.097	3.12454		100753279	69.0424	3.39149		100753336	2.70871	3.55657
100753330	8.85945	2.953		100753320	23.0923	3.11122		100753280	16.4328	3.30716		100753345	1.49919	3.34352
100753331	29.0609	3.28416		100753327	7.52551	3.18336		100753283	16.4618	3.13747		100753347	6.03185	3.82277
100753332	1.73489	3.90622		100753328	21.356	3.17759		100753284	12.8333	3.17643		100753348	19.0561	3.12059
100753336	3.14197	3.55657		100753330	8.59805	2.953		100753287	25.3716	3.63858		100753358	4.34865	3.19244
100753342	10.3509	3.22173		100753331	28.8393	3.28416		100753290	8.4472	2.68742		100753359	46.3967	3.36061
100753347	9.7445	3.82277		100753332	1.67694	3.90622		100753297	2.23237	3.40062		100753361	1.42213	3.73669
100753348	12.6152	3.12059		100753336	2.65573	3.55657		100753298	11.7127	3.34825		100753362	1.94278	3.62303
100753358	7.74188	3.19244		100753342	9.93349	3.22173		100753301	9.44737	2.73175		100753365	5.49061	3.28958
100753359	112.976	3.36061		100753347	9.13414	3.82277		100753303	32.795	2.953		100753368	3.96163	3.12191
100753361	1.96776	3.73669		100753348	11.7144	3.12059		100753308	9.79293	3.03122		100753375	4.5397	3.07747
100753362	7.3953	3.62303		100753358	6.84372	3.19244		100753317	6.19292	3.65474		100753381	28.9457	3.34034
100753364	5.88779	3.1438		100753359	113.375	3.36061		100753319	313.253	3.12454		100753382	7.01585	3.36213
100753365	6.21367	3.28958		100753361	2.03213	3.73669		100753320	6.66399	3.11122		100753385	30.9328	3.25601
100753368	4.94155	3.12191		100753362	7.00468	3.62303		100753327	5.66449	3.18336		100753386	971.924	2.69454
100753381	18.2213	3.34034		100753364	6.01341	3.1438		100753328	30.1017	3.17759		100753389	24.9505	2.85019
100753382	4.93706	3.36213		100753365	6.60221	3.28958		100753330	9.28051	2.953		100753390	3.31482	3.40683
100753385	18.3421	3.25601		100753368	4.80872	3.12191		100753331	15.2875	3.28416		100753392	5.17059	4.32243
100753386	1526.61	2.69454		100753381	19.044	3.34034		100753332	1.50497	3.90622		100753394	45.0855	3.61717
100753389	49.2516	2.85019		100753382	4.94228	3.36213		100753336	2.3896	3.55657		100753396	4.03175	3.15495
100753390	2.84148	3.40683		100753385	19.4614	3.25601		100753345	1.68372	3.34352		100753398	1.27458	3.17643
100753392	12.6495	4.32243		100753386	1341.07	2.69454		100753347	8.2179	3.82277		100753399	6.05041	2.6258
100753394	62.2926	3.61717		100753389	49.8038	2.85019		100753348	15.5746	3.12059		100753400	76.8914	3.20787
100753396	8.54264	3.15495		100753390	2.72101	3.40683		100753358	9.93111	3.19244		100753404	16.1071	3.21111
100753398	1.57604	3.17643		100753392	12.9442	4.32243		100753359	54.447	3.36061		100753405	12.0307	2.96642
100753399	14.9455	2.6258		100753394	64.5383	3.61717		100753362	1.06945	3.62303		100753406	1.00916	3.32901
100753400	31.4621	3.20787		100753396	7.92908	3.15495		100753364	1.27157	3.1438		100753407	2.84037	2.84272
100753404	23.2236	3.21111		100753398	1.72222	3.17643		100753365	5.6091	3.28958		100753411	3.64069	3.23921
100753405	32.4448	2.96642		100753399	14.4895	2.6258		100753368	4.96287	3.12191		100753413	42.0112	3.41632
100753406	8.93329	3.32901		100753400	32.6026	3.20787		100753375	3.82598	3.07747		100753417	15.2004	3.20461
100753407	36.4122	2.84272		100753404	25.8204	3.21111		100753381	11.0414	3.34034		100753418	8.59066	3.54427
100753411	8.39796	3.23921		100753405	30.3504	2.96642		100753382	5.7174	3.36213		100753419	8.75521	3.22694
100753413	102.731	3.41632		100753406	8.54377	3.32901		100753384	1.04223	3.64178		100753421	3.80087	3.07306
100753417	52.7598	3.20461		100753407	36.2485	2.84272		100753385	34.5677	3.25601		100753422	9.93627	3.6861
100753418	39.189	3.54427		100753411	7.68642	3.23921		100753386	1295.83	2.69454		100753423	26.1633	2.88798
100753419	27.6922	3.22694		100753413	102.394	3.41632		100753389	33.191	2.85019		100753431	2.09013	3.51537
100753421	16.8402	3.07306		100753417	52.5773	3.20461		100753390	2.40314	3.40683		100753433	51.554	2.91004
100753422	10.7544	3.6861		100753418	37.8841	3.54427		100753392	5.17938	4.32243		100753434	1.83558	3.56759
100753423	51.3917	2.88798		100753419	26.8736	3.22694		100753394	61.786	3.61717		100753438	15.0801	3.57972
100753426	3.31262	2.74137		100753421	16.3503	3.07306		100753396	1.62665	3.15495		100753441	24.9731	3.51054
100753431	3.83019	3.51537		100753422	10.9258	3.6861		100753398	2.60224	3.17643		100753443	1.49109	3.36591
100753433	91.5546	2.91004		100753423	50.704	2.88798		100753399	11.9255	2.6258		100753444	37.1109	3.18679
100753434	6.48179	3.56759		100753426	3.13192	2.74137		100753400	70.4221	3.20787		100753445	1010.22	2.68742
100753438	13.8796	3.57972		100753431	3.20352	3.51537		100753404	13.6208	3.21111		100753452	46.8139	3.01294
100753441	40.6368	3.51054		100753433	95.5789	2.91004		100753405	20.9351	2.96642		100753454	5.75165	3.38506
100753443	1.68926	3.36591		100753434	6.20397	3.56759		100753406	1.79156	3.32901		100753456	29.6523	3.26465
100753444	20.0605	3.18679		100753438	13.6238	3.57972		100753407	6.48856	2.84272		100753457	16.9661	3.91161
100753445	2027.05	2.68742		100753441	42.4041	3.51054		100753411	2.72883	3.23921		100753458	266.459	3.41632
100753452	42.8272	3.01294		100753443	1.64357	3.36591		100753413	38.833	3.41632		100753463	25.7004	2.77492
100753454	15.4815	3.38506		100753444	19.1185	3.18679		100753417	18.0372	3.20461		100753464	69.9052	2.99915
100753456	6.62561	3.26465		100753445	1894.28	2.68742		100753418	15.4437	3.54427		100753466	4.87409	3.07893
100753457	13.4536	3.91161		100753452	42.9565	3.01294		100753419	6.73876	3.22694		100753467	204.007	2.96072
100753458	97.0057	3.41632		100753454	15.5534	3.38506		100753421	13.9414	3.07306		100753469	24.7757	3.21962
100753463	22.8318	2.77492		100753456	6.19648	3.26465		100753422	10.5739	3.6861		100753472	20.7579	3.48154
100753464	90.3246	2.99915		100753457	12.747	3.91161		100753423	30.9714	2.88798		100753473	2.79762	2.91004
100753466	3.15776	3.07893		100753458	98.8201	3.41632		100753426	1.02211	2.74137		100753475	13.2571	3.77266
100753469	51.2357	3.21962		100753463	21.8605	2.77492		100753431	2.50173	3.51537		100753477	8.29323	3.04246
100753472	108.659	3.48154		100753464	90.5572	2.99915		100753433	67.6953	2.91004		100753478	60.7216	2.76901
100753473	3.24805	2.91004		100753466	3.50296	3.07893		100753434	1.59655	3.56759		100753483	6.50427	3.40683
100753475	30.7021	3.77266		100753469	50.0002	3.21962		100753438	20.5986	3.57972		100753487	18.0212	3.25309
100753477	1.21084	3.04246		100753472	112.39	3.48154		100753441	21.4696	3.51054		100753488	8.73779	3.13747
100753478	348.292	2.76901		100753473	3.21044	2.91004		100753443	1.1187	3.36591		100753495	16.8474	3.16939
100753483	9.60054	3.40683		100753475	29.9528	3.77266		100753444	25.8884	3.18679		100753498	29.4034	3.47398
100753487	60.3882	3.25309		100753477	1.04665	3.04246		100753445	1331.82	2.68742		100753499	23.8044	3.51108
100753488	21.3562	3.13747		100753478	331.255	2.76901		100753452	60.6548	3.01294		100753500	14.9397	3.39502
100753490	1.39311	3.09185		100753483	9.1884	3.40683		100753454	4.70945	3.38506		100753502	150.456	2.72522
100753495	55.0335	3.16939		100753487	59.2094	3.25309		100753456	15.8964	3.26465		100753505	37.0949	2.89472
100753498	6.50519	3.47398		100753488	22.195	3.13747		100753457	9.38497	3.91161		100753506	28.7384	3.30196
100753499	34.9212	3.51108		100753490	1.36923	3.09185		100753458	73.1816	3.41632		100753508	13.5997	3.41899
100753500	36.3746	3.39502		100753495	55.1375	3.16939		100753463	20.7771	2.77492		100753509	1.74598	2.74137
100753502	2.52115	2.72522		100753498	6.01088	3.47398		100753464	54.1144	2.99915		100753511	10.088	3.32655
100753505	39.0647	2.89472		100753499	33.9298	3.51108		100753466	6.29571	3.07893		100753514	66.2621	3.02631
100753506	13.4997	3.30196		100753500	40.2885	3.39502		100753467	445.593	2.96072		100753517	14.6293	3.09608
100753508	12.1618	3.41899		100753502	2.95012	2.72522		100753469	36.5412	3.21962		100753518	3.81219	3.57183
100753511	18.47	3.32655		100753505	38.3257	2.89472		100753472	7.11978	3.48154		100753522	2.00888	3.26654
100753514	97.8125	3.02631		100753506	13.9248	3.30196		100753473	1.84794	2.91004		100753528	11.9013	3.23107
100753517	16.2691	3.09608		100753508	11.5526	3.41899		100753475	11.4259	3.77266		100753529	10.2543	3.60648
100753518	5.21122	3.57183		100753511	17.9894	3.32655		100753477	7.03078	3.04246		100753531	8.07688	3.61927
100753528	1.20124	3.23107		100753514	95.2859	3.02631		100753478	97.0691	2.76901		100753532	1.88207	3.69922
100753529	28.4363	3.60648		100753517	13.787	3.09608		100753483	4.87737	3.40683		100753533	9.97703	3.19801
100753531	13.6395	3.61927		100753518	5.02783	3.57183		100753487	16.1882	3.25309		100753536	6.08905	3.14001
100753532	20.4254	3.69922		100753528	1.91257	3.23107		100753488	13.5216	3.13747		100753540	3.22097	3.50237
100753533	17.2478	3.19801		100753529	28.8988	3.60648		100753495	14.5473	3.16939		100753542	2.70834	3.27959
100753536	9.04967	3.14001		100753531	12.2625	3.61927		100753498	54.5447	3.47398		100753544	14.3504	3.09185
100753540	9.91981	3.50237		100753532	20.0926	3.69922		100753499	15.006	3.51108		100753545	468.903	3.25113
100753544	9.31775	3.09185		100753533	16.4473	3.19801		100753500	13.1659	3.39502		100753550	1.84407	3.39992
100753545	1002.16	3.25113		100753536	8.86689	3.14001		100753502	484.909	2.72522		100753551	8.56429	3.99798
100753551	8.44506	3.99798		100753540	9.77661	3.50237		100753505	40.6677	2.89472		100753552	10.3821	3.6662
100753552	33.429	3.6662		100753544	9.99186	3.09185		100753506	31.604	3.30196		100753554	5.62229	3.0641
100753554	21.6154	3.0641		100753545	1038.07	3.25113		100753508	18.1392	3.41899		100753555	25.0685	3.16102
100753555	90.4853	3.16102		100753551	7.90038	3.99798		100753509	2.47422	2.74137		100753562	21.7263	3.17527
100753561	3.07005	2.86713		100753552	32.9287	3.6662		100753511	17.6921	3.32655		100753564	2.23405	4.0852
100753562	17.8883	3.17527		100753554	19.5863	3.0641		100753514	83.3894	3.02631		100753565	1.28145	3.5212
100753564	4.45668	4.0852		100753555	91.9887	3.16102		100753517	11.9111	3.09608		100753566	5.33569	3.15003
100753565	11.1617	3.5212		100753561	2.68462	2.86713		100753518	4.44319	3.57183		100753568	2.00408	3.31654
100753566	18.1418	3.15003		100753562	17.9806	3.17527		100753522	1.30216	3.26654		100753569	69.0762	3.12191
100753569	160.664	3.12191		100753564	4.17939	4.0852		100753528	8.2985	3.23107		100753571	4.5902	3.22486
100753571	9.45761	3.22486		100753565	10.2624	3.5212		100753529	14.9728	3.60648		100753573	5.37465	3.13874
100753575	27.6566	2.56838		100753566	17.2774	3.15003		100753531	9.51631	3.61927		100753575	22.4202	2.56838
100753576	2.09073	3.35602		100753569	173.119	3.12191		100753532	1.65537	3.69922		100753576	2.05833	3.35602
100753579	30.7621	3.46328		100753571	9.06676	3.22486		100753533	18.3085	3.19801		100753579	10.299	3.46328
100753582	30.795	3.10714		100753573	1.10149	3.13874		100753536	13.3387	3.14001		100753582	19.6482	3.10714
100753583	4.96644	2.66153		100753575	30.6494	2.56838		100753540	2.72175	3.50237		100753583	1.65587	2.66153
100753584	22.2118	3.2656		100753576	2.1391	3.35602		100753542	2.86767	3.27959		100753584	23.5781	3.2656
100753587	8.64069	3.20787		100753579	29.2282	3.46328		100753544	14.3622	3.09185		100753587	4.67968	3.20787
100753589	26.3816	3.77266		100753582	29.619	3.10714		100753545	398.145	3.25113		100753590	6.89402	3.26274
100753590	6.57361	3.26274		100753583	4.92698	2.66153		100753550	2.71309	3.39992		100753593	83.1335	2.82478
100753593	16.333	2.82478		100753584	23.2542	3.2656		100753551	6.59098	3.99798		100753600	6.15398	3.35832
100753600	26.1138	3.35832		100753587	9.11087	3.20787		100753552	12.562	3.6662		100753601	1.12505	3.60562
100753601	6.98203	3.60562		100753589	25.3945	3.77266		100753554	12.1845	3.0641		100753602	10.5396	3.75612
100753602	12.8299	3.75612		100753590	6.3342	3.26274		100753555	28.3941	3.16102		100753603	114.492	2.90354
100753603	485.251	2.90354		100753593	17.7842	2.82478		100753562	13.1761	3.17527		100753605	1.25589	3.30803
100753605	9.55342	3.30803		100753600	25.9603	3.35832		100753564	1.66873	4.0852		100753611	36.7449	3.24422
100753611	78.9995	3.24422		100753601	7.51121	3.60562		100753566	5.47023	3.15003		100753613	3.86044	3.32655
100753614	44.684	3.01632		100753602	13.0987	3.75612		100753568	1.3273	3.31654		100753618	54.7934	3.34903
100753618	80.5831	3.34903		100753603	463.835	2.90354		100753569	95.8755	3.12191		100753619	1.53309	3.03446
100753621	98.7716	3.21645		100753605	8.9324	3.30803		100753571	10.3499	3.22486		100753621	67.5515	3.21645
100753622	2.24539	2.91855		100753611	76.5902	3.24422		100753573	2.56424	3.13874		100753624	9.59326	3.36891
100753624	19.2679	3.36891		100753614	41.5428	3.01632		100753575	27.0053	2.56838		100753625	8.42447	3.21645
100753625	38.7648	3.21645		100753618	76.2555	3.34903		100753576	2.96962	3.35602		100753627	18.1434	3.11122
100753627	27.3522	3.11122		100753621	98.9411	3.21645		100753579	8.21955	3.46328		100753631	80.7708	3.26749
100753628	4.14611	2.90135		100753622	2.25256	2.91855		100753582	22.6159	3.10714		100753632	11.7892	3.35059
100753630	2.90753	3.55851		100753624	17.2478	3.36891		100753583	1.3502	2.66153		100753635	25.7402	2.8402
100753631	49.1618	3.26749		100753625	40.637	3.21645		100753584	14.0216	3.2656		100753637	3.01091	3.71669
100753632	21.3313	3.35059		100753626	1.42177	2.94908		100753587	8.76155	3.20787		100753640	16.0897	2.89472
100753635	55.5746	2.8402		100753627	25.0674	3.11122		100753590	4.84321	3.26274		100753641	5.57541	2.99387
100753637	15.6849	3.71669		100753628	3.96542	2.90135		100753593	80.5089	2.82478		100753646	7.44457	3.07747
100753640	21.1264	2.89472		100753630	2.69095	3.55851		100753600	7.53904	3.35832		100753655	6.95697	3.36289
100753641	5.69548	2.99387		100753631	49.2916	3.26749		100753601	1.84241	3.60562		100753657	16.2923	3.43597
100753646	45.891	3.07747		100753632	19.7507	3.35059		100753602	24.4987	3.75612		100753658	21.1923	2.64204
100753655	16.7887	3.36289		100753635	57.5069	2.8402		100753603	175.556	2.90354		100753659	5.59588	2.70844
100753657	31.998	3.43597		100753637	15.5242	3.71669		100753605	4.23604	3.30803		100753660	4.17443	2.95105
100753658	19.9986	2.64204		100753640	17.9326	2.89472		100753611	31.8881	3.24422		100753661	1.02931	3.19579
100753660	5.8051	2.95105		100753641	5.75207	2.99387		100753618	69.0106	3.34903		100753662	23.8748	2.75387
100753661	7.7212	3.19579		100753646	47.9186	3.07747		100753619	1.83704	3.03446		100753663	29.1476	2.76901
100753662	89.1659	2.75387		100753655	17.956	3.36289		100753621	80.4452	3.21645		100753665	14.1499	3.076
100753663	52.3611	2.76901		100753657	32.0894	3.43597		100753624	8.70396	3.36891		100753668	58.6628	2.91644
100753665	11.9652	3.076		100753658	21.5493	2.64204		100753625	3.66462	3.21645		100753669	4.46474	3.14505
100753668	60.588	2.91644		100753660	7.34679	2.95105		100753627	25.0261	3.11122		100753676	29.6076	2.9351
100753676	57.0537	2.9351		100753661	6.24248	3.19579		100753628	1.36587	2.90135		100753680	21.7247	3.14754
100753680	17.2755	3.14754		100753662	84.5532	2.75387		100753631	51.8151	3.26749		100753682	4.62992	2.953
100753684	15.2679	3.79565		100753663	49.592	2.76901		100753632	12.2481	3.35059		100753684	16.2777	3.79565
100753689	2.086	3.57136		100753665	12.1042	3.076		100753635	44.1723	2.8402		100753691	25.4856	3.15617
100753691	53.3538	3.15617		100753668	54.2078	2.91644		100753637	2.34966	3.71669		100753694	22.744	2.97761
100753694	48.8727	2.97761		100753676	48.2873	2.9351		100753640	17.4982	2.89472		100753698	8.82346	3.29047
100753698	33.3609	3.29047		100753680	17.5746	3.14754		100753641	7.79963	2.99387		100753700	3.76115	3.3339
100753700	5.81396	3.3339		100753684	14.7507	3.79565		100753646	11.7714	3.07747		100753705	22.0957	3.42887
100753705	22.099	3.42887		100753689	2.32656	3.57136		100753655	6.53478	3.36289		100753707	461.397	3.01124
100753707	866.785	3.01124		100753691	51.9116	3.15617		100753657	16.0322	3.43597		100753709	808.459	3.02466
100753709	1674.34	3.02466		100753694	47.5628	2.97761		100753658	28.0713	2.64204		100753715	2.20051	3.65745
100753715	14.4329	3.65745		100753698	31.6634	3.29047		100753659	3.10267	2.70844		100753716	2.18469	3.8463
100753716	16.5754	3.8463		100753700	6.03059	3.3339		100753660	4.57154	2.95105		100753722	32.2416	3.39149
100753721	5.88631	3.30544		100753705	21.4402	3.42887		100753661	1.20937	3.19579		100753724	35.8501	3.0061
100753722	48.5471	3.39149		100753707	834.658	3.01124		100753662	37.4987	2.75387		100753728	1.92854	3.15372
100753724	19.0583	3.0061		100753709	1616.91	3.02466		100753663	39.0107	2.76901		100753733	7.88497	3.03122
100753728	3.71357	3.15372		100753715	15.3713	3.65745		100753665	15.8648	3.076		100753744	12.512	3.48212
100753733	51.4271	3.03122		100753716	15.3951	3.8463		100753668	47.5376	2.91644		100753745	1.39295	3.86099
100753735	2.26686	2.6577		100753721	5.76243	3.30544		100753669	3.80654	3.14505		100753746	5.20405	3.2967
100753744	4.56124	3.48212		100753722	47.8729	3.39149		100753676	35.3288	2.9351		100753748	13.4974	3.18905
100753745	5.1101	3.86099		100753724	20.2627	3.0061		100753680	16.3162	3.14754		100753755	1.08966	3.04404
100753746	14.6873	3.2967		100753728	3.53826	3.15372		100753682	5.27039	2.953		100753756	7.39041	3.67145
100753748	18.3256	3.18905		100753733	50.8109	3.03122		100753684	5.52422	3.79565		100753759	1.86539	3.64456
100753756	6.974	3.67145		100753735	2.18387	2.6577		100753691	19.9125	3.15617		100753761	2.86178	2.68018
100753759	1.84287	3.64456		100753744	4.33962	3.48212		100753694	25.6969	2.97761		100753762	4.18646	3.45108
100753761	3.61712	2.68018		100753745	4.99843	3.86099		100753698	6.49099	3.29047		100753764	16.1463	3.04246
100753762	10.1845	3.45108		100753746	13.6925	3.2967		100753700	2.50803	3.3339		100753766	2.06745	3.56331
100753764	51.5107	3.04246		100753748	17.2686	3.18905		100753705	15.9879	3.42887		100753770	81.4512	2.96263
100753766	32.3467	3.56331		100753756	6.66401	3.67145		100753707	359.953	3.01124		100753772	164.249	2.89024
100753770	22.3502	2.96263		100753759	1.65841	3.64456		100753709	708.812	3.02466		100753773	15.807	3.26179
100753772	304.085	2.89024		100753761	2.77079	2.68018		100753715	5.17905	3.65745		100753775	22.1368	2.91432
100753773	39.0648	3.26179		100753762	9.76628	3.45108		100753716	2.00245	3.8463		100753776	40.8359	3.99001
100753775	73.7653	2.91432		100753764	55.9948	3.04246		100753722	28.8561	3.39149		100753778	26.439	2.99031
100753776	52.5679	3.99001		100753766	31.8273	3.56331		100753724	37.6964	3.0061		100753779	17.4875	3.57649
100753778	40.7526	2.99031		100753770	22.1093	2.96263		100753728	2.17862	3.15372		100753780	271.305	3.12716
100753779	27.2838	3.57649		100753772	303.372	2.89024		100753733	6.04754	3.03122		100753781	145.636	2.53908
100753780	207.697	3.12716		100753773	39.5617	3.26179		100753744	13.8252	3.48212		100753782	10.1527	3.12716
100753781	203.675	2.53908		100753775	66.0217	2.91432		100753745	3.06736	3.86099		100753783	4.90207	3.31485
100753782	18.6593	3.12716		100753776	49.2911	3.99001		100753746	4.67605	3.2967		100753787	60.4344	2.73498
100753783	6.26044	3.31485		100753778	38.1253	2.99031		100753748	11.5322	3.18905		100753788	8.19079	3.08183
100753787	180.827	2.73498		100753779	29.5531	3.57649		100753755	1.13266	3.04404		100753797	1.864	3.32324
100753797	11.3126	3.32324		100753780	189.834	3.12716		100753756	4.59658	3.67145		100753800	4.89163	3.50182
100753800	15.9663	3.50182		100753781	184.756	2.53908		100753761	2.12062	2.68018		100753801	57.2958	3.37115
100753801	32.8982	3.37115		100753782	17.899	3.12716		100753762	4.44042	3.45108		100753803	11.6959	2.6046
100753803	30.5197	2.6046		100753783	6.72969	3.31485		100753764	27.2977	3.04246		100753804	60.1758	2.73819
100753807	38.2479	2.78075		100753787	167.29	2.73498		100753770	163.492	2.96263		100753807	39.2083	2.78075
100753809	39.0971	3.22798		100753797	10.8814	3.32324		100753772	263.632	2.89024		100753809	15.7483	3.22798
100753811	13.4633	3.70512		100753800	14.5656	3.50182		100753773	18.1191	3.26179		100753811	6.76922	3.70512
100753813	40.4713	2.73498		100753801	33.382	3.37115		100753775	29.1513	2.91432		100753813	24.6306	2.73498
100753818	55.6291	3.26083		100753803	29.3926	2.6046		100753776	20.4668	3.99001		100753818	131.66	3.26083
100753819	31.1185	3.32572		100753807	33.848	2.78075		100753778	21.2078	2.99031		100753819	5.16664	3.32572
100753822	45.0681	2.89915		100753809	39.3738	3.22798		100753779	20.5265	3.57649		100753822	5.40549	2.89915
100753826	23.0116	3.07893		100753811	13.8032	3.70512		100753780	188.226	3.12716		100753824	3.4729	3.1969
100753827	41.3148	3.2382		100753813	39.849	2.73498		100753781	70.5184	2.53908		100753826	12.0333	3.07893
100753828	3.59686	3.09185		100753818	55.0978	3.26083		100753782	10.526	3.12716		100753827	28.4828	3.2382
100753832	2.54938	3.47515		100753819	31.1405	3.32572		100753783	6.87521	3.31485		100753828	3.57054	3.09185
100753837	20.5836	3.07158		100753822	44.949	2.89915		100753787	137.657	2.73498		100753832	1.16966	3.47515
100753838	24.5014	3.53874		100753826	22.9511	3.07893		100753788	10.3251	3.08183		100753837	10.9116	3.07158
100753840	7.92244	3.44673		100753827	43.6487	3.2382		100753797	3.06585	3.32324		100753838	11.6546	3.53874
100753841	6.58599	3.53057		100753828	3.37398	3.09185		100753800	4.93273	3.50182		100753840	4.43181	3.44673
100753847	66.2953	4.2738		100753832	2.32189	3.47515		100753801	60.308	3.37115		100753841	1.94617	3.53057
100753858	1.85617	3.46866		100753837	20.767	3.07158		100753803	7.87924	2.6046		100753847	7.62628	4.2738
100753860	2516.61	2.74453		100753838	23.9606	3.53874		100753804	155.648	2.73819		100753859	18.2948	2.58232
100753862	2.55575	3.07893		100753840	8.15781	3.44673		100753807	47.6245	2.78075		100753860	2295.44	2.74453
100753865	3.95979	3.36441		100753841	7.25505	3.53057		100753809	14.6237	3.22798		100753865	5.69645	3.36441
100753866	5.01727	3.28597		100753847	72.0146	4.2738		100753811	5.60294	3.70512		100753866	4.0511	3.28597
100753870	24.2603	3.47573		100753858	2.00627	3.46866		100753813	30.3053	2.73498		100753870	33.651	3.47573
100753873	8.57134	3.34193		100753860	2515.1	2.74453		100753815	1.364	3.53057		100753873	4.28345	3.34193
100753874	8.11542	3.28416		100753862	2.60284	3.07893		100753818	91.9235	3.26083		100753874	9.03664	3.28416
100753876	93.5024	3.50566		100753865	3.73019	3.36441		100753819	10.9494	3.32572		100753876	32.5299	3.50566
100753881	17.7799	3.18679		100753866	5.11668	3.28597		100753822	4.59223	2.89915		100753881	2.07629	3.18679
100753882	192.765	3.09467		100753870	22.7037	3.47573		100753824	2.58667	3.1969		100753882	59.8297	3.09467
100753883	2.16734	3.52225		100753873	8.8585	3.34193		100753826	8.73742	3.07893		100753894	16.7549	3.23921
100753886	1.9262	3.55851		100753874	7.79234	3.28416		100753827	17.2205	3.2382		100753895	5.09839	2.91432
100753894	16.5974	3.23921		100753876	93.3713	3.50566		100753828	3.1095	3.09185		100753899	7.03015	3.28416
100753895	6.72889	2.91432		100753881	17.677	3.18679		100753837	12.1976	3.07158		100753901	5.22153	3.59062
100753901	12.9975	3.59062		100753882	191.338	3.09467		100753838	19.3829	3.53874		100753909	6.99138	3.75428
100753909	6.7577	3.75428		100753883	2.34459	3.52225		100753840	2.63995	3.44673		100753910	109.13	3.33552
100753910	124.696	3.33552		100753886	1.79085	3.55851		100753841	5.89957	3.53057		100753911	49.4396	2.67651
100753911	34.1037	2.67651		100753894	16.2341	3.23921		100753847	23.5933	4.2738		100753913	13.6342	2.80878
100753913	27.1344	2.80878		100753895	5.66219	2.91432		100753852	1.84903	3.90882		100753915	17.9451	3.30109
100753915	29.2046	3.30109		100753901	12.0517	3.59062		100753858	1.52927	3.46866		100753916	14.3359	2.80332
100753916	14.03	2.80332		100753909	6.87072	3.75428		100753859	28.7905	2.58232		100753923	13.9272	3.13747
100753923	44.2573	3.13747		100753910	116.732	3.33552		100753860	1996.79	2.74453		100753924	10.3713	3.1438
100753924	7.88224	3.1438		100753911	33.323	2.67651		100753865	5.27741	3.36441		100753925	387.034	2.96831
100753925	579.161	2.96831		100753913	26.5292	2.80878		100753866	6.2244	3.28597		100753926	44.2967	3.47162
100753926	73.1675	3.47162		100753915	26.8113	3.30109		100753870	34.6489	3.47573		100753927	17.9854	3.05187
100753927	90.3831	3.05187		100753916	13.8844	2.80332		100753873	2.61772	3.34193		100753929	79.7001	3.31316
100753929	93.7219	3.31316		100753923	45.8629	3.13747		100753874	10.2514	3.28416		100753933	56.6092	3.16343
100753932	1.82874	3.19018		100753924	8.07751	3.1438		100753876	29.6152	3.50566		100753936	205.499	3.15003
100753933	60.7673	3.16343		100753925	577.738	2.96831		100753881	2.60192	3.18679		100753941	2.52152	3.63251
100753936	319.506	3.15003		100753926	76.2816	3.47162		100753882	25.5456	3.09467		100753942	1.85066	2.97945
100753941	6.79779	3.63251		100753927	87.1942	3.05187		100753884	1.63946	2.79499		100753943	7.3777	3.23617
100753942	20.157	2.97945		100753929	91.9918	3.31316		100753894	12.1665	3.23921		100753946	9.37756	3.01968
100753943	4.25061	3.23617		100753932	1.57275	3.19018		100753895	4.18381	2.91432		100753953	1.69999	4.02439
100753946	15.7552	3.01968		100753933	59.4147	3.16343		100753899	29.436	3.28416		100753956	3.94003	3.47044
100753953	10.5125	4.02439		100753936	303.746	3.15003		100753901	5.70944	3.59062		100753958	21.539	3.44798
100753956	4.72095	3.47044		100753941	6.6431	3.63251		100753909	3.56852	3.75428		100753959	6.22874	3.27125
100753958	69.0548	3.44798		100753942	21.7384	2.97945		100753910	49.764	3.33552		100753962	1.67995	3.84255
100753959	7.6845	3.27125		100753943	3.67653	3.23617		100753911	62.941	2.67651		100753965	2.96258	3.73412
100753962	16.0612	3.84255		100753946	16.6708	3.01968		100753913	13.7468	2.80878		100753972	7.55081	3.07306
100753965	4.09929	3.73412		100753953	10.2114	4.02439		100753915	23.0617	3.30109		100753973	3.17149	3.32819
100753972	21.5792	3.07306		100753956	4.70353	3.47044		100753916	15.2263	2.80332		100753976	8.00304	3.63292
100753973	11.8193	3.32819		100753958	62.4564	3.44798		100753923	14.5437	3.13747		100753981	6.60202	3.31485
100753976	2.37277	3.63292		100753959	7.64769	3.27125		100753924	14.1129	3.1438		100753983	33.4948	3.13874
100753981	11.0273	3.31485		100753962	15.4453	3.84255		100753925	403.976	2.96831		100753985	34.6704	2.88114
100753983	39.5348	3.13874		100753965	3.72667	3.73412		100753926	27.3793	3.47162		100753988	11.1347	2.23786
100753985	74.2648	2.88114		100753972	21.0509	3.07306		100753927	21.762	3.05187		100753994	35.7996	3.57276
100753988	9.74067	2.23786		100753973	11.8967	3.32819		100753929	83.7176	3.31316		100753995	12.6882	3.67033
100753994	43.031	3.57276		100753976	2.53411	3.63292		100753933	38.5301	3.16343		100753997	11.7965	2.89024
100753995	11.8635	3.67033		100753981	11.3615	3.31485		100753936	90.8704	3.15003		100754005	5.10406	3.19467
100753997	3.88874	2.89024		100753983	40.6083	3.13874		100753941	3.46985	3.63251		100754008	4.93641	3.72236
100754005	76.6298	3.19467		100753985	73.1486	2.88114		100753942	2.84391	2.97945		100754009	29.1219	2.77784
100754008	13.3471	3.72236		100753994	41.2121	3.57276		100753943	7.06431	3.23617		100754011	9.5821	3.34034
100754009	65.5472	2.77784		100753995	11.9994	3.67033		100753946	12.7378	3.01968		100754014	49.1032	3.08759
100754011	18.8925	3.34034		100753997	3.63949	2.89024		100753953	1.32231	4.02439		100754017	273.949	3.15126
100754014	34.2859	3.08759		100754005	83.0294	3.19467		100753956	2.5031	3.47044		100754023	2.10129	3.65668
100754017	213.341	3.15126		100754008	13.2826	3.72236		100753958	27.5333	3.44798		100754024	6.23699	2.87185
100754023	7.42499	3.65668		100754009	65.1696	2.77784		100753959	6.02798	3.27125		100754028	5.46374	3.47515
100754024	11.1184	2.87185		100754011	19.9594	3.34034		100753962	1.00633	3.84255		100754030	5.73196	3.42363
100754028	5.87944	3.47515		100754014	35.4951	3.08759		100753965	4.78936	3.73412		100754032	12.6766	2.9588
100754030	13.2853	3.42363		100754017	207.077	3.15126		100753972	7.9727	3.07306		100754039	104.778	2.40385
100754032	10.5958	2.9588		100754023	7.76975	3.65668		100753973	2.6587	3.32819		100754041	404.757	2.80332
100754039	72.3845	2.40385		100754024	10.7084	2.87185		100753976	4.54883	3.63292		100754043	11.3295	2.64601
100754041	321.361	2.80332		100754028	5.40658	3.47515		100753981	14.6513	3.31485		100754045	3.25983	3.744
100754044	1.91181	2.74453		100754030	12.7459	3.42363		100753983	33.9054	3.13874		100754046	20.5187	3.4867
100754045	8.67609	3.744		100754032	11.8835	2.9588		100753985	30.3982	2.88114		100754052	17.1398	3.41092
100754046	8.74217	3.4867		100754039	63.728	2.40385		100753988	16.491	2.23786		100754053	50.6907	3.37338
100754050	9.85303	3.15003		100754041	319.253	2.80332		100753994	40.4199	3.57276		100754061	6.30744	3.62428
100754052	27.1656	3.41092		100754044	1.97274	2.74453		100753995	9.3351	3.67033		100754066	2.01049	2.73819
100754053	33.8988	3.37338		100754045	8.94444	3.744		100753997	19.3257	2.89024		100754067	7.71864	3.60605
100754057	1.97107	3.50838		100754046	8.61211	3.4867		100754005	3.91989	3.19467		100754068	13.9623	3.56092
100754061	11.4512	3.62428		100754050	8.78922	3.15003		100754008	7.57829	3.72236		100754072	48.4704	2.92275
100754067	16.9414	3.60605		100754052	28.5776	3.41092		100754009	28.2931	2.77784		100754073	11.7338	3.27125
100754068	19.6944	3.56092		100754053	34.787	3.37338		100754011	10.8041	3.34034		100754083	278.709	2.74766
100754072	76.9834	2.92275		100754057	1.9564	3.50838		100754014	42.2523	3.08759		100754085	2.47165	3.23209
100754073	13.3771	3.27125		100754061	10.9622	3.62428		100754016	1.48635	3.39923		100754086	3.3369	3.47515
100754083	351.359	2.74766		100754067	17.078	3.60605		100754017	218.062	3.15126		100754089	13.6451	2.91218
100754085	1.80512	3.23209		100754068	19.3792	3.56092		100754023	2.40167	3.65668		100754090	15.5089	2.98491
100754086	12.9932	3.47515		100754072	74.8939	2.92275		100754024	11.5937	2.87185		100754091	8.35838	3.46925
100754089	36.1289	2.91218		100754073	14.087	3.27125		100754028	5.18373	3.47515		100754095	7.61953	3.63495
100754090	104.173	2.98491		100754083	339.395	2.74766		100754030	4.91755	3.42363		100754096	1.51795	3.28143
100754091	17.0834	3.46925		100754085	1.7085	3.23209		100754032	11.9655	2.9588		100754099	10.9836	3.49292
100754095	7.92507	3.63495		100754086	13.2433	3.47515		100754039	181.049	2.40385		100754102	13.5509	3.08328
100754096	3.14595	3.28143		100754089	37.1653	2.91218		100754041	446.493	2.80332		100754103	6.53699	4.07722
100754099	11.1375	3.49292		100754090	107.442	2.98491		100754043	10.9392	2.64601		100754104	45.5433	2.75694
100754102	84.217	3.08328		100754091	16.8003	3.46925		100754044	1.06762	2.74453		100754109	2.72799	3.50072
100754103	11.8791	4.07722		100754095	8.34448	3.63495		100754045	2.10187	3.744		100754112	1398.61	2.73819
100754109	16.3499	3.50072		100754096	2.67748	3.28143		100754046	20.9659	3.4867		100754116	11.2877	3.27775
100754110	14.4167	3.8196		100754099	10.8454	3.49292		100754052	19.892	3.41092		100754122	7.77895	3.1166
100754112	1995.7	2.73819		100754102	80.358	3.08328		100754053	45.8057	3.37338		100754131	17.0431	3.12586
100754116	16.8784	3.27775		100754103	10.8142	4.07722		100754061	5.14389	3.62428		100754132	87.5294	3.63047
100754122	20.5215	3.1166		100754109	16.3241	3.50072		100754066	2.59157	2.73819		100754133	4.67954	3.93027
100754131	25.3737	3.12586		100754110	14.8518	3.8196		100754067	6.79304	3.60605		100754134	22.4231	3.29404
100754132	66.486	3.63047		100754112	2011.67	2.73819		100754068	10.5656	3.56092		100754135	19.4833	3.32489
100754134	15.74	3.29404		100754116	17.4481	3.27775		100754072	65.2491	2.92275		100754140	4.44332	3.06259
100754135	27.4797	3.32489		100754122	19.6546	3.1166		100754073	12.673	3.27125		100754144	23.7142	2.6258
100754140	15.6703	3.06259		100754131	25.467	3.12586		100754083	320.008	2.74766		100754150	1.48724	3.13363
100754144	84.2676	2.6258		100754132	63.8641	3.63047		100754085	1.87941	3.23209		100754152	24.0503	3.50182
100754150	4.59608	3.13363		100754134	16.0543	3.29404		100754086	3.94526	3.47515		100754153	18.2291	3.09326
100754152	24.1956	3.50182		100754135	27.8763	3.32489		100754089	30.4139	2.91218		100754156	66.7052	2.7285
100754153	78.7857	3.09326		100754140	16.2256	3.06259		100754090	12.464	2.98491		100754160	4.62916	3.73089
100754156	242.073	2.7285		100754144	83.6908	2.6258		100754091	9.34704	3.46925		100754162	5.15868	3.8826
100754160	9.80451	3.73089		100754150	4.50048	3.13363		100754095	4.97635	3.63495		100754165	4.83226	2.94908
100754162	6.87399	3.8826		100754152	23.9632	3.50182		100754096	1.93203	3.28143		100754167	6.69654	3.5973
100754165	6.60234	2.94908		100754153	84.8857	3.09326		100754099	11.1032	3.49292		100754168	21.1121	3.28688
100754167	9.83523	3.5973		100754156	235.52	2.7285		100754102	22.535	3.08328		100754171	20.855	3.05341
100754168	19.4292	3.28688		100754160	9.46502	3.73089		100754103	4.00733	4.07722		100754172	4.39579	3.8105
100754171	16.9561	3.05341		100754162	6.87324	3.8826		100754104	148.173	2.75694		100754178	30.1484	3.88693
100754172	16.9592	3.8105		100754165	6.16169	2.94908		100754107	1.04662	3.43211		100754180	46.645	3.94162
100754178	61.1625	3.88693		100754167	9.57608	3.5973		100754109	1.77475	3.50072		100754184	2.94085	3.10714
100754180	13.5335	3.94162		100754168	19.7217	3.28688		100754110	1.59313	3.8196		100754185	10.8936	3.36891
100754181	6.05324	3.33146		100754171	17.5037	3.05341		100754112	1440.42	2.73819		100754188	3.87033	3.07747
100754184	19.2419	3.10714		100754172	15.8836	3.8105		100754116	13.7859	3.27775		100754209	15.3047	3.07747
100754185	14.7701	3.36891		100754178	61.1246	3.88693		100754122	6.12451	3.1166		100754214	15.8988	3.54477
100754187	1.40911	3.46448		100754180	12.8977	3.94162		100754131	17.7087	3.12586		100754215	17.7649	3.48269
100754188	1.07093	3.07747		100754181	6.14397	3.33146		100754132	48.028	3.63047		100754216	29.8666	3.35525
100754204	3.48143	3.63454		100754184	18.9289	3.10714		100754133	11.0856	3.93027		100754221	6.992	3.61843
100754208	2.2089	3.12323		100754185	15.967	3.36891		100754134	10.3497	3.29404		100754222	49.3847	2.75999
100754209	20.3871	3.07747		100754187	1.19478	3.46448		100754135	14.02	3.32489		100754223	29.0523	3.46985
100754212	1.20839	3.6879		100754188	1.43887	3.07747		100754138	2.41416	3.01124		100754225	6.34715	3.23719
100754214	6.87965	3.54477		100754204	3.32034	3.63454		100754140	5.47059	3.06259		100754227	28.2291	3.21962
100754215	39.1474	3.48269		100754208	2.21747	3.12323		100754144	27.3912	2.6258		100754228	7.77091	3.49011
100754216	59.5664	3.35525		100754209	17.3274	3.07747		100754150	1.9528	3.13363		100754231	5.47728	3.76009
100754221	6.64233	3.61843		100754212	1.17673	3.6879		100754152	23.3434	3.50182		100754234	4.79406	3.41565
100754222	79.0934	2.75999		100754214	6.89627	3.54477		100754153	31.1678	3.09326		100754235	2.86235	3.21218
100754223	35.6176	3.46985		100754215	37.5242	3.48269		100754156	133.527	2.7285		100754238	2.70508	3.48384
100754225	107.791	3.23719		100754216	55.9992	3.35525		100754160	4.63835	3.73089		100754239	13.5715	3.48784
100754227	53.1881	3.21962		100754221	6.44875	3.61843		100754162	4.72536	3.8826		100754241	52.7371	3.57649
100754228	6.51427	3.49011		100754222	82.2174	2.75999		100754165	4.47281	2.94908		100754244	15.8436	2.56363
100754231	11.304	3.76009		100754223	36.1186	3.46985		100754167	4.42632	3.5973		100754254	1.90535	3.20679
100754234	15.077	3.41565		100754225	107.431	3.23719		100754168	22.7293	3.28688		100754256	16.9951	3.05031
100754235	4.94992	3.21218		100754227	49.2265	3.21962		100754171	19.0201	3.05341		100754258	5.70774	3.41363
100754238	1.17556	3.48384		100754228	6.1504	3.49011		100754172	4.76761	3.8105		100754260	27.4647	3.17875
100754239	21.3313	3.48784		100754231	11.1416	3.76009		100754178	22.9872	3.88693		100754261	7.07215	3.11392
100754241	68.9506	3.57649		100754234	14.4823	3.41565		100754180	21.0051	3.94162		100754264	2.69565	3.37853
100754244	17.1688	2.56363		100754235	4.79267	3.21218		100754184	2.46987	3.10714		100754270	10.7497	3.50017
100754254	1.83157	3.20679		100754238	1.25698	3.48384		100754185	8.10957	3.36891		100754271	6.05968	4.03965
100754256	33.5709	3.05031		100754239	22.1517	3.48784		100754188	3.28303	3.07747		100754275	34.7918	3.12716
100754257	10.1209	3.24917		100754241	69.083	3.57649		100754204	1.08575	3.63454		100754276	22.7837	3.10026
100754258	1.13224	3.41363		100754244	19.887	2.56363		100754209	11.8954	3.07747		100754278	7.68263	3.49461
100754260	10.2167	3.17875		100754254	1.95109	3.20679		100754214	19.6329	3.54477		100754280	2.40639	3.41228
100754261	7.7403	3.11392		100754256	32.8499	3.05031		100754215	13.0569	3.48269		100754284	15.3976	3.75674
100754264	4.10182	3.37853		100754257	10.6335	3.24917		100754216	32.4258	3.35525		100754286	18.8797	3.42032
100754270	16.1573	3.50017		100754260	11.2642	3.17875		100754221	9.75106	3.61843		100754289	17.2648	3.87216
100754271	7.70203	4.03965		100754261	7.1527	3.11392		100754222	75.4374	2.75999		100754301	10.786	3.56948
100754275	42.2926	3.12716		100754264	3.95106	3.37853		100754223	22.9543	3.46985		100754306	2.53994	3.45416
100754276	60.8198	3.10026		100754270	15.7418	3.50017		100754225	18.254	3.23719		100754309	3.96979	3.17527
100754278	14.7088	3.49461		100754271	7.29466	4.03965		100754227	28.5752	3.21962		100754311	7.5811	3.41765
100754279	1.46386	3.27683		100754275	42.8782	3.12716		100754228	6.09516	3.49011		100754313	14.5986	3.3037
100754280	4.10983	3.41228		100754276	66.6493	3.10026		100754231	3.45363	3.76009		100754316	84.5	3.72302
100754284	11.317	3.75674		100754278	14.3909	3.49461		100754234	1.79893	3.41565		100754319	3.9341	3.92261
100754286	30.7498	3.42032		100754279	1.84989	3.27683		100754235	2.58048	3.21218		100754325	2.52915	3.28507
100754288	7.54484	4.0214		100754280	4.62011	3.41228		100754238	3.36297	3.48384		100754332	6.78866	3.10026
100754289	11.213	3.87216		100754284	10.7559	3.75674		100754239	8.35504	3.48784		100754338	4.12224	4.17763
100754301	15.0361	3.56948		100754286	29.9085	3.42032		100754241	44.0409	3.57649		100754342	1.89818	3.30888
100754306	3.1365	3.45416		100754288	7.54284	4.0214		100754244	17.4322	2.56363		100754344	3.04068	3.11526
100754309	3.40488	3.17527		100754289	10.8619	3.87216		100754245	1.04849	3.67331		100754349	1.66902	3.28416
100754311	24.8502	3.41765		100754301	13.8243	3.56948		100754254	3.18144	3.20679		100754351	1.74278	3.03122
100754313	46.4306	3.3037		100754306	3.38806	3.45416		100754256	22.9351	3.05031		100754353	2.89845	3.57926
100754316	139.796	3.72302		100754309	3.76703	3.17527		100754258	6.53137	3.41363		100754354	9.15268	2.93713
100754319	17.8909	3.92261		100754311	24.0532	3.41765		100754260	13.2226	3.17875		100754356	52.1747	3.25113
100754325	7.52446	3.28507		100754313	48.2117	3.3037		100754261	6.58228	3.11392		100754360	16.4705	2.64601
100754332	16.7505	3.10026		100754316	133.66	3.72302		100754264	3.84564	3.37853		100754361	3.04736	3.24521
100754338	7.23038	4.17763		100754319	18.247	3.92261		100754270	9.02598	3.50017		100754364	3.21666	3.32324
100754342	3.28358	3.30888		100754325	7.29459	3.28507		100754271	5.31898	4.03965		100754365	2.08215	3.01294
100754344	2.79619	3.11526		100754332	17.5025	3.10026		100754275	31.8532	3.12716		100754366	13.5429	3.18565
100754349	3.62944	3.28416		100754338	6.8498	4.17763		100754276	71.4987	3.10026		100754367	9.62288	3.42363
100754351	4.65544	3.03122		100754342	3.12714	3.30888		100754278	7.00555	3.49461		100754369	9.19222	3.27312
100754353	10.401	3.57926		100754344	2.5283	3.11526		100754280	7.18595	3.41228		100754370	17.3044	3.25309
100754354	18.192	2.93713		100754349	3.61784	3.28416		100754284	8.30767	3.75674		100754371	12.6973	3.27031
100754356	55.0644	3.25113		100754351	5.59423	3.03122		100754286	13.3886	3.42032		100754372	15.6177	3.27125
100754360	10.9773	2.64601		100754353	10.1668	3.57926		100754289	11.1825	3.87216		100754375	24.3064	3.12976
100754361	6.41908	3.24521		100754354	19.3504	2.93713		100754301	4.82458	3.56948		100754380	57.1312	2.77197
100754364	3.18935	3.32324		100754356	52.1751	3.25113		100754306	4.012	3.45416		100754385	14.9964	2.87419
100754365	1.10546	3.01294		100754360	13.1966	2.64601		100754309	3.14274	3.17527		100754386	26.6041	3.24021
100754366	19.9962	3.18565		100754361	5.7618	3.24521		100754311	5.78119	3.41765		100754389	5.75475	3.38361
100754367	23.438	3.42363		100754364	3.54639	3.32324		100754313	28.1296	3.3037		100754390	9.91141	3.61843
100754369	39.569	3.27312		100754365	1.59546	3.01294		100754316	35.8583	3.72302		100754393	3.46216	3.40683
100754370	9.29487	3.25309		100754366	18.5871	3.18565		100754319	4.58843	3.92261		100754395	3.98257	3.55995
100754371	58.4292	3.27031		100754367	23.5798	3.42363		100754325	1.89447	3.28507		100754396	113.533	2.64204
100754372	12.2576	3.27125		100754369	36.9603	3.27312		100754332	4.39242	3.10026		100754397	8.47201	3.1586
100754375	59.2221	3.12976		100754370	8.43178	3.25309		100754338	2.65934	4.17763		100754399	46.0237	3.56474
100754376	1.01907	3.20352		100754371	54.0021	3.27031		100754342	2.11634	3.30888		100754401	3.45687	3.31316
100754380	307.997	2.77197		100754372	12.3179	3.27125		100754344	2.41697	3.11526		100754404	3.78462	2.77784
100754385	14.2579	2.87419		100754375	56.7428	3.12976		100754349	1.09796	3.28416		100754409	2.7905	3.56569
100754386	69.9924	3.24021		100754380	283.666	2.77197		100754351	2.99489	3.03122		100754410	10.9548	3.17875
100754389	6.20651	3.38361		100754385	14.1875	2.87419		100754353	2.70286	3.57926		100754412	8.36125	3.2656
100754393	10.8327	3.40683		100754386	68.1988	3.24021		100754354	8.67811	2.93713		100754413	57.7111	2.95105
100754395	7.15048	3.55995		100754389	6.65079	3.38361		100754356	18.8486	3.25113		100754415	3.07674	3.38864
100754397	16.9678	3.1586		100754393	9.42683	3.40683		100754360	26.1115	2.64601		100754418	3.42191	3.54327
100754399	42.5855	3.56474		100754395	7.10637	3.55995		100754361	3.63072	3.24521		100754419	46.5674	3.26843
100754401	37.2235	3.31316		100754397	17.0028	3.1586		100754364	2.10348	3.32324		100754421	3.54413	3.20352
100754403	11.5947	3.61759		100754399	43.7167	3.56474		100754365	1.33849	3.01294		100754427	8.11707	4.26277
100754404	4.19132	2.77784		100754401	35.5757	3.31316		100754366	10.9559	3.18565		100754430	3.97114	3.19356
100754410	9.11689	3.17875		100754403	11.0508	3.61759		100754367	11.9172	3.42363		100754431	7.15181	2.94115
100754412	24.5885	3.2656		100754404	3.81735	2.77784		100754369	12.2569	3.27312		100754432	16.5039	3.46866
100754413	180.317	2.95105		100754410	7.98355	3.17875		100754370	4.7502	3.25309		100754433	1.07059	3.68933
100754415	4.8345	3.38864		100754412	23.5476	3.2656		100754371	10.2331	3.27031		100754434	47.335	3.12059
100754418	6.45176	3.54327		100754413	181.024	2.95105		100754372	9.71993	3.27125		100754437	7.10424	3.50729
100754419	87.1995	3.26843		100754415	5.80078	3.38864		100754375	17.5482	3.12976		100754440	67.3097	3.0061
100754421	7.92144	3.20352		100754418	6.13691	3.54327		100754380	125.864	2.77197		100754441	39.0586	3.58156
100754427	6.24209	4.26277		100754419	85.4145	3.26843		100754385	14.7334	2.87419		100754444	89.878	2.6258
100754431	20.3361	2.94115		100754421	8.15314	3.20352		100754386	31.702	3.24021		100754445	100.949	2.73175
100754432	26.3767	3.46866		100754427	6.45229	4.26277		100754389	4.73748	3.38361		100754449	23.1206	3.76492
100754433	2.37501	3.68933		100754431	19.9256	2.94115		100754390	12.9385	3.61843		100754451	2.73942	2.74453
100754434	34.6443	3.12059		100754432	27.5022	3.46866		100754393	5.65863	3.40683		100754452	39.2285	3.02795
100754437	36.3204	3.50729		100754433	2.27658	3.68933		100754395	2.71015	3.55995		100754453	355.383	2.68381
100754440	140.485	3.0061		100754434	33.8453	3.12059		100754396	399.638	2.64204		100754454	70.1073	2.634
100754441	43.2227	3.58156		100754437	34.6216	3.50729		100754397	9.8616	3.1586		100754458	12.8803	3.16102
100754444	45.5195	2.6258		100754440	140.197	3.0061		100754399	33.4621	3.56474		100754468	21.8553	2.70844
100754445	4.837	2.73175		100754441	44.3206	3.58156		100754401	1.88932	3.31316		100754469	7.24495	3.63413
100754449	30.9565	3.76492		100754444	38.5858	2.6258		100754404	1.69897	2.77784		100754471	24.1586	3.21962
100754451	2.85778	2.74453		100754445	3.44909	2.73175		100754409	5.29421	3.56569		100754476	7.92639	3.21751
100754452	22.94	3.02795		100754449	30.35	3.76492		100754410	5.46564	3.17875		100754477	6.93628	3.44984
100754453	1437.83	2.68381		100754451	3.13236	2.74453		100754412	11.3773	3.2656		100754478	2.15404	3.51909
100754454	93.2867	2.634		100754452	22.1382	3.02795		100754413	70.5819	2.95105		100754480	91.6695	3.19356
100754458	35.4445	3.16102		100754453	1468.91	2.68381		100754415	2.11004	3.38864		100754481	1.7601	3.72036
100754468	17.2475	2.70844		100754454	93.8714	2.634		100754418	5.378	3.54327		100754487	8.81268	3.02466
100754469	25.0024	3.63413		100754458	34.4185	3.16102		100754419	42.7327	3.26843		100754490	8.25505	3.46208
100754471	32.5327	3.21962		100754468	18.9619	2.70844		100754421	3.04419	3.20352		100754492	2.16204	3.16463
100754476	7.58736	3.21751		100754469	24.5236	3.63413		100754427	6.45448	4.26277		100754497	13.1406	3.03284
100754477	6.67907	3.44984		100754471	30.1758	3.21962		100754430	3.65831	3.19356		100754499	8.95027	3.02631
100754478	8.54624	3.51909		100754476	7.40882	3.21751		100754431	5.9143	2.94115		100754501	16.8603	3.36591
100754480	114.342	3.19356		100754477	6.66504	3.44984		100754432	15.8208	3.46866		100754505	12.485	3.33874
100754481	4.12249	3.72036		100754478	8.23037	3.51909		100754434	41.8118	3.12059		100754510	2.10472	3.43082
100754487	18.3006	3.02466		100754480	117.715	3.19356		100754437	8.96478	3.50729		100754512	1.00581	3.38217
100754490	65.4529	3.46208		100754481	4.32818	3.72036		100754440	82.7885	3.0061		100754513	16.2854	2.95494
100754492	4.13695	3.16463		100754487	18.5195	3.02466		100754441	29.3499	3.58156		100754515	25.9385	3.29404
100754496	1.79692	3.69852		100754490	60.5128	3.46208		100754444	122.138	2.6258		100754516	1.4142	3.50838
100754497	73.1215	3.03284		100754492	3.90125	3.16463		100754445	106.773	2.73175		100754521	19.4393	3.08759
100754499	17.8574	3.02631		100754496	1.61014	3.69852		100754449	14.2274	3.76492		100754522	2.08733	3.23209
100754501	35.6245	3.36591		100754497	73.2822	3.03284		100754451	5.55446	2.74453		100754523	13.3126	3.47748
100754505	41.4004	3.33874		100754499	17.6937	3.02631		100754452	33.075	3.02795		100754529	41.8594	3.32324
100754510	4.81154	3.43082		100754501	35.3376	3.36591		100754453	285.91	2.68381		100754533	1.02866	3.69324
100754512	3.5722	3.38217		100754505	40.6535	3.33874		100754454	119.518	2.634		100754538	27.0064	3.18336
100754513	65.9235	2.95494		100754510	4.22673	3.43082		100754458	19.4024	3.16102		100754539	2.64775	3.12976
100754515	42.2374	3.29404		100754512	3.3156	3.38217		100754468	11.2294	2.70844		100754541	66.0805	3.018
100754520	1.65568	3.33471		100754513	61.9578	2.95494		100754469	6.46485	3.63413		100754543	4.9432	2.95494
100754521	15.1044	3.08759		100754515	41.4492	3.29404		100754471	31.3835	3.21962		100754544	6.57139	3.74714
100754522	1.73845	3.23209		100754520	1.57947	3.33471		100754476	5.10186	3.21751		100754545	12.0875	3.28507
100754523	16.2431	3.47748		100754521	15.5351	3.08759		100754477	5.01057	3.44984		100754548	53.482	2.9974
100754529	36.3958	3.32324		100754522	1.55672	3.23209		100754478	5.23993	3.51909		100754551	5.61582	3.32074
100754531	5.39044	2.47378		100754523	16.6906	3.47748		100754480	123.607	3.19356		100754557	12.1908	2.9588
100754533	9.61967	3.69324		100754529	37.5111	3.32324		100754481	1.10366	3.72036		100754560	195.867	2.69806
100754538	25.3313	3.18336		100754531	8.62515	2.47378		100754487	12.4512	3.02466		100754562	25.1621	3.34272
100754539	4.82171	3.12976		100754533	10.1467	3.69324		100754490	8.63026	3.46208		100754565	11.0425	3.28507
100754541	123.296	3.018		100754538	24.2458	3.18336		100754492	1.70124	3.16463		100754567	14.0797	3.32407
100754543	55.3928	2.95494		100754539	4.75403	3.12976		100754496	1.10838	3.69852		100754573	3.34936	3.53823
100754544	12.5682	3.74714		100754541	118.162	3.018		100754497	16.8855	3.03284		100754574	12.9291	3.24422
100754545	18.7401	3.28507		100754543	49.0094	2.95494		100754499	8.65254	3.02631		100754588	1182.47	2.59583
100754548	89.0447	2.9974		100754544	12.3708	3.74714		100754501	11.1059	3.36591		100754589	18.2737	2.63804
100754551	1.90702	3.32074		100754545	18.1326	3.28507		100754505	10.8885	3.33874		100754592	1.08879	3.40614
100754557	23.2362	2.9588		100754548	94.1538	2.9974		100754510	2.00359	3.43082		100754599	1.11376	3.76821
100754560	120.191	2.69806		100754551	1.63062	3.32074		100754512	2.40909	3.38217		100754600	23.7429	3.59642
100754562	8.57785	3.34272		100754557	22.6198	2.9588		100754513	42.8277	2.95494		100754605	2.73355	2.98851
100754567	37.7861	3.32407		100754560	137.063	2.69806		100754515	24.3338	3.29404		100754606	20.1361	2.90571
100754573	23.072	3.53823		100754562	8.39151	3.34272		100754521	17.994	3.08759		100754609	1.18486	3.10851
100754574	6.53352	3.24422		100754567	33.9619	3.32407		100754522	5.42511	3.23209		100754614	5.8038	3.7934
100754581	2.08933	3.2759		100754573	23.1127	3.53823		100754523	8.97388	3.47748		100754618	7.11312	3.64575
100754588	3576.84	2.59583		100754574	6.29403	3.24422		100754529	20.3004	3.32324		100754619	29.0334	3.08901
100754589	24.9952	2.63804		100754581	1.69583	3.2759		100754533	3.22122	3.69324		100754621	5.99989	2.84522
100754593	1.38745	3.40956		100754588	3593.92	2.59583		100754538	12.7808	3.18336		100754622	20.5089	3.03768
100754600	36.3283	3.59642		100754589	23.862	2.63804		100754539	1.37339	3.12976		100754626	20.7162	3.37115
100754604	5.80522	3.34903		100754593	1.36706	3.40956		100754541	66.9426	3.018		100754628	10.7636	2.52365
100754605	7.99597	2.98851		100754600	35.125	3.59642		100754543	8.1919	2.95494		100754637	3.59457	3.6017
100754606	26.5364	2.90571		100754604	4.98266	3.34903		100754544	6.39021	3.74714		100754639	3.69946	3.42626
100754609	1.04394	3.10851		100754605	8.01917	2.98851		100754545	14.35	3.28507		100754640	5.08208	3.56759
100754614	8.19499	3.7934		100754606	27.4133	2.90571		100754548	19.7906	2.9974		100754642	63.0779	2.91004
100754617	18.639	3.1969		100754614	8.00595	3.7934		100754551	6.54357	3.32074		100754645	4.69075	3.33309
100754618	11.7816	3.64575		100754617	16.3381	3.1969		100754557	9.38882	2.9588		100754647	3.67533	3.27125
100754619	35.6539	3.08901		100754618	11.6465	3.64575		100754560	371.601	2.69806		100754648	4.77871	3.82643
100754621	9.5001	2.84522		100754619	35.9362	3.08901		100754562	20.8395	3.34272		100754649	55.0762	3.21111
100754622	59.7159	3.03768		100754621	8.73699	2.84522		100754565	7.58213	3.28507		100754650	23.0113	2.95688
100754626	28.6811	3.37115		100754622	57.2604	3.03768		100754567	4.69657	3.32407		100754652	1.98486	3.46208
100754628	47.2237	2.52365		100754626	29.861	3.37115		100754573	2.74674	3.53823		100754654	5.48314	3.076
100754637	13.1087	3.6017		100754628	49.0122	2.52365		100754574	16.8926	3.24422		100754655	39.8156	3.50072
100754640	6.40857	3.56759		100754637	12.3376	3.6017		100754588	1655.87	2.59583		100754656	17.3644	3.20022
100754642	92.2771	2.91004		100754640	6.16606	3.56759		100754589	15.1897	2.63804		100754659	23.8844	3.23107
100754644	4.49359	3.28051		100754642	94.092	2.91004		100754592	1.05191	3.40614		100754661	3.49871	3.4398
100754645	11.9174	3.33309		100754644	4.2278	3.28051		100754600	17.8262	3.59642		100754662	34.8036	3.52903
100754647	15.8558	3.27125		100754645	12.0743	3.33309		100754605	1.56698	2.98851		100754663	13.9315	3.31316
100754648	18.901	3.82643		100754647	15.8325	3.27125		100754606	29.1622	2.90571		100754666	7.41966	3.07893
100754649	42.7638	3.21111		100754648	17.8804	3.82643		100754609	2.92893	3.10851		100754667	8.226	2.73175
100754650	6.94449	2.95688		100754649	45.6699	3.21111		100754614	12.5113	3.7934		100754670	11.7455	3.35832
100754652	7.12943	3.46208		100754650	7.0099	2.95688		100754618	9.39614	3.64575		100754672	39.4585	3.12323
100754654	22.11	3.076		100754652	7.22788	3.46208		100754619	15.318	3.08901		100754673	12.1914	3.06259
100754655	52.9796	3.50072		100754654	22.3556	3.076		100754621	4.55938	2.84522		100754674	10.2624	3.56759
100754656	134.953	3.20022		100754655	53.9398	3.50072		100754622	35.4634	3.03768		100754676	6.81491	3.50566
100754661	11.8093	3.4398		100754656	135.4	3.20022		100754626	11.5283	3.37115		100754677	38.5092	3.38071
100754662	47.1171	3.52903		100754661	11.3802	3.4398		100754628	25.0976	2.52365		100754679	42.9841	3.08901
100754663	20.5257	3.31316		100754662	46.9001	3.52903		100754637	4.007	3.6017		100754681	40.3906	2.86475
100754664	9.35026	3.19244		100754663	20.5377	3.31316		100754639	3.71254	3.42626		100754682	1.54105	3.61632
100754667	45.4759	2.73175		100754664	10.0808	3.19244		100754640	4.85575	3.56759		100754683	52.9133	2.75694
100754670	48.451	3.35832		100754667	49.0554	2.73175		100754642	78.7781	2.91004		100754687	109.755	2.92897
100754672	32.9175	3.12323		100754670	46.7667	3.35832		100754644	1.11775	3.28051		100754690	8.17512	2.98672
100754673	12.0344	3.06259		100754672	36.2631	3.12323		100754645	11.3829	3.33309		100754697	28.7402	2.75999
100754674	28.5765	3.56759		100754673	11.5126	3.06259		100754647	5.21993	3.27125		100754699	10.3552	3.64218
100754676	27.2885	3.50566		100754674	28.7119	3.56759		100754648	3.6324	3.82643		100754703	7.09585	3.37633
100754677	36.5113	3.38071		100754676	29.4562	3.50566		100754649	97.8197	3.21111		100754707	22.1666	2.68381
100754679	43.809	3.08901		100754677	37.0046	3.38071		100754650	50.1122	2.95688		100754708	2.07535	3.50838
100754681	97.7172	2.86475		100754679	42.1093	3.08901		100754652	1.60627	3.46208		100754711	5.39449	3.32737
100754682	2.4559	3.61632		100754681	94.6511	2.86475		100754654	11.0036	3.076		100754714	35.8105	3.3123
100754683	1.1249	2.75694		100754682	2.4097	3.61632		100754655	60.8283	3.50072		100754717	7.21809	3.35215
100754687	63.9663	2.92897		100754683	1.10455	2.75694		100754656	18.4618	3.20022		100754718	23.6406	3.58247
100754690	6.63672	2.98672		100754687	56.0671	2.92897		100754659	19.7383	3.23107		100754719	36.8052	3.12191
100754697	18.7786	2.75999		100754690	7.07316	2.98672		100754661	3.27848	3.4398		100754722	36.8761	3.60605
100754699	12.7712	3.64218		100754697	17.2722	2.75999		100754662	46.8937	3.52903		100754725	21.1628	3.11257
100754703	2.65173	3.37633		100754699	13.0816	3.64218		100754663	11.9418	3.31316		100754726	11.5234	2.73819
100754707	49.0606	2.68381		100754703	3.04724	3.37633		100754664	1.00114	3.19244		100754727	3.70724	3.23004
100754708	4.27043	3.50838		100754707	53.3032	2.68381		100754666	9.14076	3.07893		100754728	17.1774	3.35525
100754711	7.07732	3.32737		100754708	4.67169	3.50838		100754667	19.0376	2.73175		100754731	3.83642	3.1044
100754714	235.709	3.3123		100754711	7.55602	3.32737		100754670	11.4318	3.35832		100754736	1.63339	3.63817
100754717	18.0935	3.35215		100754714	226.92	3.3123		100754672	48.0782	3.12323		100754737	5.91549	3.55657
100754718	36.9274	3.58247		100754717	15.6739	3.35215		100754673	12.7086	3.06259		100754738	37.0248	3.59242
100754719	55.6061	3.12191		100754718	35.7854	3.58247		100754674	28.5969	3.56759		100754739	24.1716	2.67651
100754722	102.294	3.60605		100754719	52.4299	3.12191		100754676	18.7733	3.50566		100754744	2.43898	3.46925
100754725	21.9764	3.11257		100754722	101.31	3.60605		100754677	31.7214	3.38071		100754746	1.08177	2.64204
100754726	36.9206	2.73819		100754725	22.5025	3.11257		100754679	40.4994	3.08901		100754751	2.80181	3.18792
100754727	9.25797	3.23004		100754726	33.3679	2.73819		100754681	51.2603	2.86475		100754752	7.81964	3.02301
100754728	28.3859	3.35525		100754727	9.73084	3.23004		100754682	1.78525	3.61632		100754753	51.0261	3.19579
100754731	8.86308	3.1044		100754728	28.5946	3.35525		100754683	162.106	2.75694		100754755	34.7308	2.94908
100754734	7.21753	3.32737		100754731	8.12701	3.1044		100754687	63.0467	2.92897		100754765	3.76325	2.67651
100754736	1.56062	3.63817		100754734	7.07502	3.32737		100754690	17.4462	2.98672		100754766	24.7589	3.16701
100754737	16.6462	3.55657		100754736	1.54055	3.63817		100754697	23.1794	2.75999		100754768	3.58191	3.1044
100754738	23.5685	3.59242		100754737	15.8536	3.55657		100754699	6.71006	3.64218		100754770	7.28765	2.99031
100754739	48.707	2.67651		100754738	23.3042	3.59242		100754703	3.31625	3.37633		100754772	1.76616	3.65397
100754740	11.9534	3.07306		100754739	50.5962	2.67651		100754706	1.17624	3.4082		100754775	23.9527	3.32901
100754744	18.3684	3.46925		100754740	12.4583	3.07306		100754707	70.1231	2.68381		100754778	2.72838	3.15739
100754751	5.83614	3.18792		100754744	18.1939	3.46925		100754708	1.8067	3.50838		100754779	4.39242	3.4143
100754752	17.0161	3.02301		100754751	6.00756	3.18792		100754711	9.70332	3.32737		100754783	49.6823	2.89694
100754753	66.4806	3.19579		100754752	15.9635	3.02301		100754714	43.701	3.3123		100754784	54.4866	3.07893
100754755	375.786	2.94908		100754753	63.6864	3.19579		100754717	5.95705	3.35215		100754786	7.99185	4.09486
100754765	20.5127	2.67651		100754755	402.323	2.94908		100754718	15.9633	3.58247		100754792	6.0753	3.27125
100754766	33.6229	3.16701		100754765	20.9351	2.67651		100754719	17.974	3.12191		100754797	73.3084	2.74766
100754768	5.18329	3.1044		100754766	34.3172	3.16701		100754722	27.5029	3.60605		100754798	1.08188	3.47456
100754770	40.8912	2.99031		100754768	4.65724	3.1044		100754725	16.6724	3.11257		100754801	40.0701	3.22382
100754772	8.51318	3.65397		100754770	40.9496	2.99031		100754726	16.8769	2.73819		100754803	2.76324	3.6861
100754775	42.6695	3.32901		100754772	8.67192	3.65397		100754727	3.08832	3.23004		100754804	2.91033	2.89248
100754778	9.01412	3.15739		100754775	44.5255	3.32901		100754728	17.9914	3.35525		100754807	1.44056	3.33954
100754779	43.4726	3.4143		100754778	9.5756	3.15739		100754731	3.64688	3.1044		100754808	55.5927	3.4974
100754782	5.98348	3.5614		100754779	43.584	3.4143		100754736	1.14699	3.63817		100754809	41.2507	2.57307
100754783	58.8998	2.89694		100754782	6.05073	3.5614		100754737	5.79748	3.55657		100754811	43.6407	3.12846
100754784	11.7852	3.07893		100754783	59.379	2.89694		100754738	9.25153	3.59242		100754813	16.5145	3.25309
100754786	4.3841	4.09486		100754784	11.6696	3.07893		100754739	38.8653	2.67651		100754815	4.46466	3.4918
100754792	73.8048	3.27125		100754786	4.17742	4.09486		100754744	4.40546	3.46925		100754816	4.79978	3.20132
100754794	2.16237	3.21218		100754792	68.4496	3.27125		100754746	1.66205	2.64204		100754819	29.2407	2.93914
100754797	165.232	2.74766		100754794	1.85181	3.21218		100754751	6.51263	3.18792		100754822	51.8512	2.88343
100754798	1.97795	3.47456		100754797	164.555	2.74766		100754752	10.2976	3.02301		100754824	36.6693	3.66846
100754800	3.25076	3.55022		100754798	1.83275	3.47456		100754753	38.3815	3.19579		100754825	13.6587	3.1166
100754801	148.083	3.22382		100754800	3.54821	3.55022		100754755	100.998	2.94908		100754830	21.6093	2.46787
100754803	20.8216	3.6861		100754801	147.173	3.22382		100754765	5.51772	2.67651		100754831	8.49422	2.82215
100754808	37.3033	3.4974		100754803	20.539	3.6861		100754766	21.284	3.16701		100754836	72.597	3.08759
100754809	41.0465	2.57307		100754808	36.6272	3.4974		100754768	6.53636	3.1044		100754838	7.15196	3.20242
100754810	2.35418	3.72335		100754809	38.4925	2.57307		100754770	10.4903	2.99031		100754839	10.6056	3.57695
[truncated: 8,200 more rows]

## Sheet: Supplementary Figure 3
See Jupyter Notebook E at https://github.com/LewisLabUCSD/MammalianSecretoryRecon/JUPYTER_NOTEBOOKS
